# Supplementary material for: Proteomics Analysis of Urine to Examine Physical Effects of Warm Nano Mist Sauna Bathing
Source: Healthcare (Basel). 2019 May 19;7(2):71. doi: 10.3390/healthcare7020071 (PMC6628297; doi:10.3390/healthcare7020071)
Supplement: Supplementary file 1 [file healthcare-07-00071-s001.zip]

Archive with 1 entries (1 files):
- healthcare-496639-supplementary.xlsx
