# Supplementary material for: Proteomics Analysis of Urine to Examine Physical Effects of Warm Nano Mist Sauna Bathing
Source: Healthcare (Basel). 2019 May 19;7(2):71. doi: 10.3390/healthcare7020071 (PMC6628297; doi:10.3390/healthcare7020071)
Supplement: Supplementary file 1 [file healthcare-07-00071-s001.zip › healthcare-496639-supplementary.xlsx]

## Sheet: before_NM
GeneName	1-01result.xlsx	1-02result.xlsx	1-03result.xlsx	1-04result.xlsx	1-05result.xlsx	1-06result.xlsx	1-07result.xlsx	1-08result.xlsx	1-09result.xlsx	1-10result.xlsx	AVERAGE	STDEV
A1BG	2.84296	1.03289	9.09795	3.01611	1.95037	6.4856	6.18051	1.63068	6.70234	11.5863	5.05257	3.52172
A2M	0.0746385	0	0	0.0204186	0.023247	0	0	0	0	0	0.0118304	0.0238715
A2ML1	0	0	0.101706	0	0	0	0	0	0	0	0.0101706	0.0321624
ABCB1	0.000709915	0.00552207	0	0.0406559	0.0269777	0	0.0238374	0.0249264	0.00450039	0.00416597	0.0131296	0.0145869
ABHD14B	0.180519	0	0.48081	0.476333	0.187104	0.485753	0.312086	0	0.681528	1.15311	0.395725	0.347561
ABI3BP	0	0	0.0257973	0	0.0164027	0	0	0	0	0	0.00422	0.00916796
ACAN	0	0.0189063	0.00385924	0.0206329	0.00483091	0	0	0.00339648	0	0	0.00516259	0.00793314
ACAT1	0	0	0	0	0.0175835	0	0.060172	0	0	0	0.00777555	0.0192217
ACE	0.031487	0	0	0	0	0	0	0.00765676	0.000790659	0	0.00399344	0.00995103
ACE2	0.0727563	0.0764265	0	0	0	0.0135334	0.0447451	0	0	0	0.0207461	0.0316504
ACO1	0	0.00197853	0	0.0258315	0	0	0	0	0	0	0.002781	0.00812296
ACP2	1.33017	0.700818	0.728731	0.346146	1.33537	0.371391	0.807951	1.2985	0.223335	0.902998	0.804541	0.416843
ACPP	3.40812	1.3419	2.75915	4.3699	8.84726	5.4964	1.96832	1.99633	4.03851	14.6263	4.88522	4.05592
ACTA2	0	0	0	0	0	1.43095	0	0	0	0	0.143095	0.452508
ACTB	4.02478	3.24043	2.82794	6.48083	5.71903	2.68087	3.74107	3.00953	1.95854	2.62768	3.63107	1.43522
ACTBL2	1.43253	0.856777	1.90689	3.15706	3.93686	1.6017	1.92305	1.79474	0.774101	2.02874	1.94125	0.966304
ACTC1	2.68972	2.37575	1.53204	4.02374	2.82728	1.46158	2.54672	1.84387	1.38084	1.12675	2.18083	0.884931
ACTN1	0	0.0439049	0	0.0188966	0	0.00703498	0	0	0.00331344	0.0327814	0.0105931	0.015978
ACTN4	0.0109936	0.0133671	0.0312452	0.0261581	0.0844277	0	0.0141251	0.0249326	0	0	0.0205249	0.0251584
ACTR3	0.0114976	0	0	0.0408232	0	0	0.0233537	0	0	0	0.00756745	0.0140296
ACTR3C	0	0	0	0	0	0	0	0.0077873	0	0	0.00077873	0.00246256
ACVR1B	0.0247954	0.0292104	0	0.0225514	0.011893	0.0058819	0.0595131	0	0.00221626	0	0.0156061	0.0190434
ACY1	0	0.155714	0.698544	1.00915	0.868427	0.261706	0.478428	0.45953	0.129195	0	0.406069	0.359178
ADAM9	0.0377428	0.0363124	0	0.0299377	0	0	0	0	0	0	0.0103993	0.0168586
ADAMTS1	0.00883688	0	0	0.01427	0	0.0186284	0.00588012	0.00205849	0	0	0.00496739	0.00683784
ADAMTSL2	0.0237682	0	0	0	0.040759	0.0041358	0.0169416	0.0162169	0	0	0.0101822	0.0139705
ADAMTSL4	0	0.0193338	0	0	0	0	0	0	0	0	0.00193338	0.00611388
ADGRF5	0.00627621	0.0357463	0.0154582	0.0131169	0.019354	0.00870287	0.0154576	0.000781413	0	0	0.0114893	0.0110454
ADIRF	0.0664551	0	0	0	0	0	0	0	0	0	0.00664551	0.0210149
AFM	0.115062	0.0899557	0.0263895	0.0609788	0	0.0595463	0.0740004	0	0.106315	0.184969	0.0717216	0.0566119
AGA	0	0.0335687	0.0547173	0.0651039	0.0238392	0	0.0108584	0.0190746	0	0	0.0207162	0.0238462
AGER	0	0	0	0	0	0	0	0	0.0104384	0	0.00104384	0.00330091
AGRN	0.095096	0.0820556	0.49503	0.189834	0.206112	0.402571	0.306927	0.152964	0.313474	0.184012	0.242808	0.133993
AGRP	0	0	0	0.0255951	0	0	0	0	0.012548	0	0.00381431	0.00860924
AGT	0.198469	0.119117	0.393296	0.152989	0.140959	0.127099	0.39516	0.0830169	0.289172	0.451416	0.235069	0.135628
AHCY	0.112646	0	0	0.144349	0.0748338	0	0	0.0685086	0	0	0.0400337	0.0555699
AHSG	5.68575	5.01605	19.7913	4.2857	11.8946	19.1384	21.8641	9.86393	9.09916	7.31762	11.3957	6.56911
AKR1A1	0	0.0716805	0	0.248681	0.390958	0.0619638	0.0450811	0.131038	0.0207169	0	0.0970119	0.128749
AKR1B1	0.11601	0.0817352	0	0	0.159486	0.0780779	0.125924	0.218786	0.112044	0	0.0892063	0.0733116
AKR1C3	0	0.00262869	0.0090635	0.0514169	0	0	0	0.0141991	0	0	0.00773082	0.0161132
AKR7A3	0.0129493	0.0147186	0	0.0601278	0	0	0	0	0	0	0.00877956	0.018941
ALAD	0	0	0	0.0424299	0	0	0	0	0	0	0.00424299	0.0134175
ALB	557.299	272.371	175.598	346.567	343.096	187.045	269.97	204.331	427.149	282.662	306.609	117.998
ALDH1A1	0.05189	0.0659029	0.0641538	0.143683	0.0514444	0.0244707	0.092696	0.0425945	0	0	0.0536835	0.0429848
ALDH1A2	0	0	0	0	0	0	0.34651	0	0	0	0.034651	0.109576
ALDH1B1	0	0	0	0	0	0	0.0257631	0	0	0	0.00257631	0.00814702
ALDH1L1	0	0.00432758	0	0.0975358	0	0.0125244	0.00594578	0	0	0	0.0120334	0.0303245
ALDH2	0	0	0	0	0	0	0.0254396	0	0	0	0.00254396	0.0080447
ALDH7A1	0	0	0	0.0165011	0	0	0	0	0	0	0.00165011	0.00521811
ALDOA	0	0	0.0154544	0.0267252	0.18276	0.0299059	0	0.0323639	0.0370854	0	0.0324295	0.054929
ALDOB	0.414225	0.391635	0.837769	1.80563	1.94	0.545914	0.518311	0.761372	0.341821	0.373649	0.793033	0.592971
ALDOC	0	0	0	0	0	0	0.0118147	0	0	0	0.00118147	0.00373613
ALPL	0	0	0.00357489	0	0.00531943	0.00112586	0	0	0	0	0.00100202	0.00189454
AMBP	125.093	174.804	233.771	297.252	80.7374	291.313	267.169	170.618	230.753	226.434	209.795	71.076
AMICA1	0	0	0	0	0	0.00570915	0	0	0	0	0.000570915	0.00180539
AMN	0	0	0	0	0.0292708	0	0	0	0	0	0.00292708	0.00925625
AMPH	0.0161528	0	0	0.0208993	0	0	0	0	0	0	0.00370521	0.00789098
AMY1A	6.34118	10.1207	1.88215	10.372	6.75251	9.36923	9.99332	15.9537	8.28515	18.5587	9.76287	4.73122
AMY2A	7.51024	10.8407	2.03522	11.2185	8.07353	9.81107	10.3506	18.4436	9.26599	18.3411	10.589	4.87208
AMY2B	6.59192	10.3064	1.86918	10.2521	6.74213	9.1815	9.80985	15.898	8.36125	17.4395	9.64519	4.48158
ANG	0	0.325216	0.0973685	0.101828	0.0855547	0.0710659	0.0671583	0	0	0	0.0748192	0.0980454
ANGPTL2	0.519138	0.746878	1.04064	0.47432	0.523602	1.14523	0.452797	0.713716	0.468704	0.706982	0.6792	0.245343
ANGPTL6	0	0.16791	0.0794208	0	0	0.0440868	0.0578393	0.0637578	0	0.221289	0.0634304	0.076442
ANKHD1	0	0	0	0	0	0	0.05224	0	0	0	0.005224	0.0165197
ANPEP	1.70671	1.25145	1.42248	1.71969	1.74779	1.02856	1.36622	0.818738	0.522624	1.37983	1.29641	0.405472
ANTXR1	0.0109247	0.0326312	0.131858	0.10453	0.0282941	0.159186	0.15406	0.0875315	0.0962755	0.319694	0.112499	0.0894106
ANXA1	0.0234137	0	0.0372618	0.0546969	0	0	0.0829596	0	0.00919068	0.0263869	0.023391	0.0281268
ANXA11	0.130727	0.191887	0.328744	0.678184	0.516419	0.526477	0.259256	0.337079	0.103175	0.244127	0.331607	0.187743
ANXA2	0.388697	0	0.903135	0	0.91974	0	0	0	0.116594	0	0.232817	0.377744
ANXA2P2	0	0	0	0.0522565	0	0.298076	0	0.346177	0	0	0.069651	0.134539
ANXA3	0	0	0	0	0	0	0.068127	0	0	0	0.0068127	0.0215437
ANXA4	0.0645199	0.0527702	0.0326532	0.39823	0.0779171	0.0816078	0.0511252	0.0280885	0.014409	0	0.0801321	0.114858
ANXA5	0.115261	0.152141	0.0268447	0.195578	0.184683	0.0647122	0.269754	0.0382451	0.0564512	0	0.110367	0.087754
ANXA6	0.0190524	0	0.00393894	0.0653619	0	0	0.00555813	0	0.00491914	0	0.00988305	0.0203553
ANXA7	0	0	0.0221385	0.150449	0.063007	0.0228663	0.0495637	0.0293198	0	0	0.0337345	0.0466118
AOC1	0.27955	0.0508423	0.0672581	0.443139	0.171417	0.362596	0.182569	0.217572	0.0902843	0.0508756	0.19161	0.136118
APCS	0.667286	0.472651	0.183103	0	1.00552	0.636277	0.369725	0.449021	0.622867	0.550293	0.495674	0.276945
APLP2	0.0107651	0.0130312	0.0125271	0.0314002	0.0421079	0.0244056	0.00587844	0.0713727	0	0	0.0211488	0.0222441
APOA1	3.49784	2.19511	0.529563	0.794612	0.940219	0.704286	0.953585	0.677794	1.93865	1.71353	1.39452	0.94055
APOA2	1.58776	0	0	0.367755	0	0.0402183	0.107692	0	0.302885	0	0.240632	0.492404
APOA4	0.638319	0.779844	0.568547	0.146611	0.990181	0.648283	1.87467	1.63147	0.769683	0.467174	0.851478	0.526801
APOC3	0.104964	0.11869	0.144483	0.0824495	0	0.214976	0.729743	0.197196	0	0	0.15925	0.2152
APOD	48.5158	65.1055	23.1893	124.228	8.71488	28.7681	61.6661	16.1214	62.8924	99.969	53.9171	37.1301
APOE	0.609921	0.956374	0.400126	0.590715	0.679283	0.574967	0.601671	0.455863	0.553918	0.877514	0.630035	0.171576
APOH	3.69349	3.81723	4.97391	6.7452	2.05434	5.89171	8.8814	6.21102	5.45275	0	4.7721	2.51312
APOM	0	0.150605	0.227858	0	0	0	0	0	0	0	0.0378463	0.0818383
APP	0.151297	0.155486	0.165661	0.233505	0.250048	0.0826067	0.0845358	0.133893	0.0625882	0	0.131962	0.076908
AQP1	0.0123936	0.0942718	0.045549	0.0300196	0.21521	0.0702848	0.183385	0.0934429	0.0342691	0	0.0778826	0.0716094
AQP2	0	0	0.0969068	0	0	0.311373	0	0.122058	0	0.230443	0.0760781	0.113758
ARF3	0.0922097	0	0	0	0	0	0	0	0	0	0.00922097	0.0291593
ARFIP1	0	0.109712	0	0	0	0	0	0	0	0	0.0109712	0.0346939
ARG1	0	0	0.347356	0	0	0	0	0	0	0	0.0347356	0.109844
ARHGDIA	0	0	0	0.134051	0	0	0	0	0	0	0.0134051	0.0423908
ARHGDIB	0	0	0	0.0536281	0	0	0	0	0	0	0.00536281	0.0169587
ARHGEF10L	0	0	0	0.00334193	0	0	0	0	0	0	0.000334193	0.00105681
ARPC2	0	0	0	0.0506711	0	0	0	0	0	0	0.00506711	0.0160236
ARSA	0.484056	0.20345	0.541091	0.478589	0.399102	0.68112	1.17717	1.08445	0.426497	1.96632	0.744185	0.526276
ARSB	0	0	0	0	0	0	0	0.0272331	0	0	0.00272331	0.00861186
ARSE	0	0	0	0	0	0	0.00099431	0	0	0	9.9431e-05	0.000314429
ARSF	0.0356923	0.00998122	0.0744512	0.090893	0.116559	0	0.0758316	0.00883143	0	0.148393	0.0560634	0.0528964
ASAH1	0.490772	0.786088	0.544831	0.560708	0.611674	0.876567	0.893789	1.33764	0.409481	1.04319	0.755474	0.288519
ASAP2	0	0	0.219719	0	0	0	0	0	0	0	0.0219719	0.0694811
ASGR2	0	0	0	0.0091403	0	0	0.0169228	0	0	0	0.00260631	0.00579269
ASPM	0	4.21756	1.50116	0	0	2.93408	0	1.23804	0	0	0.989085	1.50555
ASS1	0.0861165	0.190606	0.0916496	0.599295	0.178104	0	0.123781	0.125389	0.052372	0	0.144731	0.172349
ATOX1	0	0	0	0	0	0.0962496	0	0	0.053319	0	0.0149569	0.0331157
ATP13A1	0	0	0.00477248	0	0	0	0	0	0	0	0.000477248	0.00150919
ATP1A1	0.0284572	0.00814387	0	0.0346991	0.111403	0	0	0.0537494	0	0	0.0236453	0.0361921
ATP1B1	0.0528783	0.0444098	0.0302627	0.142105	0.118978	0.0267959	0.0914303	0.0343041	0	0	0.0541163	0.048307
ATP5A1	0.00892304	0	0	0	0.301359	0.0109568	0	0	0	0	0.0321239	0.094691
ATP6AP1	0.0607097	0	0.0697171	0.0406333	0.0864416	0.0234615	0.0111274	0.049435	0.0388518	0.0526992	0.0433077	0.0264965
ATP6AP2	0.39662	0.339567	0.0478156	0.155369	0.069191	0.0218633	0.0186606	0.0499899	0.0520789	0.177395	0.132855	0.13533
ATP6V0A4	0	0	0	0	0	0	0.00155238	0	0	0	0.000155238	0.000490905
ATP6V1A	0	0.0050012	0	0	0.0451826	0	0	0	0	0	0.00501838	0.0141995
ATP6V1B1	0	0	0	0	0.0139642	0	0.0376093	0	0	0	0.00515735	0.0122178
ATP6V1H	0	0	0	0.00401303	0	0	0	0	0	0	0.000401303	0.00126903
ATP8B2	0.127151	0	0	0	0	0	0	0	0	0	0.0127151	0.0402088
ATRN	0.401286	0.340986	0.324252	0.27099	0.326793	0.217767	0.249547	0.218529	0.248415	0.309003	0.290757	0.0595534
AXL	1.4954	1.02233	1.60107	1.98431	2.36038	0.661506	1.23068	1.74107	0.97987	1.4459	1.45225	0.505261
AZGP1	24.4017	13.5774	97.3953	13.488	15.6589	78.6754	87.2074	18.8785	61.1182	127.647	53.8048	42.0631
AZU1	0	0	0	0	0	0	0.0795081	0	0	0	0.00795081	0.0251427
B2M	6.21553	2.07431	3.36507	5.40181	0.761921	14.5691	10.6057	1.86454	8.9212	0.332632	5.41118	4.70372
B3GNT2	0	0.0197809	0	0	0.0522698	0	0	0	0	0	0.00720507	0.0170107
B4GALT1	0.159739	0.239689	0.0362411	0.13759	0.0616203	0.0419836	0.130389	0.0232067	0.0752473	0.203438	0.110914	0.0747889
B4GALT5	0.0612443	0.165114	0.0229796	0.0716401	0.0364372	0.0223305	0.085273	0.00587899	0.0206353	0.125561	0.0617095	0.0515506
B4GAT1	0.388696	0.131741	0.113403	0.361361	0.167042	0.100714	0.397456	0.0906553	0.0739568	0.0771328	0.190216	0.135694
BAMBI	0.0336724	0	0	0	0	0	0	0	0	0	0.00336724	0.0106481
BASP1	0	0.0122334	0	0.0729683	0.0482076	0	0	0	0	0	0.0133409	0.025859
BBOX1	0	0	0.01659	0.0875121	0.0252543	0.0163587	0.0203462	0.00979944	0	0	0.0175861	0.0263655
BCAM	0.407007	0.200287	0.225505	0.275456	0.387424	0.129143	0.307339	0.298	0.112376	0.122651	0.246519	0.106714
BDH2	0	0	0	0.165977	0.110259	0.0833849	0.0668961	0.0617868	0.0114901	0	0.0499794	0.0578349
BGN	0.743651	0.515448	0.553982	0.653039	0.457759	0.335032	0.188306	0.337436	0.211156	0.678941	0.467475	0.195332
BHMT	0.25378	0.629509	1.60425	3.11696	3.68758	0.249849	0.113056	0.894231	0.568606	0.441327	1.15591	1.26401
BHMT2	0.05266	0	0.955553	1.72267	2.24015	0	0	0	0	0	0.497103	0.845287
BID	0.0629776	0.0381528	0.0369204	0.0684491	0.0254755	0.0480271	0.0958706	0.0204416	0.0389133	0	0.0435228	0.027094
BLMH	0	0	0.0558419	0	0	0	0	0	0	0	0.00558419	0.0176588
BLVRB	0	0	0	0.0636933	0.0736548	0	0	0	0.0605628	0	0.0197911	0.0320292
BMPR2	0	0.00381218	0	0.012598	0	0	0	0	0	0	0.00164101	0.00403198
BPIFB2	0.00314992	0.00730795	0.00918519	0	0	0	0.0143596	0.291412	0	0.112547	0.0437961	0.0935477
BROX	0.0981041	0.142663	0.158928	0.278188	0.250657	0.160637	0.200966	0.259875	0	0.271547	0.182156	0.0888864
BSG	0.164981	0.081141	0.160626	0.194671	0	0.158703	0.139943	0.0426662	0.0706597	0.0199306	0.103332	0.0688847
BST1	0.204131	0.072663	0.115974	0.155301	0	0.133442	0.210781	0.0513342	0	0.103283	0.104691	0.074873
BTD	0.408398	0.268844	0.554348	0.437012	0.278042	0.409209	0.559609	0.222596	0.292845	0.719548	0.415045	0.15836
BTLA	0.0275455	0	0	0.0136051	0	0	0.0748408	0	0	0	0.0115991	0.0240361
BTN2A1	0.516543	0.0734104	0.598652	0.535437	0.283571	0.561083	0.486482	0.505376	0.326786	0.577826	0.446517	0.167159
BTN3A3	0	0	0	0	0	0.0139737	0	0	0	0	0.00139737	0.00441887
BTNL3	0	0	0	0	0	0.0393313	0	0.0440399	0	0	0.00833712	0.0176112
C11orf52	0.133666	0.119304	0	0.203028	0	0	0.0372506	0	0	0	0.0493249	0.0748173
C11orf54	0.0641022	0.0910406	0	0.507319	0.042204	0.115204	0.0890584	0.0498459	0.0582096	0	0.101698	0.147272
C16orf89	0.0216615	0.197955	0.00650624	0.0763685	0	0.0092144	0.0350758	0.0349112	0.00671123	0.175277	0.0563681	0.0723091
C1QTNF5	0	0	0	0	0.0104778	0	0	0	0	0	0.00104778	0.00331337
C1R	0.109899	0.0442337	0.131275	0.0613447	0.0722209	0.02974	0.0877755	0.0367117	0.067006	0.116035	0.0756242	0.0348762
C1RL	1.28444	0.712619	0.66877	1.05379	0.63311	0.403904	0.449451	0.451794	0.355515	0.594287	0.660768	0.297929
C1S	0	0	0.0171383	0	0	0	0.0706024	0	0	0	0.00877407	0.022382
C3	0.32255	0.134716	0.130928	0.232319	0.253094	0.124951	0.0768983	0.0991305	0.10586	0.0556509	0.15361	0.0863163
C4A	0.169238	0.0244539	0.220805	0.152101	0.134106	0.180996	0.232073	0.0732877	0.303994	0.269299	0.176035	0.0857334
C4B	0.159419	0.0351318	0.181817	0.157138	0.138765	0.157422	0	0	0.270602	0	0.110029	0.0946317
C6	0.0157874	0.0115024	0.0338201	0.0233212	0	0.0206062	0.0185404	0	0.00898226	0	0.013256	0.0113581
C6orf120	0.221502	0	0	0.24441	0	0.22685	0.0753612	0	0	0	0.0768124	0.109005
C7	0.0607653	0.198895	0	0.0997243	0.0382251	0.0230544	0.0542779	0.0197182	0.0249957	0	0.0519656	0.0597631
C8A	0	0	0	0	0.00172101	0.00204068	0.00387365	0	0	0	0.000763534	0.00134584
C9	0	0.0140864	0.0103152	0.0453549	0	0.062735	0.143681	0.023404	0.0161522	0	0.0315729	0.0444497
CA1	0.0480578	0	0.12057	0	0	0	0.0624108	0	0.286076	0	0.0517115	0.0917972
CA12	0.0065158	0	0.0387551	0.0257466	0	0	0.0173298	0.0138108	0	0	0.0102158	0.0135595
CA2	0.406733	0.218657	0.149008	0.360955	0.335484	0.364704	0.404267	0.232282	0.137436	0.248925	0.285845	0.101356
CACNA2D1	0	0	0	0	0.0269161	0	0	0.0103063	0.0010873	0	0.00383097	0.0087249
CADM1	0.522009	0.371555	0.621185	0.614891	0.474515	0.313055	0.512379	0.292348	0.207115	0.399308	0.432836	0.139264
CADM2	0.00444001	0	0.0659662	0	0	0.060348	0	0	0.00571068	0	0.0136465	0.0262117
CADM3	0	0	0	0	0	0	0	0	0.0441852	0	0.00441852	0.0139726
CADM4	1.70578	1.45922	1.30292	1.9882	1.65925	0.886518	1.42694	1.61309	0.614074	1.0526	1.37086	0.416237
CALB1	0.188293	0.158991	0	0.346103	0	0.352528	0.0357689	0	0.295571	0	0.137725	0.150464
CALCA	0	0	0	0	0	0	0	0	0.0778868	0.11996	0.0197847	0.0428725
CALCB	0	0	0	0.145897	0	0.0578975	0	0	0	0	0.0203794	0.0477083
CALM1	0	0	0	0.121169	0	0	0	0	0	0	0.0121169	0.0383169
CALR	0.0318499	0.031622	0.0857887	0.0455227	0.0756168	0.069226	0.0868383	0.0553252	0.0174419	0.0440007	0.0543232	0.0242406
CAMP	0	0	0	0	0	0.0910552	0	0	0	0	0.00910552	0.0287942
CANT1	0	0	0	0.0333712	0	0	0	0	0	0.141002	0.0174373	0.0446648
CANX	0.00161502	0	0	0	0	0.0136155	0.0168204	0	0.013449	0.0416699	0.00871698	0.0134508
CAP1	0	0	0	0.0614991	0	0	0.0284197	0	0	0	0.00899188	0.0204974
CAPG	0.0707391	0.0508331	0.0838286	0.0831302	0.184952	0.0232555	0.0293115	0.0273042	0	0	0.0553355	0.055034
CAPN1	0	0	0.0310216	0	0	0	0	0	0	0	0.00310216	0.00980989
CAPN7	0.0200595	0.0720069	0	0.0201424	0.0160051	0	0	0	0	0	0.0128214	0.022621
CAPNS1	0	0	0	0.00597503	0	0	0	0	0	0	0.000597503	0.00188947
CAPZA2	0	0	0.00253935	0	0	0	0	0	0	0	0.000253935	0.000803013
CAPZB	0.0466652	0	0	0.0892493	0	0.0376352	0	0	0	0	0.017355	0.0308176
CASP14	0	0	1.40118	0	0	0	0	0	0	0	0.140118	0.443092
CAT	0	0	0	0	0	0	0.0197741	0	0	0	0.00197741	0.00625311
CBR1	0.0737129	0.170203	0.092269	0.1182	0.234924	0.145276	0.145314	0.174353	0.00935251	0.142849	0.130645	0.0619212
CBR3	0.0708391	0	0	0	0	0	0	0	0	0	0.00708391	0.0224013
CCDC81	0	0	0.0201473	0	0	0	0	0	0	0	0.00201473	0.00637112
CCT6A	0.00672153	0	0	0	0	0	0	0	0	0	0.000672153	0.00212553
CCT7	0	0	0	0	0	0	0	0	0.00318548	0	0.000318548	0.00100734
CD14	3.37051	1.65768	13.3609	5.17243	3.12469	6.85665	12.2728	2.85111	10.7968	20.9116	8.03751	6.17119
CD163	0	0	0	0	0	0.0097371	0	0	0	0	0.00097371	0.00307914
CD177	0.0390146	0.0716965	0.111769	0.00518189	0	0.60311	0.0128281	0.161407	0.0253379	0	0.103034	0.183673
CD209	0	0	0	0	0	0.0203858	0	0	0	0	0.00203858	0.00644657
CD248	1.09835	0.920069	1.86683	1.11955	1.81996	1.21984	1.14511	1.91516	0.632889	1.56862	1.33064	0.437908
CD27	1.68395	1.94001	0	2.72371	0	0.81339	0.889234	0.149081	0.639971	0	0.883934	0.948018
CD276	0.112641	0.101776	0.102641	0.177161	0.0775441	0.0465302	0.105213	0.0541968	0.0590452	0	0.0836748	0.0478705
CD2AP	0	0	0	0	0	0.00215654	0	0	0	0	0.000215654	0.000681957
CD300A	0.515433	0.239418	0.0181319	0.554258	0.0412565	0.340561	0.399741	0.0765803	0	0	0.218538	0.220171
CD300E	0.129293	0	0	0.0682466	0	0	0.0910802	0	0	0	0.028862	0.0486938
CD300LF	0	0	0	0	0	0.0708888	0	0	0	0	0.00708888	0.022417
CD300LG	2.16922	1.72119	0.441223	2.24967	0.475295	1.1496	0.808305	0.414018	0.687697	0.117207	1.02334	0.768138
CD320	0	0.0617869	0	0.0240015	0	0	0	0	0	0	0.00857884	0.0201597
CD33	0.101946	0.0675388	0.0529585	0.17321	0.116164	0.0610431	0.0390153	0.083148	0.0459039	0.0936613	0.0834589	0.0403357
CD44	5.87526	8.99391	5.0271	7.58261	2.77037	4.2607	5.80821	0.899581	2.81803	7.01198	5.10477	2.47368
CD46	0	0	0.0475579	0	0	0.0125208	0	0	0	0	0.00600787	0.0151202
CD55	2.34614	2.32975	5.38559	4.45354	0.950254	3.48605	4.77196	2.6976	3.32468	1.58462	3.13302	1.42522
CD58	0.160531	0.0837053	0.225184	0.17823	0.0727775	0.184751	0.255727	0.227678	0.0929903	0.1982	0.167977	0.0647043
CD59	42.9272	178.019	64.4459	167.184	114.002	60.5062	60.1993	51.3684	21.2541	2.77099	76.2677	58.5464
CD63	0	0.0793796	0	0	0	0	0	0	0	0	0.00793796	0.025102
CD7	1.29919	0	0	1.75035	0	1.62171	0	0.628294	0	1.97942	0.727896	0.843015
CD81	0	0	0	0	0.0173426	0	0.00517653	0.0255592	0	0	0.00480783	0.00912677
CD84	0.253865	0.283063	0.202154	0.268104	0.0955269	0.20338	0.194388	0.114908	0.0785556	0.365436	0.205938	0.0909256
CD9	0.520938	0.617784	0.274666	0.796471	1.30562	0.516608	0.489582	1.23533	0.160909	0	0.591791	0.424765
CD93	0	0	0.0327741	0	0	0.0175523	0.0471063	0	0	0	0.00974327	0.0171656
CDC42	0.0676085	0.0527168	0	0.164935	0	0	0.0620724	0	0.0101301	0	0.0357463	0.0534699
CDH1	0.318199	0.798228	2.67888	0.395699	0.469997	1.19946	2.37389	1.45441	1.11878	1.06431	1.18718	0.800832
CDH11	0.154863	0	0.435188	0.0892275	0.0545294	0.220464	0.442351	0.226739	0.253928	0.377283	0.225457	0.155816
CDH13	2.0527	1.06241	2.25835	2.39352	0.430279	3.87556	2.86054	1.18105	1.4139	1.03501	1.85633	1.0309
CDH15	0.0653079	0	0.125886	0.0663086	0.0553367	0.0140585	0.0493019	0.0762101	0.0545023	0.034038	0.054095	0.0347596
CDH16	0.0468413	0	0.024887	0.030916	0.0340322	0.0417628	0.0331267	0.0717331	0.0106232	0	0.0293922	0.0220817
CDH17	0.00919326	0.00961955	0.00795563	0.00783076	0.00479059	0.00847616	0.00932911	0.00701018	0.00450175	0.00337353	0.00720805	0.00222912
CDH19	0	0.00575832	0.0173341	0.0224516	0.0700193	0.0308266	0.0154442	0.0140695	0	0	0.0175904	0.0211685
CDH2	0.399205	0.432986	0.231805	0.435204	0.358704	0.18529	0.334272	0.304347	0.195706	0.779802	0.365732	0.171961
CDH3	0	0	0.0842952	0.011792	0	0.0392794	0.0551424	0	0	0	0.0190509	0.0301826
CDH5	0	0	3.87008	0	0	2.59441	0.645055	1.67745	2.5851	3.05427	1.44264	1.49584
CDH6	0	0	0.238614	0.13029	0.0909133	0.229636	0.161097	0.112333	0.139042	0.122438	0.122436	0.0802068
CDHR2	0.0603394	0.0947202	0.0346719	0.0341202	0.0231625	0.0236985	0.0262295	0.0319682	0.0462419	0.0482388	0.0423391	0.0219253
CDHR5	0.0810755	0.0670288	0.0618892	0.0789271	0.0783415	0.0410161	0.0757578	0.0322748	0.0427874	0.214161	0.0773259	0.0512392
CEACAM8	0.0304481	0.103675	0	0.148603	0	0.00997588	0.0500689	0.103013	0.189253	0	0.0635038	0.0686911
CECR2	0	0.00399849	0	0	0	0	0	0.00602981	0	0	0.00100283	0.00216769
CEL	0.394359	0.342478	0.440123	0.487589	1.49133	0.523308	1.62621	0.725964	0.514964	0.424447	0.697078	0.46666
CETP	0.022672	0.016406	0.101401	0.0412072	0.0084705	0.0523455	0.171841	0.158075	0.0663024	0.14341	0.078213	0.0613566
CFB	0.134867	0.0736317	0.0349214	0.148302	0.143597	0.106003	0.340097	0.0818926	0.136273	0.0250381	0.122462	0.0883678
CFD	0	0.438005	0.253537	0.269719	0.867213	0.448378	1.93697	0.619627	0.206003	0	0.503945	0.569658
CFH	0.0418098	0.0368655	0	0.0218569	0.0480723	0.132611	0	0.0185077	0	0	0.0299723	0.0406073
CFHR1	0.0903575	0.167652	0.106308	0.0913557	0	0.0980845	0.0423165	0.0800295	0.0673456	0	0.0743449	0.050551
CFHR2	0	0	0.0488518	0	0	0	0.0482303	0.0166911	0	0	0.0113773	0.0202672
CFI	0.508037	0.401945	0.537558	0.334132	0.665315	0.429373	0.248829	0.621303	0.298822	0.181551	0.422686	0.160149
CFL1	0.691163	3.68434	9.39014	0.492913	16.7286	3.11037	0.466341	35.1009	5.20213	0.160624	7.50275	10.9973
CFL2	0	0	0	0	0	2.97808	0	0	0	0	0.297808	0.941751
CGREF1	0	0	0	0.00359517	0	0.0502834	0.00386351	0	0	0	0.00577421	0.0157157
CHGA	0	0	0	0.0705339	0	0	0	0	0	0	0.00705339	0.0223048
CHGB	0.0038725	0.0318445	0	0.0600743	0	0	0.0114745	0	0.00886687	0	0.0116133	0.0197191
CHL1	0.0454279	0.0502998	0	0	0.118613	0.022007	0.102095	0.0621439	0.0485769	0.0893716	0.0538536	0.0405208
CHMP1B	0.0692187	0.758926	0	0.0967905	0	0	0	0.247723	0	0	0.117266	0.238975
CHMP2A	1.08689	0.0810862	0.0888783	0.242727	32.8611	0.0502629	0.0502824	19.8697	0	0.140795	5.44718	11.4466
CHMP2B	0	0.0359114	0.101842	0.0423254	0.0390334	0.0402399	0.046994	0.0505316	0	0	0.0356877	0.0309504
CHMP4B	0.0682835	0	0.0403257	0	0.0427355	0.0426292	0.047207	0.0288339	0.0351158	0.193403	0.0498534	0.0545452
CHMP5	0.431913	0.649443	0.172252	1.02808	0.341851	0.298524	0.35549	0.439562	0.0749785	0.200113	0.399221	0.273335
CHODL	0	0.118406	0	0.0598115	0	0	0.0174703	0	0	0	0.0195687	0.0395435
CILP	0.140445	0.408676	0.116885	0.0772415	0.175928	0.133283	0.113786	0.14354	0.0303362	0.079097	0.141922	0.102412
CILP2	0.123538	0.0831432	0.3291	0.285929	0.400136	0.0871348	0.120268	0.201861	0.0595866	0.0599078	0.17506	0.12285
CKB	0.0913036	0.0657405	0.0717424	0.0865595	0.0847603	0.0572769	0.0578096	0.0688106	0.102006	0	0.0686009	0.0282524
CLEC14A	0.224636	0.154397	0.399903	0.434098	0.151432	0.26819	0.232766	0.221725	0.223539	0.143035	0.245372	0.099564
CLEC3B	3.28635	3.19037	1.16369	4.9664	0.413467	1.33181	4.07584	1.18383	1.9455	0.789493	2.23467	1.54298
CLEC4G	0.356082	0	0	0.199388	0	0	0	0	0	0	0.055547	0.12279
CLEC4M	0	0	0	0	0	0.00935986	0	0	0	0	0.000935986	0.00295985
CLEC7A	0.171209	0	0	0	0	0	0.123931	0	0.0375855	0	0.0332726	0.0623731
CLIC1	0	0	0	0	0	0	0.0189062	0.0080298	0	0	0.0026936	0.00623046
CLIC6	0	0	0	0	0.00324982	0	0	0	0	0	0.000324982	0.00102768
CLMP	0.0177984	0	0.114751	0.0066713	0	0.0317226	0.0394442	0.0600172	0	0	0.0270405	0.0370907
CLN5	0.0623292	0.139365	0	0.100838	0	0	0	0.0208458	0.024251	0	0.0347629	0.0499043
CLSTN1	0.00199897	0.0162844	0.00263139	0	0.00446273	0.028659	0	0	0.00245172	0	0.00564883	0.00945326
CLSTN3	0	0	0	0.00883754	0	0	0	0	0	0	0.000883754	0.00279467
CLU	8.0107	6.55513	4.95195	6.72315	6.98527	5.88268	4.29364	4.2366	2.80704	6.84165	5.72878	1.60368
CMBL	0	0	0	0	0	0	0	0.0447715	0	0	0.00447715	0.014158
CNDP1	0	0	0	0	0	0	0	0	0	0.00280436	0.000280436	0.000886815
CNDP2	0.0501804	0.10641	0.110617	0.224727	0.317074	0.033972	0.0683263	0.173864	0.0179041	0.0280033	0.113108	0.0979443
CNGB1	0	0	0	0	0	0	0.0663975	0	0	0	0.00663975	0.0209967
CNP	0.00412863	0	0	0.0507013	0.0427292	0.0312078	0.0391899	0.0162714	0	0	0.0184228	0.0205318
CNTFR	0	0.329639	0	0.070442	0.0445797	0.231037	0	0.0825152	0.202411	0	0.0960625	0.11761
CNTN1	0.092273	0.0563057	0.0545551	0.140059	0.162045	0.0667327	0.112162	0.0982866	0.0275617	0.118162	0.0928143	0.0419084
COCH	0.00946333	0	0	0	0	0.119479	0.124367	0	0.0676801	0	0.032099	0.0517571
COL12A1	0.0573383	0.023208	0.0289321	0.0697221	0.0909798	0.00873121	0.0491589	0.0353289	0.0162963	0.0195573	0.0399253	0.0263535
COL14A1	0	0.0167558	0	0.0237665	0	0	0.00563872	0	0	0	0.00461611	0.00859144
COL15A1	0.226465	0.16031	0.243087	0.322409	0.264351	0.105181	0.261444	0.177972	0.220691	0.463311	0.244522	0.0980063
COL18A1	0.168214	0.069823	0.159679	0.199461	0.172093	0.14551	0.218079	0.193572	0.0807096	0.209999	0.161714	0.0509581
COL1A1	0	0.0106922	0	0	0	0	0	0	0	0	0.00106922	0.00338117
COL1A2	0.0231664	0.0195212	0.0338586	0.0572119	0	0.0191955	0.0209836	0.0501918	0.0395479	0	0.0263677	0.0190812
COL28A1	0	0.0178551	0	0.0187992	0	0	0	0	0	0	0.00366543	0.0077306
COL4A1	0	0.000429051	0	0	0	0	0	0	0	0	4.29051e-05	0.000135678
COL4A2	0.029168	0.0330058	0.0175066	0.0273679	0.0586474	0.0454951	0.0224117	0.0594036	0.0107434	0	0.030375	0.019508
COL4A3	0	0.000428794	0	0	0	0	0	0	0	0	4.28794e-05	0.000135596
COL5A3	0.0125859	0.00668161	0.0123217	0.0210113	0.0230725	0.0163236	0.0276312	0.011251	0.0103602	0.00480573	0.0146045	0.00732376
COL6A1	2.52701	1.27468	1.94651	2.52417	3.26537	1.2502	1.45429	1.79953	1.32538	3.28323	2.06504	0.791783
COL6A2	0.0245424	0.022637	0.0431014	0.0403206	0.0113663	0.0248494	0.0167116	0.0217316	0.00974147	0.0397729	0.0254775	0.0119361
COL6A3	0.0216322	0.0236556	0.0146581	0.0398485	0.0198762	0.0156016	0.0204454	0.02959	0.0189694	0.035947	0.0240224	0.00845659
COL7A1	0	0.00822521	0	0	0	0	0	0	0	0	0.000822521	0.00260104
COLEC12	0	0.337788	0	0.721775	0	0.31005	0	0	0.272526	0	0.164214	0.243994
COMP	0.401634	0.0847405	0.17217	0.146887	0.240307	0.101988	0.0746885	0.192702	0.0123767	0.181035	0.160853	0.107889
COTL1	0.0111675	0	0	0.0708488	0.0139915	0.0399338	0	0	0.106273	0	0.0242215	0.0370614
CP	1.81814	0.543875	1.14986	0.539232	0.660352	1.70035	2.10777	0.348146	1.73557	2.73316	1.33365	0.802897
CPE	0.910824	0.332572	0.429639	0.419931	0.505673	0.778491	0.319906	0.517372	0.279294	0.633584	0.512729	0.206406
CPM	0.225636	0.317527	0.27845	0.435138	0.388679	0.356065	0.319149	0.446095	0.150156	0.198159	0.311505	0.0993214
CPN2	0.218581	0.251514	0.264462	0.057109	0.421745	0.2006	0.156013	0.441475	0.166661	0.974445	0.315261	0.259276
CPNE2	0.0116679	0.0412685	0	0	0	0	0	0	0	0	0.00529364	0.0131614
CPNE3	0	0.0186649	0.0130889	0.0783385	0.0597652	0.10416	0.0274817	0.0275263	0	0	0.0329025	0.0361554
CPNE8	0	0.0163174	0	0	0	0	0	0	0	0	0.00163174	0.00516001
CPNE9	0.00416747	0	0	0	0	0	0	0	0	0	0.000416747	0.00131787
CPQ	0.216933	0.112121	0.117721	0.183586	0.21156	0.158135	0.404628	0.389176	0.24306	0.121489	0.215841	0.105464
CPVL	0.251375	0.308664	0.269486	0.160226	0.226867	0.156961	0.211795	0.217276	0.285304	0.320409	0.240836	0.0567336
CPXM2	0	0	0	0	0.000945405	0	0	0	0	0	9.45405e-05	0.000298963
CPZ	0	0.0413954	0	0.0478996	0	0	0	0	0	0	0.0089295	0.0188874
CR1	0.00709823	0.0222214	0.00808157	0.0266776	0.105241	0	0.0180225	0.0186268	0	0	0.0205969	0.0313162
CRB2	0.000676305	0	0.00233911	0	0.0138669	0	0	0.0102081	0	0	0.00270904	0.00504464
CRIM1	0.017682	0.0122696	0	0.0248627	0.0278062	0	0	0.00571657	0	0	0.00883371	0.0110899
CRIP2	0	0	0	0	0.0438041	0	0	0	0	0	0.00438041	0.0138521
CRISP3	0	0	0.0294338	0.00993234	0	0.0352842	0	0	0.0283752	0	0.0103026	0.0147336
CROCC	0.0119572	0.0120864	0.00919749	0.0129003	0.038538	0.00304194	0.00934093	0	0	0	0.00970622	0.0114486
CRYAB	0	0	0	0.122876	0	0	0	0	0	0	0.0122876	0.0388569
CRYL1	0.117346	0	0.0350344	0.186612	0	0.030404	0	0.0152407	0	0	0.0384638	0.0634068
CRYM	0	0	0.0856748	0.105424	0.0668978	0.0604271	0.0132875	0	0.0189474	0	0.0350658	0.0405799
CRYZ	0.0149009	0.0124358	0	0.423161	0	0	0	0.0173672	0.0851641	0	0.0553029	0.13183
CSF1	0.361165	0.540932	0.348893	0.713851	0.171687	0.35148	0.445972	0.247796	0.340212	0.582681	0.410467	0.16265
CSF1R	0	0	0	0.00593204	0	0	0	0	0	0	0.000593204	0.00187588
CSPG4	0.0998525	0.03077	0.161686	0.0882962	0.142557	0.0553281	0.0240719	0.120593	0.0963861	0.110956	0.0930497	0.045192
CST3	12.0687	5.77132	12.7415	17.3668	13.5324	9.20158	14.4628	19.1748	4.69143	9.39656	11.8408	4.66446
CST4	0.0293682	0.332364	0.183869	0.0178015	0	0.981543	0.168867	0	0.442702	0	0.215652	0.310613
CST6	4.18065	7.69425	9.62423	14.7261	0.902173	15.5206	13.4894	5.21251	3.44966	1.50491	7.63046	5.46635
CSTA	0.549566	1.51213	0.549213	3.42814	0	2.52347	5.92131	0	0.169541	0	1.46534	1.96154
CSTB	0.0590707	0	0	0.106421	0	0.0739986	0.105494	0	0.0521046	0	0.0397089	0.0451743
CTBS	0.409896	0.415788	0.979012	0.461891	0.25034	0.475783	0.573778	0.357817	0.258611	0.691222	0.487414	0.218057
CTSA	0.152695	0.198532	0	0.157323	0.0438496	0.0169525	0.327254	0.21223	0.207814	0.34707	0.166372	0.119571
CTSB	0.45634	1.13933	0.445567	0.640866	0.285323	1.15284	0.713899	2.02068	0.527123	0.105028	0.748699	0.557989
CTSC	0.221652	0.4557	0.237274	0.208356	0.379535	0.447515	0.470213	0.520342	0.275848	0.116924	0.333336	0.137966
CTSD	1.47588	1.44533	0.576983	1.55369	1.6106	0.926853	1.53519	1.07509	0.749754	1.32036	1.22697	0.369779
CTSF	0	0	0	0	0.0291101	0	0	0	0	0	0.00291101	0.00920543
CTSG	0	0	0	0	0	0	0.0595514	0	0	0	0.00595514	0.0188318
CTSH	0.242835	0.174329	0.05353	0.205848	0	0.270452	0.179561	0.135797	0.0384309	0	0.130078	0.100387
CTSL	0.259392	0.223401	0.391581	0.257543	0.157069	0.291759	0.17214	0.356796	0.0870671	0.122555	0.23193	0.0990341
CTSO	0	0.0129979	0	0	0	0	0	0	0	0	0.00129979	0.00411029
CTSV	0	0	0.0542505	0	0	0	0	0	0	0	0.00542505	0.0171555
CTSZ	0	0.163264	0	0	0.0838038	0.344416	0.12892	0	0	0.159611	0.0880016	0.113995
CTTN	0.103284	0.179922	0.0421826	0.102451	0.0134736	0.0196514	0.05231	0.00606901	0.0363027	0	0.0555646	0.0568619
CUBN	0.754316	0.674785	0.445176	0.850187	0.918433	0.418531	0.386226	0.535843	0.274427	0.349629	0.560755	0.22445
CUTA	0.865657	0.472264	0.35932	0.504477	0.166638	0.299385	0.552649	0.659235	0.489374	1.19566	0.556466	0.295514
CXCL12	0.893448	0.395924	0.191886	1.69519	0	0.854358	1.042	0.235637	0.148572	1.04056	0.649758	0.539517
CYSTM1	0	0.260364	0	0.265535	0	0	0	0	0	0	0.0525899	0.110876
DAG1	0.134565	0.0443044	0.0706816	0.0886764	0.0950009	0.0724421	0.041146	0.0816365	0.0450801	0.112973	0.0786506	0.0307255
DAK	0.00541447	0.00446075	0.0733422	0.0639129	0.0314977	0.00770132	0.0377174	0.0102564	0	0	0.0234303	0.0270854
DCD	0	0	0	0	0	0	0	0.0872489	0	0	0.00872489	0.0275905
DCHS1	0.0149842	0	0.0118337	0.0212905	0.0183712	0.00681067	0.0157639	0.00213921	0.00402023	0	0.00952137	0.00791911
DCXR	0	0	0.030219	0.183442	0	0	0.114586	0	0	0	0.0328247	0.0640482
DDAH1	0	0	0	0	0	0	0	0.194779	0	0	0.0194779	0.0615946
DDAH2	0.432851	0	1.58042	0.653137	0.640568	1.56283	1.25623	0.598287	0.599954	0.479143	0.780342	0.516473
DDC	0.0300527	0.026685	0.0178375	0.14817	0.0456436	0.0132021	0.0552432	0.0221705	0.0245143	0	0.0383519	0.0416081
DDR1	0.0540224	0.0425297	0.0264218	0.0333929	0.0713081	0.0346638	0	0.0178564	0	0	0.0280195	0.024255
DDX24	0	0	0.096427	0	0	0.0355117	0.0361801	0	0	0.0681761	0.0236295	0.0348532
DEFA1	0	0.0256104	0	0	0.0139514	0	0.0592177	0	0	0	0.00987795	0.0193836
DEFB1	4.2017	0.449481	0.285129	5.00191	0.344247	2.47284	2.39364	1.69433	1.88322	0	1.87265	1.70844
DENND3	0	0	0	0	0	0	0	0.0157484	0	0	0.00157484	0.00498008
DLK1	0	0.0303663	0	0.0457331	0	0	0	0	0	0	0.00760994	0.0164469
DLK2	0.0897454	0.0803842	0	0.063834	0	0.0176347	0.034638	0	0	0	0.0286236	0.036375
DLST	0.155767	0.102563	0.146834	0.189895	0.0456993	0.0996476	0.159289	0.0213135	0	0.132348	0.105336	0.0639516
DMBT1	0	0	0	0	0	0	0	0	0	0.0109296	0.00109296	0.00345623
DMKN	0.00597885	0.0780281	0	0	0	0.00963762	0	0	0.00556717	0	0.00992118	0.0241838
DMP1	0	0	0	0.00615049	0	0	0	0	0	0	0.000615049	0.00194496
DNAH10	0	0	0	0	0	0.0169773	0	0	0	0	0.00169773	0.00536868
DNASE1	4.20433	6.74297	0.925039	1.84874	1.66737	1.50442	1.06027	2.95814	3.00966	4.60313	2.85241	1.8625
DNASE2	0	0	0	0	0	0	0	0.131387	0	0	0.0131387	0.0415481
DNER	0.0184734	0.127497	0.021093	0.0335695	0.0431325	0.0320843	0.033982	0.0196987	0.0440443	0	0.0373575	0.034295
DPEP1	0.874162	0.343183	0.527997	1.26046	1.40386	0.545001	0.611314	0.687387	0.259462	0.357562	0.687039	0.385642
DPP4	1.09362	0.395697	0.536872	0.546706	0.81534	0.4528	0.767816	0.202209	0.250851	0.468196	0.553011	0.271593
DPP7	0.131496	0.170148	0	0.101461	0.133332	0.102654	0.240969	0.211505	0.0748754	0	0.116644	0.0797214
DPT	1.53721	0.913059	1.14673	1.87783	0.252163	1.02044	1.41612	0.424224	0.564659	0.256567	0.9409	0.563709
DPYS	0.00237624	0	0	0.00919823	0	0	0	0.00378376	0	0	0.00153582	0.00299969
DRG2	0.0778526	0	0	0	0	0	0	0	0	0	0.00778526	0.0246191
DSC1	0	0	0.0100739	0	0.00635219	0.0057804	0	0	0	0	0.00222064	0.00374067
DSC2	0.254712	0.196137	0.559117	0.309321	0.126501	0.464856	0.774174	0.244933	0.329204	0.318815	0.357777	0.192367
DSC3	0	0.00354819	0.0303853	0	0.00660628	0	0.00105811	0	0	0	0.00415979	0.00947266
DSG1	0.00744193	0.0104945	0.0888127	0.0584521	0.0107852	0.0154129	0.0744077	0.0176574	0.0132701	0	0.0296735	0.0316982
DSG2	0.00995011	0.0122218	0.00239065	0	0	0	0.0129183	0.00518347	0	0	0.00426643	0.00543465
DSP	0	0	0.0239846	0	0	0	0	0	0	0	0.00239846	0.00758461
DSTN	0	0	0	0	0	0	0.0739141	0.00819154	0	0	0.00821057	0.023229
ECHS1	0	0	0	0	0	0	0.00840743	0	0	0	0.000840743	0.00265866
EEF1A1	0.168101	0	0	0	0	0	0	0	0	0	0.0168101	0.0531581
EEF1A1P5	0	0.0770356	0.0940161	0.186429	0.144625	0.0891522	0.198687	0.102861	0.0797547	0	0.097256	0.0668532
EEF1A2	0.0837212	0	0	0	0	0	0	0	0	0	0.00837212	0.026475
EEF2	0	0	0	0	0.00545327	0	0	0	0	0	0.000545327	0.00172448
EFCAB14	26.816	21.0159	5.72229	14.238	0	8.26781	7.98521	0	13.5232	0	9.75685	9.18496
EFCAB2	0	0	0	0	0	0	0	0.0267555	0	0	0.00267555	0.00846084
EFEMP1	1.69784	4.21951	4.14089	5.03444	1.98027	4.68375	2.34837	2.95059	2.08105	1.53724	3.0674	1.32766
EFEMP2	0.127751	0.277553	0.387128	0.353592	0.426233	0.416456	0.205368	0.273419	0.236153	0	0.270365	0.135437
EFNA1	0.164572	0.0175092	0.0720426	0.0792411	0.122733	0.0511641	0.0578262	0.0720149	0	0	0.0637103	0.0521546
EFNB1	0.0950194	0.363961	0.425847	0.0352076	0	0.395065	0.594314	0.126732	0.509312	0.222827	0.276828	0.208737
EGF	4.16045	3.90259	6.82175	5.96491	9.36737	2.57411	3.55082	5.61229	3.327	9.84832	5.51296	2.52249
EGFR	0.00221156	0	0	0	0	0	0	0	0	0	0.000221156	0.000699357
EHD1	0	0	0	0.0405436	0	0	0.00792985	0	0	0	0.00484734	0.0127876
EHD4	0	0	0	0	0.0120077	0	0	0	0	0	0.00120077	0.00379717
EIF5AL1	0	0	0.0192921	0.113419	0.0249498	0	0.0721264	0.0479898	0	0	0.0277777	0.0389413
EIF6	0.556414	0.37617	0.552406	0.234668	0.398332	0.409575	0.326394	0.907649	0.315672	0.496104	0.457338	0.189234
ELANE	0	0	0	0	0	0	0.0320893	0	0	0	0.00320893	0.0101475
ELFN1	0	0.00306081	0	0	0	0	0	0	0	0	0.000306081	0.000967915
EMC10	0.0348359	0	0	0	0	0	0	0	0	0	0.00348359	0.0110161
ENDOD1	0.614234	0.219508	2.49206	2.08041	0.734996	2.56159	1.75463	0.987532	0.739835	1.9299	1.41147	0.847824
ENG	0	0.0167284	0.0188468	0.0238499	0.0173899	0	0.0135594	0.0118642	0.00998537	0.0183099	0.0130534	0.00790173
ENO1	0.595367	0.501748	0.554405	0.733265	0.556513	0.461518	0.66045	0.401371	0.284089	0.342138	0.509086	0.140368
ENO2	0.0949033	0.0733226	0.0787877	0.206106	0	0.0919335	0.0967907	0	0.03802	0.0844063	0.076427	0.0587361
ENO3	0.108203	0.174986	0.127652	0.230856	0.203608	0.201316	0.156668	0.259924	0.16639	0	0.16296	0.0731302
ENPEP	0.059576	0.0274333	0.0838471	0.0262426	0.101041	0.114048	0.420548	0.101356	0.162975	0.201288	0.129836	0.115891
ENPP2	0	0	0	0	0	0	0.0631916	0	0	0	0.00631916	0.0199829
ENPP6	0	0	0	0.105503	0.143499	0	0.0284587	0	0	0	0.027746	0.0525296
EPHA1	0.0309497	0.0244034	0	0.0169271	0.050523	0.0187514	0	0	0	0	0.0141555	0.0174495
EPHA10	0.00984128	0	0.0183965	0.132746	0.0186794	0.0202027	0.0165498	0.0271601	0	0	0.0243575	0.0392887
EPHA4	0	0	0.0299729	0	0	0.0076472	0.00339211	0	0	0	0.00410122	0.00942905
EPHA5	0	0	0	0	0.795998	0	0	0.39264	0	0	0.118864	0.268016
EPHA7	0.0122974	0.0405077	0.0603854	0.032954	0.107736	0.0514167	0.0977532	0.0466068	0	0	0.0449657	0.0369442
EPHB1	0.0221951	0	0	0	0	0	0	0	0	0	0.00221951	0.00701872
EPHB2	0.00965064	0.0249563	0.00933692	0	0.000489146	0.00361891	0.013364	0	0	0	0.00614159	0.00828566
EPHB3	0.0734201	0.0145014	0.0275401	0.0674445	0.076658	0.0382902	0.0154076	0.0492156	0	0.0815082	0.0443986	0.0295173
EPHB4	0.816015	1.82721	1.32023	0.493917	0.86149	0.758732	0.907445	0.485704	1.22639	0	0.869713	0.506486
EPHB6	0.0191776	0.087649	0.0336035	0.0834931	0.0613076	0.0765291	0.0771843	0.0727238	0.0263593	0	0.0538027	0.0311972
EPHX2	0	0	0	0.0166499	0	0	0	0	0	0	0.00166499	0.00526516
EPS8L2	0	0	0	0.00495932	0	0.0148837	0	0	0	0	0.0019843	0.00479287
ERP44	0	0	0.0422449	0	0	0	0	0.0402422	0	0	0.00824871	0.0173962
ESAM	0.239188	0.209866	0.310218	0.216575	0.0487181	0.31578	0.0812942	0.261056	0.143281	0.0773053	0.190328	0.0974688
ESD	0.0195449	0	0	0.0406296	0.0369665	0.0241491	0.0257239	0.0155185	0.0204937	0	0.0183026	0.014739
EZR	0.376561	0.529135	0.237775	0.338556	0.811848	0.235888	0.517681	0.175066	0.0826321	0.579606	0.388475	0.2211
F11	0	0.0296374	0	0	0	0.00398512	0.026784	0.0300377	0	0	0.00904444	0.0137271
F11R	0.109849	0.170045	0.167395	0.13628	0.0321864	0.117125	0.114271	0.0824118	0.143981	0.283563	0.135711	0.0659492
F12	0.0501233	0	0.0135298	0.00848329	0	0	0.0299035	0	0.0175324	0	0.0119572	0.0167969
F2	7.09773	7.88714	6.29779	6.08847	7.47532	6.07983	4.81531	8.324	3.54135	0	5.76069	2.4793
FABP1	0	0.11875	0	0	0	0	0.133205	0	0	0	0.0251954	0.0532258
FABP3	0	0.217469	0	0	0	0	0	0	0	0.0470797	0.0264549	0.0687271
FABP5	0	0	0.250459	0	0	0	0	0	0	0	0.0250459	0.079202
FAM151A	0	0	0	0	0	0	0	0.00719188	0.0678719	0	0.00750638	0.0213304
FAM171A1	0.00369147	0	0	0.00284842	0	0	0	0	0	0	0.000653988	0.00139297
FAM221A	0.0419514	0.441815	0	0.0751957	0.0166735	0.00266343	0.0146725	0.179387	0.0167944	0.0282387	0.0817392	0.13726
FAM3B	0.21197	0	0	0.257367	0.185935	0.0883397	0.106573	0.0450136	0	0	0.0895197	0.0982008
FAM3C	0.352581	0.0310721	0.418579	0.281779	0.270016	0.376232	0.509115	0.217296	0.232903	0.192749	0.288232	0.133907
FAT4	0	0	0	0	0.0220726	0.00608754	0	0.00931358	0	0	0.00374737	0.0072309
FBLN1	0.188743	0.0545488	0.00411556	0.338623	0.379544	0.198196	0.140705	0.0427758	0.0799561	0.164963	0.159217	0.123985
FBLN2	0.0120825	0.201567	0.040467	0.124579	0	0.0282451	0.0283367	0.0387369	0.0425883	0	0.0516602	0.0633859
FBLN5	0.515047	0.404081	0.332482	1.04652	0.335173	0.593292	0.563273	0.401206	0.409976	0.264884	0.486594	0.222959
FBLN7	0	0	0	0.10069	0	0.13549	0	0.0131258	0.0221688	0	0.0271475	0.0492048
FBN1	0.0693066	0.205797	0.016659	0.178471	0.0351502	0.0529414	0.09495	0.0145469	0.0349649	0.00452982	0.0707316	0.0697327
FBP1	0.0453507	0.0529552	0.0989534	0.522952	0.251911	0.0978932	0.214597	0.283675	0.0764131	0.0455306	0.169023	0.152724
FCER2	0.0216576	0.219346	0.187462	0.14997	0	0	0	0.118301	0	0	0.0696736	0.0892348
FCGBP	0.00265127	0.00614504	0.012096	0.0100413	0.0103614	0.00383718	0.000630727	0.00491208	0	0.058759	0.0109434	0.0172999
FCGR3A	2.88647	4.35658	4.47072	1.46957	2.99784	3.59055	1.33624	1.63242	1.98445	2.7256	2.74504	1.14514
FCGR3B	1.29833	1.93546	2.35073	0.898299	1.46307	1.5689	0.881005	0.795412	0.864638	1.11603	1.31719	0.518406
FCN2	0	0.334053	0	0.0210711	0	0	0.35494	0.143097	0	0	0.085316	0.143645
FGA	1.224	0.582669	0.523267	0.898827	0.314342	0.944441	0.881343	0.746984	0.558897	0.139912	0.681468	0.321949
FGB	0.315654	0.071842	0	0.242072	0.112833	0	0.0541978	0	0.0911367	0	0.0887735	0.109831
FGFR2	0.0541697	0	0.00394469	0.0460728	0	0	0.00682825	0	0	0	0.0111015	0.0207814
FGG	0.283983	0.0529272	0.0245222	0.169461	0.0429292	0.0222455	0	0	0.0301732	0	0.0626242	0.092374
FGL2	0	0.0861993	0	0.103028	0.369774	0.048836	0.0592649	0.0865372	0	0	0.0753639	0.111239
FKBP1A	0	0	0.0791319	0	0.0994381	0	0	0	0	0	0.017857	0.0379489
FLG	0	0	0.0289233	0	0	0	0	0	0	0	0.00289233	0.00914634
FLG2	0	0	0.00439381	0	0	0	0	0	0	0	0.000439381	0.00138944
FLNA	0.0680548	0.057335	0	0.0600388	0.0333392	0.0285179	0.0381285	0.0249745	0	0	0.0310389	0.0255856
FLNB	0	0	0	0.0099716	0	0	0	0	0	0	0.00099716	0.0031533
FLNC	0.00801311	0.0177669	0.00759259	0.0148277	0.00372775	0.0199579	0.0254738	0.00882569	0	0	0.0106185	0.00862083
FLOT1	0.0035245	0	0	0	0	0	0	0	0	0	0.00035245	0.00111455
FLRT2	0.0117499	0.0239765	0	0.0182001	0	0	0.0213004	0	0	0	0.00752269	0.0101761
FN1	0.460371	0.478897	0.347272	0.681235	0.335064	0.381991	0.537426	0.325716	0.211362	0.249609	0.400894	0.140981
FOLR1	1.00031	1.54831	0.410342	1.26499	0.701189	0.800457	1.31292	0.504688	1.41754	0	0.896074	0.500804
FOLR3	0	0	0	0	0	0.0754383	0	0	0	0	0.00754383	0.0238557
FREM2	0.0102937	0.0185519	0.027724	0.0588997	0.122515	0.00787353	0.0246333	0.0335669	0.0019178	0	0.0305976	0.0367196
FRRS1	0	0	0	0	0	0	0	0.045068	0	0	0.0045068	0.0142518
FSTL1	0	0	0	0	0.0473044	0	0	0.0833473	0	0	0.0130652	0.0288242
FSTL3	0	0	0	0.00283535	0	0	0	0	0.00934475	0	0.00121801	0.00299125
FTCD	0.0280216	0	0	0.0371344	0	0.0243806	0	0	0	0	0.00895366	0.0147456
FTH1	0	0	0.0622954	0	0	0	0	0.0454569	0	0	0.0107752	0.0230603
FTL	0	0.108711	0.645477	0.274163	0.128927	0	0.701778	0.355749	0.175179	0.203302	0.259329	0.244677
FUCA1	0	0.0512734	0	0.0366995	0.0399852	0	0.191349	0.0699732	0.0269522	0	0.0416233	0.0582017
FUCA2	0	0.00360523	0	0	0	0	0	0	0	0	0.000360523	0.00114007
FXYD2	0.169163	0.447241	0.0301318	0.0442947	0.0293241	0.266928	0.121431	0.354639	0.184084	0	0.164724	0.151541
FZD1	0	0	0	0.00808041	0	0	0	0	0	0	0.000808041	0.00255525
FZD2	0	0.0437391	0	0.0100437	0	0	0	0	0	0	0.00537828	0.0138433
FZD4	0.544735	0.542112	0	0.81018	0	0.180343	0.268838	0	0.116631	0	0.246284	0.290375
FZD7	0.00594548	0.0437676	0	0.00473972	0	0	0	0	0	0	0.00544528	0.01365
GAA	2.8769	0.847958	2.49273	1.09114	2.08651	1.67214	4.46066	2.69508	1.30626	2.83544	2.23648	1.07693
GALM	0	0	0	0.0188448	0	0	0	0.0275569	0	0	0.00464017	0.00999554
GALNS	0.13614	0.0717114	0	0.146968	0	0	0.304087	0	0	0	0.0658906	0.102377
GALNT18	0.0247663	0.015045	0	0.0116746	0.0148847	0	0	0	0	0	0.00663706	0.00917161
GANAB	0	0	0	0	0	0	0	0.00879261	0	0	0.000879261	0.00278047
GAPDH	0.597389	0.451561	0.443642	1.17237	0.489407	0.408207	0.612824	0.333227	0.465162	0.191744	0.516553	0.26027
GAS1	0	0	0	0.0551818	0	0.0569795	0	0	0	0	0.0112161	0.0236495
GAS6	0.0491128	0.0824043	0.0637155	0.122361	0.113847	0.048415	0.0770903	0.127758	0.0182657	0.0414825	0.0744452	0.0371754
GATM	0	0	0	0	0	0	0.0181305	0.0281697	0	0	0.00463003	0.0100437
GBA	0	0	0	0.00334081	0	0	0.00283384	0	0	0	0.000617464	0.0013072
GC	0.905881	0.654198	0.851768	0.814145	1.25626	0.650487	0.675604	0.940517	0.791659	0.647838	0.818836	0.188789
GCHFR	0.358077	0.242217	0.296272	0.390426	0	0.183617	0.460639	0	0.325425	0.959399	0.321607	0.271833
GCSH	0	0	0	0	0	0	0.0288707	0	0	0	0.00288707	0.00912973
GDA	0	0	0.012028	0	0	0	0	0	0	0	0.0012028	0.00380359
GDF15	0.107767	0.0475855	0.00928134	0.495141	0	0.381059	0	0.00981898	0	0	0.105065	0.180753
GDI1	0.00651375	0.0046158	0	0	0	0	0	0	0.015113	0.0127159	0.00389584	0.00579324
GDI2	0.0178158	0	0	0.0741444	0.0357055	0.0139687	0.0429991	0	0	0	0.0184634	0.0252207
GFRA1	0	0.0105995	0	0.00353967	0	0	0.0079948	0	0	0	0.0022134	0.00394129
GGACT	0.0675404	0	0.102364	0.218929	0.20442	0.120485	0.0358231	0.171407	0.0199611	0.331213	0.127214	0.104458
GGCT	0	0	0.154691	0	0	0	0	0	0	0	0.0154691	0.0489177
GGH	0.597269	1.02384	0.0950588	0.695382	0.408734	0.367107	0.826368	0.500635	0.474112	0.482539	0.547105	0.257621
GGT1	0.342877	0.497364	0	0	1.13334	0.435811	0.434227	0.769605	0.265985	0	0.387921	0.363027
GGT3P	0	0	0.447234	0.30228	0	0	0	0	0	0.839085	0.15886	0.287342
GGT6	0.135424	0.0362903	0.228001	0.153724	0.113778	0.0915516	0.105184	0.0846725	0.0785466	0.0509234	0.10781	0.0551425
GINM1	0	0.148851	0	0.105325	0	0.0364646	0.0210792	0.0381366	0	0	0.0349857	0.0518958
GIPC1	0.0114421	0	0	0	0	0	0.00978874	0	0	0	0.00212309	0.0044928
GIPC2	0.012096	0	0	0	0	0	0.0103481	0	0	0	0.00224441	0.00474953
GLA	0.114462	0.0862147	0.0365849	0.0343299	0.0807157	0.034328	0.0762984	0.104236	0.0800182	0	0.0647188	0.0364376
GLB1	0.344832	0.306389	0.0943956	0.206677	0.101661	0.198878	0.683236	0.427394	0.189919	0.24014	0.279352	0.175478
GLG1	0.0279683	0.0334631	0.0325423	0.0717531	0.1127	0.0332315	0.0233389	0.0843319	0	0	0.0419329	0.0364966
GLOD4	0	0	0	0	0.0397999	0	0	0.0106616	0	0	0.00504614	0.0126626
GLRX	0.157182	0.496373	0	0.340216	0	0	0	0	0	0	0.0993771	0.178911
GM2A	0.368262	1.07131	0.700701	0	0	2.42277	2.31165	1.89507	1.71679	0.826327	1.13129	0.90745
GNA11	0	0	0	0	0	0	0	0.0280932	0	0	0.00280932	0.00888385
GNA12	0.0366819	0	0.0714429	0.0891949	0.272953	0.0541087	0	0.158065	0	0.10321	0.0785657	0.0854711
GNA14	0	0	0	0	0	0.027321	0	0	0	0	0.0027321	0.00863966
GNAI1	0	0.0655864	0	0.178749	0	0.0900637	0.0337132	0.27347	0	0	0.0641582	0.0937632
GNAI2	0.0457106	0	0	0.171555	0.368754	0.0790881	0.0116973	0.274002	0	0	0.0950806	0.132734
GNAI3	0	0	0.0833688	0	0.328768	0	0	0.24641	0	0	0.0658547	0.121284
GNAO1	0	0	0	0	0.306661	0	0	0	0	0	0.0306661	0.0969748
GNAS	0.0192016	0	0	0.0418714	0.104074	0.0216449	0.00603742	0.0808762	0	0.0430912	0.0316797	0.0362401
GNAT1	0	0	0.239545	0	0.527752	0.239231	0	0.570874	0	0	0.15774	0.228573
GNB1	0.099099	0.178961	0	0.41874	0	0.030599	0.091015	0.0855599	0	0	0.0903974	0.129963
GNB2	0.108065	0.112355	0	0.123231	0	0.0988757	0.153214	0.178077	0	0	0.0773818	0.0703725
GNB3	0	0.00570965	0	0	0	0	0	0	0	0	0.000570965	0.00180555
GNB4	0	0	0	0	0	0	0	0	0.0287746	0	0.00287746	0.00909933
GNG12	0.175035	0.153795	0.0955471	0.225997	0.143654	0.127192	0.0494526	0.0608015	0	0	0.103147	0.075319
GNPTG	0	0.0195503	0	0	0	0	0	0	0	0	0.00195503	0.00618236
GNS	0.851518	0.912925	1.39654	0.939886	0.724347	0.963432	1.35202	0.83903	0.781272	1.76061	1.05216	0.336122
GOLM1	0.961143	0.430331	0.754711	0.764598	1.74827	0.356542	0.669046	0.458128	0.320548	0.136666	0.659998	0.45579
GOT1	0	0.0356794	0.0720329	0.0723458	0.0694994	0.0366178	0.0464121	0.0893703	0	0	0.0421958	0.03367
GP1BA	0	0	0	0	0	0	0.031441	0	0	0.0290344	0.00604754	0.0127619
GP2	0	0	0.0243834	0	0	0	0	0	0	0	0.00243834	0.00771069
GP5	0.0101353	0	0	0.0211487	0.0213963	0	0.0291892	0.0232775	0.00511216	0.00659954	0.0116859	0.0110842
GP6	0.543733	0.273127	0.263581	0.543251	0.437003	0.947549	0.634079	0.565523	0.17671	0.587684	0.497224	0.223561
GPC1	0.0539872	0.0476498	0.0312647	0.0697246	0.139524	0.0289446	0.0242468	0.100779	0	0.041444	0.0537566	0.0406794
GPC3	0.116981	0.335982	0.192114	0.15693	0.197581	0.0329994	0.177172	0.121906	0.0412147	0	0.137288	0.0987141
GPC4	0.0272601	0	0.0683165	0.0384324	0.0900211	0.0219662	0.0490398	0.0887451	0	0	0.0383781	0.0350006
GPD1	0.0192382	0	0.0739252	0.0755332	0.166567	0	0	0.0411418	0.0083625	0	0.0384768	0.0539988
GPI	0.026896	0.0189686	0.00663239	0.028808	0.0412662	0	0.0488794	0.0402991	0	0	0.021175	0.0188249
GPNMB	0.021422	0	0	0.00541532	0	0	0.0078331	0	0	0	0.00346705	0.00690719
GPR180	0.0980583	0	0.0871658	0	0	0.14128	0.0483985	0.141073	0	0	0.0515976	0.060364
GPR56	0.0508733	0.0362509	0.0223741	0.0548181	0.0610268	0.0422251	0.0345854	0.0525718	0.0232206	0.0426604	0.0420606	0.0130943
GPRC5B	0.261453	0.363614	0.27503	0.343911	0.689385	0.192917	0.353634	0.490345	0.151666	0.45684	0.357879	0.157544
GPRC5C	0.283482	0.390664	0.430758	0.298804	0.464422	0.242847	0.337983	0.302217	0.0924248	0.199792	0.304339	0.110696
GPX3	0.745974	1.37087	0.194807	1.11186	0.435311	0.801463	1.21328	0.557293	0.420935	0.526809	0.73786	0.385103
GRHPR	0	0	0	0.015127	0	0	0.0321267	0	0	0	0.00472537	0.0107376
GRINA	0	0	0	0	0	0	0.00465923	0	0	0	0.000465923	0.00147338
GRN	0.900061	0.828092	0.233398	0.814428	0.0579272	0.229648	0.293732	0.467658	0.351962	0	0.417691	0.325562
GSN	1.29745	0.370489	8.06207	3.68611	1.3432	5.19168	3.9801	1.81527	5.97066	2.81646	3.45335	2.41808
GSTA1	0.285152	0.366426	0	0.728634	0	0.142797	0.219979	0.165047	0.191091	0	0.209913	0.220704
GSTA3	0	0.372999	0	0	0	0	0	0	0	0	0.0372999	0.117953
GSTM3	0.205085	0	0	0.118656	0.0219398	0.0391495	0.283678	0.0802919	0.1079	0	0.08567	0.0962185
GSTP1	0.316244	0.217704	0.230001	0.377197	0.614801	0.263894	0.498437	0.446647	0.0871062	0.397423	0.344945	0.154127
GSTT1	1.33482	1.5145	0.183864	0.881793	0.397777	0.207036	0.364211	0.464631	0.865631	0	0.621426	0.50816
GUCA2A	0.97562	1.56613	0	3.02446	0	0.313354	0.59539	0	1.00122	0.166651	0.764283	0.954148
GUCA2B	0	0.052537	0.154321	0.317514	0	0.57755	0.0761022	0	0.197059	0	0.137508	0.187526
GUSB	0.213223	0.176896	0	0	0.135187	0.0795786	0.155399	0.312041	0.115166	0	0.118749	0.102812
H2AFZ	0.819162	0	0	0	0	0	0	0	0	0	0.0819162	0.259042
H3F3A	0.0772483	0	0	0	0	0.153997	0.254532	0.119987	0	0	0.0605765	0.0895488
H3F3C	0	0	0	0	0	0	0	0	0.0448765	0	0.00448765	0.0141912
HAMP	1.99266	5.65241	0.651111	16.1469	0.323379	0.372368	3.01013	1.5837	0.583782	0	3.03165	4.91384
HAVCR2	2.15388	2.2095	0.993273	2.51665	0.811772	1.53209	1.13479	0.421322	1.19789	2.07736	1.50485	0.700578
HBA1	2.83085	2.43684	0.907857	1.24062	0.606394	1.03446	2.27405	0.796287	3.69006	2.02106	1.78385	1.02407
HBB	2.21014	7.09357	0.835497	1.0929	0.625799	0.805557	2.08015	0.506875	5.55798	3.16179	2.39703	2.26449
HBD	0	0	0	0	0	0	0	0	2.29251	0	0.229251	0.724955
HBE1	0	0.970131	0	0	0	0	0	0	0	0	0.0970131	0.306782
HEBP2	0.0148023	0.0105635	0	0.0408199	0	0	0.00504281	0	0	0	0.00712284	0.0129745
HEG1	0.0160502	0.0431041	0.0238885	0.050311	0.0179248	0.034294	0.0519246	0	0.0187125	0.0130472	0.0269257	0.0172608
HEXA	0.0799765	0.127786	0.0349569	0	0.0469132	0	0	0.101937	0.0223137	0.148308	0.0562192	0.0552035
HEXB	0.0594216	0.148422	0	0.0546818	0	0	0.088246	0.0900549	0.0924093	0	0.0533236	0.0522312
HGD	0	0.00711318	0	0	0	0	0	0	0	0	0.000711318	0.00224939
HGFAC	0.0231423	0.0156952	0.0215285	0	0.00865758	0.0188654	0.0925056	0	0.0293237	0.00565523	0.0215374	0.0268469
HINT1	0	0	0	0.110746	0	0	0.0459711	0	0	0	0.0156717	0.0363959
HIST1H1D	0.595373	0	0	0.518601	0	0	0.386844	0	0	0	0.150082	0.246716
HIST1H2AG	0	0	0	0	0	0	1.16995	0	0	0	0.116995	0.36997
HIST1H4A	3.85032	0.290824	0.471305	0.381958	0.902207	0.316363	3.27036	0.424697	0.0330771	0.183173	1.01243	1.36836
HIST2H2BF	0.559478	0	0.322247	0.0933043	0.0523103	0.0391275	1.64038	0.00556379	0.0782139	0.153605	0.294423	0.503716
HIST2H3A	0	0	0	0	0.347852	0	0.24902	0	0	0	0.0596872	0.12797
HLA-A	0	0	2.11211	0	0.564688	1.10307	0	0	0.615766	0	0.439563	0.702666
HLA-B	0.0110411	0	0.0768719	0	0	0.190472	0.00654216	0	0.0856683	0.0586028	0.0429198	0.0620983
HLA-C	0	0	0	0	0.0875324	0.193748	0	0	0.160474	0	0.0441755	0.0755995
HMCN1	0.0758871	0.103574	0.0828127	0.167872	0.124466	0.113703	0.399472	0.0748985	0.0580098	0.0362586	0.123695	0.103713
HMCN2	0.00258996	0.00410169	0	0.00412875	0	0.0342743	0.00365559	0.0108033	0.0180917	0	0.00776453	0.0109027
HP	0	5.60502	8.23642	0.0748787	0.985969	2.97265	0.174443	0.968248	4.45399	2.10478	2.55764	2.76667
HPN	0	0	0	0	0	0	0.0673988	0	0	0	0.00673988	0.0213134
HPX	2.22039	3.11503	5.09056	2.24778	3.12769	4.96191	3.75944	2.73869	4.45458	3.05528	3.47713	1.04934
HRC	0	0.00549216	0	0.0414231	0	0	0	0	0.00626131	0	0.00531766	0.0129206
HRG	0.134965	0.115445	0.0533622	0.233661	0.209617	0.0589401	0.136022	0.0964586	0.107618	0.0483055	0.119439	0.0627738
HRSP12	0	0	0	0.0764435	0.0354343	0	0	0	0.0224301	0.0522873	0.0186595	0.0275973
HS6ST2	0	0	0	0.0126994	0	0	0.0343966	0	0	0	0.0047096	0.0111684
HSD11B2	0.00361988	0	0	0	0	0	0	0	0.00350163	0	0.000712151	0.00150161
HSP90AA1	0.0429097	0.0710709	0	0.101697	0.125919	0	0.0959289	0.0460158	0.0545326	0	0.0538075	0.0452542
HSP90AB1	0.0308717	0.0581729	0	0	0.0993763	0.0221919	0.0890228	0	0.0507609	0	0.0350396	0.0379023
HSP90AB3P	0	0	0	0.0137427	0	0	0	0	0	0	0.00137427	0.00434584
HSP90B1	0.00182222	0.0229778	0.019551	0.00928034	0.0104067	0	0.012311	0	0	0	0.0076349	0.00867056
HSPA1A	0.180524	0.116159	0.107005	0.246675	0.18077	0.10636	0.154944	0.0799517	0.0773318	0.137813	0.138753	0.0529342
HSPA1L	0	0.0703402	0	0.123352	0.129824	0	0.0879778	0.104414	0	0	0.0515908	0.0568077
HSPA2	0	0	0	0	0	0.0998394	0	0	0	0	0.00998394	0.031572
HSPA5	0.133115	0.0335373	0.127474	0.0913182	0.153486	0.0420492	0.052848	0.134282	0.0268244	0.031735	0.0826669	0.0505219
HSPA6	0.101196	0.0578091	0.0710467	0.144834	0.101554	0.0899431	0.0828037	0.0501124	0.0406853	0.110441	0.0850425	0.0314605
HSPA8	0.226404	0.223832	0.260909	0.352892	0.481712	0.15491	0.149028	0.174368	0.0978001	0.169217	0.229107	0.113491
HSPB1	0.173218	0.14044	0.3022	0.323158	0.182726	0.155929	0	0.0828447	0.051503	0.119716	0.153173	0.101332
HSPD1	0	0	0	0	0	0	0.0830856	0	0	0	0.00830856	0.026274
HSPG2	1.62171	1.2761	3.52908	3.84924	1.91705	5.01172	2.75247	2.53867	2.5986	1.91344	2.70081	1.14567
HYAL1	0.348288	0.104073	0.371403	0.231504	0.352007	0.131183	0.451633	0.47307	0.0267091	0.404539	0.289441	0.156049
ICAM1	0.0299274	0.00994265	0.0865988	0.108524	0.0652271	0.0379807	0.0241457	0.0126208	0.0327815	0.0753231	0.0483072	0.0335378
ICAM2	0.744615	0.107984	0.223537	0.576008	0.0578	0.305851	0.69173	0.245801	0.50113	0	0.345446	0.266972
ICOSLG	0.710607	0.572856	0.700212	1.02905	0.839445	0.425517	0.603863	1.1526	0.246591	1.02732	0.730806	0.286095
IDH1	0.247074	0.0424187	0.0261091	0.156022	0.0970485	0.0605914	0.0746769	0.0396935	0.0174972	0.0169115	0.0778043	0.0731578
IFNAR2	0	0.0242531	0.0576143	0	0	0	0.0757765	0.0906618	0	0	0.0248306	0.0360612
IGF2R	0	0.00787021	0.000836623	0.00984475	0.0120295	0	0.00295321	0	0	0	0.00335343	0.00472035
IGFALS	0.0300197	0.0512052	0.116004	0.0492236	0.260657	0.0194806	0.111743	0.100446	0	0.13916	0.0877939	0.0764404
IGFBP2	1.02461	1.20922	0.903633	1.31645	1.69346	0.647475	1.25593	1.20336	0.263347	0	0.951748	0.514802
IGFBP3	0.155141	0.154361	0.123443	0.182619	0	0	0.208993	0.0842132	0	0	0.0908771	0.0847661
IGFBP6	0.0523633	0.0537612	0	0.0992747	0	0	0.0344204	0	0.0394219	0	0.0279241	0.0340407
IGFBP7	9.06248	13.5645	9.66905	11.2203	14.7828	4.83773	8.88607	10.0815	2.40033	6.24009	9.07448	3.79006
IGHA1	17.5592	6.92232	10.4344	23.4105	32.8436	14.8944	11.4411	16.5156	8.98351	11.493	15.4498	7.76905
IGHA2	15.371	6.04178	8.80255	20.5753	23.4571	12.2337	0	12.9844	7.63089	8.7478	11.5845	6.95104
IGHG1	74.6809	45.0016	48.2017	57.9179	35.8017	44.9934	61.4912	35.6672	85.3794	23.8694	51.3004	18.8024
IGHG2	118.502	67.5805	40.073	73.1944	33.2043	89.3561	73.6077	48.7191	99.231	36.0453	67.9513	28.7209
IGHG3	60.9706	38.7847	23.1511	40.2067	17.602	39.0306	37.7163	24.5474	50.9953	11.5881	34.4593	15.2495
IGHG4	62.8772	38.6027	29.1139	40.0047	20.011	44.6038	43.6741	26.7492	51.3842	7.92375	36.4944	15.9487
IGHM	0.93253	0.679215	7.98355	2.69353	1.45001	6.55047	5.84277	7.57301	4.17624	1.21492	3.90962	2.8846
IGHV3-23	4.29129	0.658712	0.331913	1.34745	0.410448	1.54974	2.0286	0	0.775095	0	1.13932	1.29445
IGJ	1.72299	0.783878	2.45885	4.45938	8.76365	4.36955	1.35037	2.00173	1.19324	0.763729	2.78674	2.48525
IGKC	326.296	343.71	365.566	238.177	130.514	724.363	580.406	318.8	770.725	234.5	403.306	215.423
IGKV1-5	0	0.349739	0.0980196	0	0	0.616092	0.345251	0.198682	0	0	0.160778	0.213872
IGKV1D-16	0	0	0	0	0	0	0.245916	0	0	0.0998764	0.0345793	0.0806177
IGKV4-1	0	0	5.45798	0	0	12.3379	7.6895	6.46599	13.6263	0	4.55777	5.38408
IGLC2	76.3299	27.6794	112.286	39.9475	32.7427	100.569	145.81	37.0828	161.889	87.4841	82.182	48.2365
IGLC6	0	0	0	0	0	0	135.99	0	0	0	13.599	43.0037
IGLC7	0	0	0	0	0	94.5998	0	0	0	0	9.45998	29.9151
IGLL1	0.895625	0	0.930717	0.121227	0	0.287713	0.0882693	0.343655	0.6688	0.176176	0.351218	0.355361
IGLL5	19.8476	4.82516	38.7213	11.6961	12.3853	31.471	36.6319	12.0695	41.1648	28.0879	23.69	13.1488
IGLON5	0.00624349	0	0	0	0	0	0	0	0	0	0.000624349	0.00197436
IGSF8	0.235504	0.15789	0.379624	0.573052	0.274443	0.722622	0.323733	0.514811	0.337745	0.144441	0.366387	0.186421
IL10RB	0	0	0	0.0728604	0	0	0.0586015	0.0278713	0.0473113	0	0.0206644	0.0288439
IL18BP	0	0.736116	0	0.228472	0	0	0.130593	0	0.095672	0.0810832	0.127194	0.227319
IL1R2	0.0363528	0	0	0	0	0	0	0	0	0	0.00363528	0.0114958
IL1RAP	0	0.0267577	0.0581592	0	0	0.0191075	0	0.040155	0.086823	0	0.0231003	0.0303279
IL2RA	0	0.00930399	0	0.0680721	0	0	0	0	0	0	0.00773761	0.0214001
IL6R	0	0	0	0.0124943	0	0	0.0171106	0	0	0	0.00296049	0.0063354
IL6ST	0.0837123	0.0672027	0	0.0767978	0.0265665	0.0394674	0.0123321	0.0196788	0.0456185	0.0955924	0.0466969	0.0327238
INHBC	0	0.0301903	0	0	0	0	0.0263941	0	0	0	0.00565844	0.0119626
INPP1	0.028718	0.221344	0	0	0	0.0469135	0.0395914	0.0614853	0	0	0.0398052	0.0679232
IQCC	0	0.154025	0	0	0	0	0	0	0	0	0.0154025	0.0487069
IQGAP1	0.00152371	0	0	0	0	0	0	0	0	0	0.000152371	0.000481839
ISLR	0.549709	0.257966	0.684714	0.182083	0.555507	0.729872	0.457737	1.05218	0.455212	0.431232	0.535621	0.247857
IST1	0.466934	0.387596	0.333997	0.542863	0.499677	0.206073	0.270321	0.317291	0.174186	0.902265	0.41012	0.211565
ITFG1	0.0361524	0.0315945	0.031636	0	0.0388449	0	0	0.0469299	0	0	0.0185158	0.0199696
ITFG3	0	0	0.00415407	0	0	0	0	0	0	0	0.000415407	0.00131363
ITIH1	0.0431572	0.0189734	0.0155831	0.00934383	0	0	0.0012591	0.0215122	0.0549917	0.0163706	0.0181191	0.0183367
ITIH2	0.0147136	0	0	0	0	0	0	0	0	0	0.00147136	0.00465284
ITIH4	4.08799	3.71191	4.06558	11.0011	3.33139	4.49217	6.17336	2.79308	3.73866	6.47399	4.98693	2.4136
ITLN1	0	0.00966351	0	0.00411909	0	0.0175244	0.0381515	1.41894	0	0	0.14884	0.446435
ITM2B	0.0524113	0.0837361	0.0284405	0.146013	0.060465	0	0.0456664	0.08462	0.0126966	0	0.0514049	0.04537
JAM3	0	0	0.097636	0	0	0.0804673	0.0138104	0	0	0	0.0191914	0.0372908
JUP	0	0	0.0445059	0	0	0	0	0	0	0	0.00445059	0.014074
KARS	0	0	0.251379	0	0	0	0	0	0	0	0.0251379	0.079493
KDELR2	0	0	0	0	0	0	0.0360613	0	0	0	0.00360613	0.0114036
KHK	0.0272403	0.0704901	0	0.143901	0.0693725	0	0	0.085319	0.0150477	0	0.0411371	0.049232
KIF12	0.0138325	0.0516836	0.0346525	0.0210595	0.0785115	0.00208293	0.0140722	0.0483335	0.0147616	0	0.027899	0.0250416
KIRREL	0.0171515	0.00719513	0.0210523	0.0855548	0.04853	0.0433292	0.0509667	0.0229473	0.00966861	0.021208	0.0327604	0.0242129
KL	0	0	0	0	0	0.11148	0	0	0	0	0.011148	0.0352531
KLK1	3.17848	2.23192	10.8426	7.66885	8.1181	2.20214	11.5421	17.4261	4.30776	11.1577	7.86758	4.97955
KLK13	0	0	0.0571365	0	0	0	0	0	0	0	0.00571365	0.0180682
KLK2	0	0	0	0	0	0.404126	0	0	0	0	0.0404126	0.127796
KLK3	1.81488	0.221728	2.39058	2.57609	13.6659	12.5664	0.718977	0.954153	4.64363	7.29606	4.68483	4.91155
KLRD1	0.0137801	0	0.0198249	0	0	0	0.0163261	0	0.0167819	0	0.00667131	0.00873072
KNG1	79.9964	93.9436	48.2635	75.3005	95.9084	55.112	79.0048	94.0737	32.1817	45.7495	69.9534	22.9628
KPRP	0	0	0.0330057	0	0	0	0	0	0	0	0.00330057	0.0104373
KREMEN1	0	0	0	0	0	0	0	0.00744514	0	0	0.000744514	0.00235436
KRT1	0.457021	0.595556	11.2348	4.00731	5.51287	2.11454	2.02876	3.77993	1.11636	3.72562	3.45728	3.19216
KRT10	0.293676	0.322503	12.7067	2.75545	2.17741	1.65593	1.63221	2.95683	0.533918	1.7572	2.67918	3.64731
KRT12	0	0	0.47624	0	0.129858	0	0	0	0	0	0.0606098	0.151633
KRT13	0.0717939	0.0709137	5.28183	0.549469	0.758191	0.507753	0.38425	0.603589	0.136792	0.571941	0.893652	1.56042
KRT14	0	0	4.3254	0.767454	0.977978	0.97319	0.385442	0.951935	0	0.731097	0.91125	1.26873
KRT15	0	0.102782	4.06184	0	0	0	0.400015	0	0	0.558117	0.512275	1.26299
KRT16	4.79431	6.47721	6.8425	1.61926	5.94852	4.06562	6.45572	7.07431	2.00363	7.67163	5.29527	2.12099
KRT17	0	0	3.71511	0	0	0.781153	0	0.787084	0	0.438556	0.57219	1.15229
KRT18	0.0859835	0.0232536	2.54447	0	0.384941	0.325709	0	0	0	0	0.336436	0.789137
KRT19	0.187055	0.130324	3.68658	0.7533	0.761715	0.647839	0	0.765801	0.207211	0	0.713983	1.09249
KRT2	0.182813	0.223583	2.28683	1.75593	2.02831	0.65684	0.982335	1.39979	0.407757	1.06362	1.09878	0.752074
KRT20	0	0	0.284648	0	0	0	0	0	0	0	0.0284648	0.0900136
KRT24	0	0	0	0	0	0	0.165155	0.257625	0	0	0.0422781	0.0917561
KRT3	0	0.106434	0.437445	0.308913	0.170897	0.180833	0.158096	0.187742	0	0.233246	0.178361	0.131884
KRT33B	0	0.0298802	0	0	0	0	0	0	0	0	0.00298802	0.00944894
KRT35	0	0	0	0	0	0.321034	0.205028	0.311509	0	0.277112	0.111468	0.147074
KRT36	0	0	0	0	0	0.318771	0.201906	0	0	0	0.0520677	0.113172
KRT38	0	0	0	0	0.309802	0	0	0	0	0	0.0309802	0.0979681
KRT4	0	0.0716032	0.250812	0	0	0	0.10403	0.0956851	0	0.0864955	0.0608626	0.0805885
KRT5	0	0	1.94602	0.69024	0.626886	0.479443	0.505828	0.582803	0	0	0.483122	0.591395
KRT6A	0	0.136875	2.10168	0.673067	0.559554	0.4835	0.569756	0.60423	0	0.499049	0.562771	0.596968
KRT6B	0.118915	0	2.43761	0.987855	0.752467	0.660894	0.783715	0.858413	0.27446	0.541298	0.741563	0.679476
KRT6C	0	0	0	0	0	0	0	0.615944	0	0.431475	0.104742	0.225055
KRT7	0.0548085	0.115797	0.482815	0	0.204086	0	0	0	0.162116	0	0.101962	0.154018
KRT71	0	0.1053	0	0	0	0	0	0	0	0	0.01053	0.0332987
KRT72	0	0	0.321538	0	0	0.13684	0	0	0	0	0.0458378	0.105988
KRT73	0	0.101432	0	0	0	0	0.123343	0	0.0762841	0.120924	0.0421982	0.0559134
KRT75	0.0723065	0.125084	0.844436	0.636145	0	0	0	0	0	0	0.167797	0.308593
KRT76	0	0	0.394741	0	0.144635	0.125578	0	0.209559	0	0.201656	0.107617	0.133864
KRT77	0	0	1.01651	0	0	0	0	0	0	0	0.101651	0.321448
KRT78	0	0	0.119947	0	0	0	0	0	0	0	0.0119947	0.0379307
KRT79	0.08579	0	0.685903	0	0	0	0.494604	0.498565	0	0.423841	0.21887	0.273175
KRT8	0.119719	0.225531	0.463672	0	0.231304	0.166785	0.110135	0.227554	0	0.168418	0.171312	0.133461
KRT80	0	0	0.0301946	0	0	0	0	0	0	0	0.00301946	0.00954836
KRT84	0	0.241074	0.295966	0	0	0	0	0	0	0.450159	0.0987199	0.166966
KRT9	0.119316	0.265577	3.08763	2.08776	3.39739	1.21972	0.672204	2.40981	0.322227	1.53654	1.51182	1.19605
L1CAM	0	0	0	0	0.0784116	0	0	0.00984781	0	0	0.00882594	0.024645
LAIR1	2.05695	0.650856	0.535743	0.709755	0.678341	1.2986	0.69057	0.405783	1.0032	0.895924	0.892573	0.480246
LAIR2	0.191904	0.111759	1.41771	0.139264	0	0	0	0	0.295522	0	0.215616	0.434748
LAMA5	0.00484983	0.00019082	0.00417141	0.00657319	0	0.0068237	0.0302017	0.00596269	0	0	0.00587734	0.00902463
LAMB2	0.012615	0.0220201	0.0101291	0.114985	0.0414983	0.00511637	0.0895233	0.00107077	0.00240408	0	0.0299363	0.040519
LAMC1	0.0348485	0.0161614	0.0508872	0.0517527	0.051398	0.0115143	0.0351571	0.018929	0	0.0140801	0.0284728	0.018866
LAMC3	0	0	0	0	0.0159182	0	0	0	0	0	0.00159182	0.00503377
LAMP1	0.113442	0.0279064	0.0893278	0.0185428	0.0220174	0.33222	0.113773	0.0817877	0.0104234	0.176815	0.0986255	0.0980711
LAMP2	1.12099	1.03794	0.224791	0.575387	0.216782	0.319332	0.727841	0.369182	0.523982	0.604443	0.572067	0.315851
LAYN	0	0	0	0	0	0.0554141	0.0713485	0	0	0	0.0126763	0.0269865
LBP	0.0182611	0.0246447	0	0.0189679	0	0	0.0268041	0	0.00313751	0.00536235	0.00971776	0.0111221
LCAT	0.354368	0.20479	0.304797	0.176168	0.200244	0.136343	0.238119	0.174452	0.212692	0.256567	0.225854	0.0651814
LCN1	0	0	0.596744	0	0	0.404115	0.103409	0	0.433278	0	0.153755	0.231284
LCN1P1	0	0	0	0	0.0605908	0	0	0	0	0	0.00605908	0.0191605
LCN2	0.446007	0.25547	0.409021	0.661801	0	0.125669	2.04094	0	0.103235	0.996627	0.503877	0.625007
LCP1	0	0	0	0	0	0	0.113187	0	0	0	0.0113187	0.0357929
LDHA	0.0419265	0.142719	0.0453164	0.00921709	0.0511649	0	0.0253538	0.015137	0	0.0087445	0.0339579	0.0425571
LDHAL6B	0.00300088	0	0	0	0	0	0	0	0	0	0.000300088	0.000948962
LDHB	0.131724	0.341634	0.191457	0.314675	0.253957	0.0793501	0.336566	0.21051	0.109484	0.0432597	0.201262	0.108994
LDHC	0	0	0	0	0	0	0	0.0189017	0	0	0.00189017	0.00597725
LDLR	0	0	0	0.0362159	0	0.0485516	0	0	0	0	0.00847675	0.0181055
LEAP2	0.0615519	1.36856	0	0	0	0	0	0	0	0	0.143012	0.431049
LGALS3	0.104332	0.247594	0.093979	0.195006	0.238887	0.127274	0.182619	0.185923	0.178195	0.121826	0.167563	0.0537999
LGALS3BP	5.2518	4.18799	4.74178	4.55551	6.00132	3.84311	5.50194	5.91575	2.56934	8.00801	5.05765	1.46597
LGALS9B	0.0435967	0	0.0104747	0.079772	0.0602632	0.022989	0.0417042	0.0764866	0.0281041	0	0.0363391	0.0292653
LGMN	0.00240674	0.0186708	0	0	0	0	0.0100433	0.0331597	0	0	0.00642806	0.0112627
LILRA5	0.0267906	0.0745148	0.0225175	0	0.0341315	0.0131129	0.0813724	0.0793308	0	0	0.0331771	0.0333697
LILRB4	0.0901844	0.100334	0.0745822	0.0194201	0	0.0789481	0.0532594	0.111365	0.0233782	0.0505413	0.0602012	0.0372235
LMAN2	10.7024	6.54639	17.8645	14.2984	6.93741	23.72	14.5372	14.4449	11.7378	11.3076	13.2097	5.08177
LPA	0.0896956	0.0663174	0.00711527	0.0303273	0	0.0126006	0.0192858	0	0.0120558	0	0.0237398	0.0306485
LPHN1	0.0218843	0.0494226	0.0149807	0.0475735	0	0.00949735	0.0512663	0.0282376	0.0121155	0	0.0234978	0.0198615
LPL	0.016415	0	0.027969	0.0142572	0.0783811	0.0116095	0.0218322	0.0160338	0.00836466	0	0.0194863	0.0224596
LRG1	0.69424	0.442159	9.33436	0.484812	0.300738	5.33775	4.41663	1.04719	4.67684	13.7059	4.04406	4.51427
LRP2	0.470127	0.511042	0.240922	0.374314	0.379454	0.207867	0.278781	0.423719	0.200863	0.379918	0.346701	0.10927
LRRC15	0.017626	0.0176792	0	0.0869724	0.0339695	0	0.108393	0.0473512	0	0	0.0311991	0.0388712
LRRC19	0.036107	0.0331526	0	0	0	0	0	0	0.0111568	0	0.00804164	0.0144553
LRRN4	0.0298489	0	0	0	0	0	0.0217756	0	0	0	0.00516246	0.0110485
LSAMP	0.0414448	0.0382065	0.0338571	0.0314327	0	0	0	0	0	0	0.0144941	0.0188884
LTBP1	0	0	0	0	0	0.141153	0	0	0.0243062	0	0.0165459	0.0444439
LTBP2	0.0559216	0.0374909	0.0284484	0.049326	0.0520399	0.0168776	0.0247917	0.036843	0	0	0.0301739	0.0200985
LTBP4	0.0258111	0	0	0.033537	0	0	0	0	0	0	0.00593481	0.0126435
LTF	0.291014	0	0.0559584	0.263743	2.73569	0.222206	10.7892	0.24039	0.180164	0	1.47784	3.37223
LUM	1.10232	0.961829	2.69034	1.51877	0.388503	0.783319	1.29251	0.2912	1.43446	1.73907	1.22023	0.698976
LY6D	0	0.432133	0.100886	0	0	0.169891	0	0.162157	0	0	0.0865067	0.140333
LY6H	0	0.0547688	0.069749	0.159847	0.0796365	0.146243	0.0935504	0.0694647	0.00396752	0	0.0677227	0.0566409
LYNX1	3.97286	2.45038	0.776462	5.67406	0.323575	2.32661	1.80291	1.20107	3.54449	4.7513	2.68237	1.76332
LYPD3	0.0213984	0	0.0357434	0.0412964	0	0	0	0	0.00577014	0	0.0104208	0.0162899
LYPD6B	0.0142447	0.00840333	0	0.0178161	0	0.0156274	0.00621386	0	0	0	0.00623055	0.00734525
LYVE1	0.327763	0.589494	1.71297	0.804768	0.107021	0.7014	1.22309	0.167541	0.925043	1.64815	0.820724	0.567697
LYZ	0.106052	0.314692	0.114167	0.304072	0.317585	0	0.147487	0.109512	0	0	0.141357	0.12934
MADCAM1	0.161521	0.119749	0.0185443	0.189167	0.189069	0.0892058	0.101754	0.130038	0.102719	0.288934	0.13907	0.0731472
MAL2	0.0503376	0	0	0.0603705	0.0602506	0.0252857	0	0	0	0	0.0196244	0.0270735
MAN1A1	0.302455	0.675462	0.587183	0.731838	0.945129	0.446538	0.561204	0.731296	0.169621	0.563439	0.571417	0.223997
MAN1C1	0	0	0	0	0.0196663	0	0	0	0	0	0.00196663	0.00621902
MAN2A1	0.0194497	0	0	0.00836364	0.0720587	0.00640063	0	0	0	0	0.0106273	0.0224902
MAN2B1	0	0.00623316	0.0135916	0	0.034209	0.0115382	0.0285935	0.0264198	0	0	0.0120585	0.0132853
MAN2B2	0.0992004	0.102389	0.0296363	0.0179256	0	0.0288106	0.0824545	0.104011	0.186719	0.0916084	0.0742755	0.0558357
MANBA	0	0	0	0.0107773	0	0	0	0	0	0	0.00107773	0.00340809
MASP2	15.0415	16.5438	120.699	12.8173	47.9289	26.6072	80.2507	6.53848	12.8951	19.9676	35.9289	37.0834
MATN4	0.120127	0.197335	0.0175517	0.570947	0.022796	0.177624	0.342426	0.0213606	0.133074	0.00672659	0.160997	0.178884
MCAM	0.111631	0.097931	0.326006	0.202497	0.167139	0.0717281	0.24673	0.332168	0.151635	0.366381	0.207385	0.105816
MDH1	0.0554532	0.0322737	0.090241	0.0538395	0.191277	0.075911	0.0617401	0.0584308	0.0450135	0	0.066418	0.050163
MEGF8	0.0193095	0.0206791	0.0229096	0.0141972	0.0382299	0.0164331	0.0180004	0.0429884	0.00368291	0.0436984	0.0240128	0.0132808
MEGF9	0	0.146415	0	0	0.0239546	0	0.0166814	0	0	0	0.0187051	0.0456929
MFAP4	0	0	0	0	0	0.00850732	0	0	0	0.0515007	0.0060008	0.0162091
MFI2	0.2982	0.154212	0.235791	0.0961836	0.563527	0.27108	0.385694	0.396308	0.140163	0.0641522	0.260531	0.15614
MGAM	0.284008	0.229439	0.263782	0.336627	0.0873838	0.0660349	0.167087	0.212867	0.0841861	0.283814	0.201523	0.0960043
MGAM2	0	0	0.0220494	0	0	0	0	0	0	0	0.00220494	0.00697264
MGAT5	0.0411479	0.00681003	0.0277918	0.0174088	0.103151	0.0278667	0.0214981	0.00693039	0.0162777	0.0833425	0.0352226	0.0325689
MGP	0	0	0	0	0	0	0.0913657	0	0	0	0.00913657	0.0288924
MIA3	0.0126586	0.00345993	0.00117738	0.00587785	0	0.00681451	0.0131821	0.00963074	0.00467802	0.0184633	0.00759424	0.00584195
MIEN1	0.406748	0	0	0.508784	0	0.18068	0.22353	0	0.210414	0	0.153016	0.187691
MIF	0.309254	0.17353	0.244254	0.504885	0.47869	0.124895	0.7244	0.270454	0.276388	0	0.310675	0.209275
MINPP1	0.0423998	0.0662941	0.0161695	0.07017	0.063951	0.0123922	0.0711209	0.0230075	0	0	0.0365505	0.0295322
MIP	0	0	0	0	0	0	0	0.0280831	0	0	0.00280831	0.00888065
MITD1	0	0	0	0.0212766	0	0	0.0318613	0.00202366	0	0	0.00551615	0.0113903
MME	0.340309	0.205075	0.196982	0.487556	0.564887	0.0790307	0.602781	0.0875814	0.0551518	0.207642	0.2827	0.204859
MMP7	0.145665	0	0.0776314	0.0919544	0.25167	0	0	0.156053	0	0	0.0722974	0.0888955
MMP9	0	0	0	0.0809965	0	0	0	0	0	0	0.00809965	0.0256134
MMRN1	0	0.0108213	0	0.0053326	0.0134841	0	0	0	0	0	0.0029638	0.00515878
MMRN2	0.316262	0.0914287	0.0603744	0.385259	0.223641	0.0803286	0.352067	0.178058	0.168933	0.660525	0.251688	0.183769
MOCS2	0	0	0	0	0	0.305705	0	0	0	0	0.0305705	0.0966725
MPI	0	0	0	0.00373308	0	0	0	0	0	0	0.000373308	0.0011805
MPO	0	0	0	0	0.0128126	0	0.368081	0	0	0	0.0380893	0.116017
MPST	0.544086	0.108169	0.363806	0.192437	0.358992	0.228712	0.305211	0.288892	0.431924	1.47051	0.429274	0.386022
MPZL1	0.0208164	0.0433697	0	0	0	0	0	0	0	0	0.00641861	0.0145383
MRC1	0	0.00729885	0	0	0	0	0	0	0	0	0.000729885	0.0023081
MRC2	0.00761682	0.00586761	0.00159616	0.019493	0	0.0114991	0.00880794	0	0.00487083	0.01232	0.00720715	0.00615411
MSLN	0.0162835	0.0684385	0.0608166	0	0.0169955	0.138795	0.0607278	0.0338216	0.103559	0.161714	0.0661151	0.0539506
MSMB	0	0.130009	0	0	0.832717	0	0	0	0	0	0.0962726	0.261966
MSN	0.235069	0.328741	0.11534	0.205613	0.482699	0.172201	0.302155	0.126104	0.073473	0.399922	0.244132	0.132536
MST1	0.034719	0.0277687	0	0.0685273	0	0	0.0263641	0.0130944	0	0	0.0170473	0.0226885
MST1L	0	0	0.0304992	0	0	0	0	0	0.00465008	0	0.00351493	0.00959327
MT1H	0	0	0	0	0.0501369	0	0	0	0	0	0.00501369	0.0158547
MT1M	0	0.00995101	0	0	0	0.0106311	0	0	0	0	0.00205821	0.00434204
MT2A	0	0	0	0	0.075065	0	0	0	0	0	0.0075065	0.0237376
MUC1	0.19076	0.297561	0.100189	0.25614	0.158597	0.145272	0.173248	0.0951199	0.0549783	0.243907	0.171577	0.0774759
MUC20	0	0.0424989	0.0884018	0.0372355	0.0603006	0	0.00834641	0.0147	0.0472079	0.0288232	0.0327514	0.0284062
MUC5B	0	0.000660569	0.00305422	0	0	0	0	0.0608893	0	0.0132995	0.00779035	0.0191115
MUC6	0	0	0	0	0	0	0.0102309	0	0	0	0.00102309	0.00323529
MVB12A	0.0259951	0.0686653	0.0344287	0.0332836	0	0.0140134	0.0265042	0.0129159	0	0	0.0215806	0.0213235
MXRA5	0.00231516	0	0	0	0.0036306	0	0	0.00267311	0	0	0.000861888	0.00142432
MXRA8	2.35017	2.49026	3.91782	2.24046	4.76151	1.50419	1.5963	3.32985	1.21023	2.34842	2.57492	1.12259
MYDGF	0	0	0	0.232169	0	0.489436	0	0	0	0.181244	0.090285	0.16492
MYH11	0	0	0	0	0.00490418	0	0	0	0	0	0.000490418	0.00155084
MYH9	0.00659607	0	0	0.00641088	0.00944095	0	0	0	0	0	0.00224479	0.00370208
MYL6	0.0564005	0	0	0.0911135	0	0.0534622	0.0585448	0	0	0	0.0259521	0.0350131
MYLK	0.00491632	0.0105267	0.0138759	0	0	0.00710172	0.00812217	0.0120153	0	0.043606	0.0100164	0.0128517
MYO1C	0.00637076	0	0.000461605	0.00295203	0.029901	0	0	0	0	0	0.00396854	0.00934576
MYOC	0	0	0.0374977	0	0	0.0641556	0.0372544	0	0.00126489	0	0.0140173	0.0234442
MZB1	0	0	0.00483935	0	0	0.0393329	0.033675	0	0	0	0.00778473	0.0152697
NAAA	0	0	0	0	0	0	0	0.00768691	0	0	0.000768691	0.00243081
NAGA	0.0637685	0.0410971	0.110697	0	0	0.0759829	0.312894	0.0435881	0.122897	0.226342	0.0997267	0.100258
NAGLU	0.559219	0.659652	0.756821	0.619204	0.884737	0.491679	0.962116	1.11717	0.468847	0.896658	0.74161	0.217627
NAPSA	0.806756	0.632504	0.619991	0.928545	0.939061	0.39509	0.943627	0.597146	0.368966	0.11693	0.634862	0.279238
NCAM1	0.240976	0.194932	0.0906493	0.282628	0.0682512	0.199151	0.281512	0.0741456	0.12349	0.0261446	0.158188	0.0936475
NCAM2	0	0	0	0	0	0.144193	0.114079	0	0	0	0.0258272	0.0549092
NCL	0.0759452	0	0.229449	0	0	0	0	0.0552183	0	0	0.0360612	0.0733783
NCR3LG1	0.00809196	0	0	0	0	0	0.0339317	0	0	0	0.00420237	0.0107509
NCSTN	0.0119248	0.00754098	0	0.0171572	0	0	0.0150964	0	0	0	0.00517194	0.00710125
NDRG1	0	0	0	0	0.0125332	0.00186189	0.00204115	0	0	0	0.00164363	0.00391151
NEGR1	0.783964	0.713876	1.04904	1.03284	1.61132	0.980368	0.791922	0.714693	0.878167	0	0.855619	0.399611
NEO1	0.0459613	0.0119241	0.0487721	0.0804002	0.0668055	0.0255908	0.0614309	0.0583685	0.0315254	0	0.0430779	0.0254577
NEU1	0.185346	0	0.199605	0.236721	0.125101	0.174546	0.343031	0.187516	0.253047	0.189745	0.189466	0.0883454
NGFR	0.0749435	0.232256	0	0.35432	0.0184304	0.0795406	0.108613	0	0.0240074	0	0.0892111	0.117641
NHLRC3	0	0	0	0	0	0	0.125449	0.148396	0	0.098803	0.0372648	0.0611321
NID1	0.87549	0.127968	1.00549	1.00627	0.518731	0.993633	0.992469	0.991535	0.972709	1.1678	0.865209	0.308224
NIT2	0	0	0	0.0740284	0	0	0	0	0	0	0.00740284	0.0234098
NME1	0.0130608	0	0	0	0	0	0	0	0	0	0.00130608	0.0041302
NOV	0.0269406	0.0367119	0	0.247323	0.0387022	0.0511921	0	0.0256669	0.0308778	0	0.0457415	0.0730679
NPC2	0.264842	0.809161	0.150801	0.410511	0.244333	0.331405	0.627649	0.209791	0.53473	0	0.358322	0.241664
NPHS2	0.0853754	0.0381487	0.0164104	0.13012	0.0940539	0	0.0253479	0.036684	0	0	0.042614	0.0454845
NPNT	0.000517198	0	0	0	0.00223033	0	0	0	0	0	0.000274753	0.000706084
NPR3	0.0466039	0.00888013	0.0367263	0.0640436	0.0958239	0.0411378	0.0488109	0	0	0	0.0342027	0.0320763
NQO2	0	0	0	0.030702	0	0	0	0	0	0	0.0030702	0.00970881
NRP1	0	0	0	0	0	0	0	0.0131793	0	0	0.00131793	0.00416767
NRXN3	0.0408819	0	0.0125256	0.0181515	0.0137846	0	0.0261886	0.00578737	0	0	0.011732	0.0137059
NT5C	0.0704967	0.157458	0	0.164193	0.0935533	0	0	0	0	0.077779	0.056348	0.0664772
NTM	0.0945587	0.222867	0.143779	0.139984	0.0616431	0.060934	0.185008	0.0658654	0.0823563	0	0.105699	0.0666805
NUCB1	0.213075	0.209918	0.231778	0.358335	0.449188	0.241618	0.123037	0.314804	0.151721	0.0417174	0.233519	0.118053
NUDT1	0	0	0	0.0382341	0	0	0.0784688	0	0.0714526	0	0.0188155	0.0319451
NUP54	0	0	0	0.727252	0	0	0	0	0	0	0.0727252	0.229977
NUTF2	5.58505	4.01905	2.0843	2.91235	1.4847	2.22396	2.74987	2.52781	2.01183	0.781177	2.63801	1.34744
OAF	0.206771	0.183207	0.0623971	0.0600722	0.136474	0.0718465	0.123205	0.0676973	0.0267851	0.218113	0.115657	0.0682287
OGFOD3	0.146646	0.178419	0.198055	0.171626	0.0827326	0.0660867	0.146206	0.602874	0	0	0.159265	0.171404
OGN	0	0	0	0	0	0.0715882	0.0375186	0	0.0902084	0	0.0199315	0.0344761
OLA1	0	0	0	0.00830899	0	0	0	0	0	0	0.000830899	0.00262753
OLFM4	0.453725	0.454514	0.275378	0.918892	0.704751	0.237422	0.545462	0.373985	0.208822	1.29252	0.546547	0.341591
OLR1	0	0.304392	0.195386	0	0.829116	0.0419835	0.175756	0.316973	0.0975788	0.324856	0.228604	0.245819
OMD	0.0697702	0	0	0	0	0.0359387	0	0.0282384	0.0572472	0	0.0191195	0.0270362
OPCML	0.24046	0.0485542	0.287887	0.298475	0.363756	0.182518	0.306943	0.327671	0.219358	0	0.227562	0.120014
ORM1	26.6702	8.47313	77.1535	9.44478	2.88759	41.9018	55.7939	4.58209	50.3485	236.561	51.3817	69.7762
ORM2	17.8755	7.79475	35.1621	5.8233	1.48078	21.1059	26.3417	3.59453	34.269	75.643	22.9091	22.2436
OSCAR	1.33863	1.29614	0.792286	1.60555	0.743892	1.23448	1.40582	1.26335	0.482884	1.37317	1.15362	0.355511
OTUB1	0	0	0	0	0	0.0166685	0	0	0	0	0.00166685	0.00527104
P4HB	0.00447965	0	0	0	0	0	0	0	0	0	0.000447965	0.00141659
PACRGL	0	0.804375	0	0	0	0	0	0	0	0	0.0804375	0.254366
PAFAH1B1	0	0	0.0357709	0	0	0	0	0.0263694	0	0	0.00621403	0.0132864
PAM	0	0.0231229	0	0.0198567	0.0286962	0	0	0.0108872	0	0	0.00825631	0.0114954
PAPPA2	0.0089186	0.00461356	0	0.0567306	0.124338	0.044339	0.0319825	0.0383371	0	0	0.030926	0.0389781
PARK7	0.224206	0	0	0.207896	0	0.183259	0.197172	0.303435	0	0	0.111597	0.121785
PBLD	0	0	0	0.0741654	0.115109	0	0	0	0	0	0.0189274	0.0410529
PCDH1	0.0714927	0	0.314642	0.0748434	0.161221	0.0965274	0.221971	0.0349524	0.135999	0.152143	0.126379	0.0927607
PCDH12	0.035641	0	0.0161785	0.0282193	0.0400526	0.0385099	0.0442799	0.040907	0.0356721	0.0430422	0.0322503	0.0140397
PCDHA7	0	0.00389797	0	0	0	0	0	0	0	0	0.000389797	0.00123265
PCDHGC3	0.0879256	0.100979	0.10224	0.136704	0.0563596	0.0587239	0.0598042	0.11192	0.0418896	0.0266287	0.0783174	0.0348389
PCK1	0	0	0	0.0787251	0.0218751	0	0	0.0289454	0	0	0.0129546	0.0254641
PCNXL4	0	0	0.22506	0	0.341943	0.105769	0	0	0.180836	0	0.0853607	0.124097
PCOLCE	0.242023	0.120189	0.247502	0.373776	0.157088	0.335664	0.278777	0.261296	0.16361	0.117146	0.229707	0.0882946
PCOLCE2	0	0	0	0.0204197	0	0	0	0	0	0	0.00204197	0.00645728
PCSK1N	0.120156	0	0.107177	0.0559913	0	0.0250854	0.112444	0.153513	0.0226927	0.0304703	0.062753	0.0557401
PDCD1LG2	0.108258	0.073395	0.155203	0.134983	0.0878962	0.108205	0.16599	0.111269	0.0591146	0.205082	0.120939	0.0448105
PDCD6	0	0.128508	0	0	0.124407	0	0	0	0	0	0.0252915	0.0533279
PDCD6IP	0.182805	0.269612	0.151223	0.276457	0.306022	0.161084	0.160639	0.279422	0.0248071	0.0680804	0.188015	0.0946557
PDGFD	0	0	0	0.0286764	0	0	0.0557589	0	0	0	0.00844352	0.0189105
PDGFRA	0.0161875	0	0.00717551	0.00223422	0	0.011101	0.00870233	0.0165718	0.0206707	0.0268308	0.0109474	0.00907267
PDGFRB	0.0662928	0.00906354	0.335571	0.0387754	0.0276066	0.0568768	0.0513378	0.0878435	0.0341323	0.0677132	0.0775213	0.0934476
PDIA3	0	0	0	0.0047599	0	0	0	0	0	0	0.00047599	0.00150521
PDIA6	0.006799	0	0	0	0	0	0	0	0	0	0.0006799	0.00215003
PDXK	0	0	0	0	0	0.00793706	0	0.0206535	0	0	0.00285905	0.00673153
PDZK1	0.859989	1.42131	0.622134	0.961924	0.394398	0	0	0	0	0	0.425976	0.517801
PDZK1IP1	0	0	0.0290124	0	0.0628694	0	0	0	0	0	0.00918818	0.0209498
PDZK1P1	0	0	0	0	0.55449	0	0	0	0	0	0.055449	0.175345
PEAR1	0.0288307	0	0.00191776	0.0277304	0	0.00249508	0.0024836	0	0	0	0.00634575	0.0116121
PEBP1	1.38161	0.446456	1.43792	5.32326	1.80242	1.9746	2.12861	2.25051	0.899195	0.776377	1.8421	1.3636
PEBP4	0	0.211564	0.233746	0	0	0.857171	0	0	0	0	0.130248	0.271721
PECAM1	0.0438741	0.0546853	0.0261908	0.0451633	0	0.132838	0.0246753	0.0481172	0.00702109	0.0287135	0.0411279	0.0367725
PEF1	0	0	0	0.0127719	0	0	0	0	0	0	0.00127719	0.00403884
PENK	0	0	0	0.066779	0	0.0425986	0.0386073	0	0	0	0.0147985	0.0248879
PEPD	0.00549588	0.00603046	0.00284529	0.027475	0	0	0.0213787	0	0	0	0.00632253	0.00992665
PFN1	0.165658	0	0.0645748	0.287182	0.379532	0.146651	0.378009	0.0828543	0.0659381	0.196735	0.176713	0.133404
PGA3	9.43495	10.9951	5.843	4.6811	3.46325	2.97406	2.21502	5.80351	5.80463	0	5.12147	3.27941
PGA4	0	0	0	0	0	0	0	0	0	18.2472	1.82472	5.77026
PGAM1	0	0	0	0	0.182033	0.0647468	0.0751883	0.181871	0	0	0.0503839	0.0750356
PGAM2	0.0219395	0	0.0710616	0.720197	0	0	0	0	0	0	0.0813198	0.225607
PGAM4	0	0.0519812	0	0	0	0	0	0	0	0.040269	0.00922502	0.019643
PGC	0	0	0	0	0	0	0	0.0182412	0	0	0.00182412	0.00576837
PGK1	0.291514	0.307163	0.24205	0.725496	0.76757	0.412173	0.3702	0.255206	0.234639	0.430529	0.403654	0.193372
PGK2	0.111192	0	0	0.154701	0	0	0	0.0694978	0.0919922	0	0.0427383	0.0589943
PGLS	1.79065	1.16284	2.13072	2.03237	0.912098	1.66692	2.31647	1.26576	1.32644	2.63106	1.72353	0.55619
PGLYRP1	7.79365	11.4144	12.5802	15.6297	9.64018	16.9479	5.4345	8.80538	10.3152	3.98012	10.2541	4.104
PGLYRP2	1.27893	1.72995	2.93097	0.47141	1.16959	1.02198	3.30542	1.84824	0.7481	1.71195	1.62165	0.906039
PGM1	0	0.00372011	0	0	0	0	0.00373722	0	0	0	0.000745733	0.00157215
PGM2	0	0	0	0.00551841	0	0	0	0	0	0	0.000551841	0.00174507
PGRMC1	0	0	0	0.0242936	0	0	0.0088058	0	0.00527147	0	0.00383709	0.00780512
PHC1	0	0	0	0	0	0	0	0.000959293	0	0	9.59293e-05	0.000303355
PHPT1	0.432997	0.054682	1.0857	0.181951	0.347123	2.36145	0.614186	1.03339	0.850131	0.451242	0.741285	0.664637
PI16	0.31244	0.272758	0.920214	0.569999	0.160319	1.54641	1.71438	0.175368	0.847829	1.95895	0.847867	0.674799
PIGR	5.31188	3.37834	2.96022	3.59711	6.65362	4.32552	3.4922	5.0615	1.9052	1.80988	3.84955	1.52176
PIK3IP1	0.997568	2.10345	0	2.3082	0.0742204	0.213801	0.528336	0.088371	0.265192	0.198859	0.6778	0.856436
PIP	3.11177	1.21936	1.08519	0.928516	0	1.77704	0.503655	1.1364	1.35888	1.34547	1.24663	0.818448
PKLR	0	0	0.0686058	0	0.0742996	0	0	0.0665961	0	0	0.0209501	0.0337855
PKM	0.281396	0.246973	0.170382	0.33766	0.241798	0.12496	0.327587	0.12412	0.0765434	0.0155378	0.194696	0.109067
PLA2G15	0.0434486	0	0	0.056983	0	0.0595202	0.0851626	0.0746725	0	0	0.0319787	0.0354021
PLA2G2A	0	0	0	0	0.0754143	0	0	0	0	0	0.00754143	0.0238481
PLAU	1.2718	1.11918	0.63373	1.07887	2.31774	1.39407	1.34806	2.74257	0.446357	1.18189	1.35343	0.696688
PLAUR	0	0.100065	0	0.0514773	0	0	0	0	0	0	0.0151543	0.0339386
PLBD2	0	0	0	0	0	0	0.0348654	0	0.0117534	0.0194387	0.00660574	0.0119965
PLD3	0.170147	0.0374323	0.10993	0.0805327	0.0891502	0.0692769	0.136915	0.0532463	0.127563	0.140288	0.101448	0.0425377
PLG	0.257177	0.290981	1.22845	0.344663	0.274169	0.792666	0.754266	0.340439	0.369517	0.368919	0.502125	0.319436
PLOD3	0	0	0	0	0.0254766	0	0	0.0102296	0	0	0.00357062	0.00834139
PLS3	0	0	0	0	0	0	0.0330964	0	0	0	0.00330964	0.010466
PLSCR1	0	0.038516	0.0268339	0	0.0479698	0.0287984	0	0.0169529	0	0	0.0159071	0.0185324
PLXDC1	0	0.0062264	0	0.00520919	0.0066476	0	0	0	0.00313607	0	0.00212193	0.00288489
PLXDC2	0.0127012	0	0	0	0	0	0	0	0	0	0.00127012	0.00401648
PNP	0.0210487	0	0.161961	0	0.0383208	0	0.0560585	0	0.0725735	0	0.0349962	0.0519668
PNPLA6	0.00743252	0	0	0	0.0108979	0	0	0	0	0	0.00183304	0.00394976
PODXL	0	0	0	0.0885338	0.152573	0	0	0	0	0.0214937	0.02626	0.0523692
PODXL2	0.0145689	0	0	0.0259799	0	0.00839208	0.0111451	0	0.0131782	0	0.00732642	0.00893651
POMC	0.0746656	0.0217937	0	0.0914804	0	0	0	0	0	0	0.018794	0.0347794
POTEE	0	0	0	0	0.572179	0	0	0	0	0	0.0572179	0.180939
POTEI	0	0	0	0	0	0.165041	0	0	0	0	0.0165041	0.0521906
POTEKP	0.85149	0	0	0	0	0	0	0	0	0	0.085149	0.269265
PPA1	0	0	0	0.0245346	0	0	0.0443761	0	0	0	0.00689107	0.0152618
PPIA	0.929558	0.662505	1.13582	1.18929	1.03214	0.947027	1.18626	1.14711	0.708389	0	0.89381	0.365998
PPIB	0.353659	1.14294	0.223031	0.412663	0.482621	0.166009	1.20588	0.372206	0	0	0.435901	0.422228
PPIC	0.0342084	0	0	0	0	0	0	0	0.0443492	0	0.00785576	0.016733
PPP2R2A	0	0	0	0.281333	0	0	0	0	0	0	0.0281333	0.0889653
PPT1	0.0886144	0	0.0410897	0.0810752	0.0762653	0	0.0362048	0	0	0.0263954	0.0349645	0.0360752
PPT2	0.113662	0.0198906	0	0	0	0	0	0	0.10975	0	0.0243303	0.0464759
PRADC1	0	0	0	0	0	0.0181166	0	0	0	0	0.00181166	0.00572899
PRCP	0.0315798	0.0456739	0.0983828	0.248053	0.212905	0.0764384	0.23415	0.217873	0.103736	0.0557456	0.132454	0.0857568
PRDM10	0	0	0	0	0	0	0.012774	0	0	0	0.0012774	0.00403948
PRDX1	0	0.275721	0	0.996519	0.117048	0.312499	0.360157	0.353573	0.527859	2.97773	0.592111	0.886612
PRDX2	0.0517325	0.290382	0.398018	0.571096	0.101448	0.159152	0.252979	0.209342	0.331016	2.84788	0.521305	0.83116
PRDX5	0	0	0	0.0269549	0	0	0	0	0	0	0.00269549	0.00852389
PRDX6	0.251686	0.220787	0.0863548	0.318638	0.226476	0	0.208539	0.0217017	0.0441501	0	0.137833	0.119397
PRG2	0.351403	0.722327	0.221201	0.510958	0.817827	0.426968	0.515366	0.486921	0.301592	0.20888	0.456344	0.200325
PRG4	0	0	0.0038435	0.00745248	0	0.0112968	0	0	0	0	0.00225928	0.0040399
PRKCSH	0.0123747	0	0.00663324	0.0148746	0.0294062	0	0	0	0	0	0.00632888	0.00990266
PRND	0	0.128146	0	0.0664535	0	0	0	0	0.0244048	0	0.0219005	0.0429946
PRNP	1.58316	1.52068	0.470341	2.23835	0.559125	0.162741	0.388532	0.308612	0.176434	0	0.740798	0.758575
PROC	0	0	0	0.0692166	0	0	0	0	0	0	0.00692166	0.0218882
PROCR	12.1015	30.3479	7.08906	8.4967	5.51347	7.30647	8.94345	15.7824	5.80187	14.7208	11.6104	7.49148
PROM1	0.139126	0.0704265	0.0232198	0.123527	0.0460871	0.111485	0.10675	0.10579	0.00643447	0.0482383	0.0781084	0.0454766
PROM2	0	0.00568318	0	0.0248844	0.0185904	0	0.00696392	0.011409	0	0	0.00675308	0.00894274
PROZ	3.60232	0.972194	2.2281	2.00296	3.33978	1.37005	3.08255	2.41179	1.7862	2.11292	2.29089	0.844688
PRSS8	0.311025	0.213295	0.540283	0.148518	1.45779	0.444222	0.212557	0.566393	0.232301	1.01412	0.514051	0.419601
PSAP	4.17714	11.9483	0.245489	1.64943	0.117468	0.456576	0.441331	0.348517	1.5952	2.33082	2.33103	3.60817
PSCA	3.42174	1.64109	1.05418	0.622066	0.638615	0	1.45497	2.8408	0.60633	1.38508	1.36649	1.05976
PSMB6	0.0563255	0.0592939	0	0.0523025	0	0	0.0153958	0	0	0	0.0183318	0.0264583
PTGDS	72.4037	51.8945	271.895	138.309	58.3125	186.503	180.633	147.245	156.214	153.977	141.739	67.2457
PTGR1	0.0592611	0	0	0.0405307	0.304542	0.0189632	0.0575031	0.080812	0	0.0422725	0.0603885	0.0903184
PTK7	0.0120688	0.0066733	0	0	0	0	0.00616875	0	0	0	0.00249109	0.00429713
PTPRF	0.00105693	0.00578446	0	0	0	0.000396126	0.00234683	0	0	0	0.000958435	0.00185759
PTPRG	0.0498517	0.0127232	0.0460382	0.0220039	0.00979173	0.0522015	0.129204	0.0437299	0.0517062	0.0977647	0.0515015	0.0370961
PTPRJ	0.0868726	0.0517809	0.0387141	0.0845617	0.0887139	0.0304796	0.0411425	0.0666844	0.0267371	0	0.0515687	0.0296982
PTPRO	0.00289611	0.00285729	0	0.00461444	0	0.0019036	0	0.000738457	0	0	0.00130099	0.00166959
PTPRS	0.0162741	0.0153903	0.0177567	0.0430944	0.0379395	0.0174443	0.0308163	0.0506306	0.0173934	0.0158888	0.0262628	0.0132856
PTTG1IP	0	0.0849756	0	0.0605635	0.159928	0	0	0	0	0	0.0305467	0.0549088
PVR	0.634892	0.656829	0.878772	0.336618	0.617633	0.325804	0.707848	0.865392	0.330133	1.19641	0.655033	0.280344
PVRL1	0.0944922	0.0236982	0	0	0	0	0.0373506	0	0	0	0.0155541	0.0306706
PVRL2	0.298121	0.669639	0.488869	0.487557	0.529922	0.582897	0.502226	0.639915	0.315423	0.220875	0.473544	0.149867
PVRL4	0.350978	0.16108	0.374806	0.426684	0.631632	0.285429	0.237791	0.23924	0.174349	0.274949	0.315694	0.139543
QPCT	3.99624	4.40924	1.02476	4.00597	0.994277	1.16223	1.92126	2.15975	2.94748	3.25705	2.58782	1.31369
QPRT	0	0	0	0	0	0	0.31568	0	0	0	0.031568	0.0998268
QSOX1	0.350191	0.250638	0.21821	0.342157	0.939904	0.318333	0.261251	0.353252	0.0646007	0.163816	0.326235	0.234438
RAB10	0.223518	0.227569	0.129232	0.223752	0.428384	0.223635	0.289433	0.260161	0	0	0.200569	0.129622
RAB11B	0	0	0	0	0.0461293	0	0	0	0	0	0.00461293	0.0145874
RAB12	0	0	0	0	0	0	0.0567645	0.0646697	0	0	0.0121434	0.0256683
RAB13	0	0	0	0	0	0	0	0.0338835	0	0	0.00338835	0.0107149
RAB14	0.114222	0	0.314051	0.1038	0.166892	0.149635	0.11694	0.182779	0	0	0.114832	0.0988333
RAB15	0.139239	0.0744394	0.0931293	0.0761299	0.243032	0.110528	0.198066	0.0973318	0	0.199802	0.12317	0.072721
RAB1B	0.179999	0.0888964	0	0.150327	0.271755	0.122339	0.265085	0	0	0	0.10784	0.108368
RAB21	0	0	0	0	0.0106285	0	0	0	0	0	0.00106285	0.00336101
RAB33B	0.410053	0.293997	0.422018	0.0704784	0.462227	0.102323	0.375375	0.0659374	0	0.184969	0.238738	0.173615
RAB35	0.146859	0	0	0.092791	0.256332	0	0.236044	0.135123	0	0	0.086715	0.102559
RAB37	0	0.0715247	0	0	0	0	0	0	0	0	0.00715247	0.0226181
RAB39B	0	0.0971536	0	0	0	0	0	0	0	0	0.00971536	0.0307227
RAB3B	0	0	0	0	0	0	0.0860086	0	0	0	0.00860086	0.0271983
RAB6B	0.0889266	0.0758709	0.0949202	0.077594	0.107324	0.112653	0.061767	0.0725946	0	0.203644	0.0895294	0.0508866
RAB7A	0	0	0.00558896	0	0	0	0.0118523	0	0	0	0.00174412	0.00396223
RAB8A	0	0.203066	0	0.16327	0.383564	0.178819	0	0.214767	0	0.315189	0.145868	0.141298
RAC1	0	0	0	0	0.418499	0	0.120231	0.240131	0	0	0.0778861	0.14399
RAC2	0.0725249	0.140207	0.207981	0.147716	0.418499	0.172953	0	0.240131	0	0	0.140001	0.131954
RAC3	0	0.140207	0	0	0	0	0	0	0	0	0.0140207	0.0443374
RALGPS1	0	0	0	0	0	0	0	0	0.0247429	0	0.00247429	0.0078244
RAP1B	0	0.110936	0	0	0	0	0	0	0	0	0.0110936	0.0350811
RARRES1	0	0	0	0	0	0.0279956	0	0	0	0	0.00279956	0.00885299
RARRES2	0.162517	0.312502	0.263622	0.412687	0.475058	0	0	0.49705	0	0	0.212344	0.20702
RBP4	3.05069	3.74254	2.97861	3.27079	1.28798	4.0021	3.59536	2.9948	1.38889	3.82764	3.01394	0.954296
RBP5	0	0	0	0	0.255877	0	0	0	0	0	0.0255877	0.0809153
RCN3	0	0	0	0.0187113	0	0	0	0	0	0	0.00187113	0.00591703
RDX	0.189983	0	0	0.172496	0.381503	0	0.256516	0	0	0	0.10005	0.140275
RECK	0.000564864	0	0	0	0	0	0	0	0	0	5.64864e-05	0.000178626
REG1A	2.25617	5.61335	28.2839	2.70907	0.839649	18.2665	9.15786	4.47624	18.723	3.39868	9.37244	9.22476
RELT	0.062338	0.156934	0.150572	0.183956	0	0.16277	0.0945503	0.0380963	0.0696729	0	0.0918889	0.0685806
RETN	0.475314	1.69723	0.329175	1.26532	0.115081	1.28645	0.912424	0.932397	1.5742	0.95353	0.954113	0.523876
RHCG	0	0	0	0	0.00613236	0	0.031377	0.00672799	0	0	0.00442374	0.0098415
RHOA	0	0	0	0	0.566978	0	0	0	0	0	0.0566978	0.179294
RHOC	0	0	0	0.140461	0.596483	0	0.0761368	0	0	0	0.0813081	0.187145
RNASE1	24.813	28.1867	46.6746	111.158	100.757	37.0207	60.1549	63.2584	22.0035	0	49.4027	35.2222
RNASE2	38.017	53.2046	8.7537	67.0878	46.5488	24.3062	39.5945	23.7198	40.9175	27.3257	36.9476	16.7035
RNASE4	0	0.00892254	0.00880581	0.118748	0	0.106277	0.252058	0.0180765	0	0	0.0512887	0.0837373
RNASE7	0	0	0.191964	0	0	0	0	0	0	0	0.0191964	0.0607042
RNASET2	0.239162	0.0658832	0	0	0	0.198159	0.335299	0.146981	0.236949	0.0579881	0.128042	0.120367
RNF13	0.11937	0	0	0.0180306	0	0	0	0	0	0	0.0137401	0.0375447
RNF149	0	0	0.0513591	0.0290258	0.0556714	0	0.137793	0.0658243	0	0	0.0339674	0.0451683
RNF167	0.0640927	0	0	0	0	0	0	0	0	0	0.00640927	0.0202679
RNH1	0.00429542	0	0.0115709	0.0192383	0.066312	0.0122188	0.010069	0	0	0	0.0123704	0.0201112
ROBO4	1.3777	1.29543	1.58879	0.972254	2.00016	2.16768	1.95422	1.50693	0.798078	3.54358	1.72048	0.776625
ROR1	0.0344953	0.00410952	0.0739515	0.0056037	0	0.0102081	0.0905333	0	0	0.0158523	0.0234754	0.0329105
ROR2	0	0	0.0173013	0	0	0	0	0	0	0	0.00173013	0.00547116
RPS27A	3.63034	3.1703	2.62084	0	3.17502	2.17	5.49933	1.71715	0.920112	0	2.29031	1.71501
RTN4RL2	0.23746	0.385627	0.18371	0.329206	0.504652	0.275738	0.220825	0.401795	0.0520514	0.224474	0.281554	0.128453
S100A11	0.398806	0	0	0.163218	0	0	0	0	0	0.0803444	0.0642369	0.129477
S100A14	0	0	0.0768296	0	0	0	0	0	0	0	0.00768296	0.0242957
S100A6	0.960296	0.569916	0.829426	0.756197	0	0.325412	0.340507	0.523991	0.0195725	0	0.432532	0.354762
S100A7	0	0	9.57747	1.81086	0	0	0	0	0.00972094	0	1.13981	3.01875
S100A7L2	0	0	0.18099	0	0	0	0	0	0	0	0.018099	0.0572342
S100A8	0	0	12.2284	0.182611	0.315689	0	0.880624	0	0.0804416	0	1.36878	3.82555
S100A9	0.141161	0	24.498	0.346225	0.276415	0.12095	3.6068	0	0.170381	0	2.91599	7.66224
S100P	0	0.240801	0	0.0384571	0	0.0174038	0	0	0	0	0.0296662	0.0752522
SCARB2	0.0297766	0.0108996	0	0	0	0	0	0	0	0	0.00406762	0.00966087
SCGB1A1	2.35808	0.167995	2.06272	1.00267	0	1.53829	1.02128	0.41822	0.965446	27.5948	3.71295	8.426
SCGB3A1	0	0	0	0	0	0	0	0	0	0.185691	0.0185691	0.0587205
SCNN1G	0	0	0	0.0214566	0	0	0	0	0	0	0.00214566	0.00678518
SCPEP1	0	0	0	0	0	0	0	0	0.0159002	0.107381	0.0123281	0.0337699
SCUBE1	0	0	0.0028087	0	0	0	0	0	0	0	0.00028087	0.000888191
SCUBE2	0	0	0	0	0	0.0858047	0.0775238	0	0.072341	0	0.023567	0.0380812
SDC1	0.565001	0.575278	0.103932	1.83919	0.214368	0.0776564	0.68171	0	0.0481107	0.0807182	0.418597	0.559456
SDC2	0	0	0	0.00242858	0	0	0	0	0	0	0.000242858	0.000767984
SDC4	0.227919	0.554469	0.193974	0.677686	0.209528	0.0738392	0	0	0.0610876	0	0.19985	0.238036
SDCBP	0.31374	0.200234	0.0989297	0.45191	0.214495	0.238197	0.229238	0	0.0459741	0.0583216	0.185104	0.137725
SDF4	0.107091	0	0.14784	0.157475	0.301602	0.0911945	0.0516256	0.154326	0.0076956	0.0805564	0.109941	0.0879169
SDK1	0	0.0120541	0.0093003	0.00636377	0	0.00400807	0	0.00623571	0	0	0.00379619	0.00451088
SECTM1	11.612	7.18766	14.0292	14.4423	6.29647	27.379	14.814	21.3188	23.2183	17.6026	15.79	6.75598
SELENBP1	0.0983169	0	0.00224885	0.0789372	0.0277406	0.0319555	0.114933	0.0192206	0.0722319	0	0.0445585	0.0429923
SELL	0	0	0.107068	0.174042	0	0.19944	0.134389	0	0.204785	0	0.0819723	0.0908802
SEMA5A	0	0.0192685	0.00989572	0.0128441	0.025521	0	0.0206192	0.00660389	0	0	0.00947524	0.00975508
SEMG1	0	0	0	2.15549	0	0	0	0	0.417848	0	0.257333	0.679748
SEMG2	0	0	0	1.04429	0	0.0358226	0	0	0.195065	0	0.127517	0.327832
SEPN1	0	0.0138936	0	0	0	0	0	0.0116727	0	0	0.00255663	0.00541521
SERPINA1	10.3246	4.02412	2.5032	4.233	4.02794	5.21167	5.67063	3.37012	10.0703	8.34056	5.77762	2.80956
SERPINA2	0	0	0.0614132	0	0.151717	0	0	0	0	0	0.021313	0.0497183
SERPINA3	3.46841	1.63287	2.59606	1.80838	1.09938	2.92426	2.97206	1.31339	6.88337	10.9436	3.56418	3.0756
SERPINA4	0.220974	0.246599	0	0	0	0	0	0.0643593	0.166431	0	0.0698363	0.101495
SERPINA5	11.4575	8.49411	6.26634	11.7234	12.2129	5.04503	11.4636	9.33072	6.32206	13.7829	9.60985	2.97501
SERPINA6	0.274811	0.222979	0.257446	0.100779	0.0214507	0.128162	0.247165	0.0390521	0.418672	0.62493	0.233545	0.183051
SERPINA7	0.974624	0.335749	0.67122	0.380323	0.445155	1.11997	1.38386	0.411215	1.30292	2.6471	0.967214	0.71057
SERPINB1	0	0	0	0	0	0	0.0869839	0	0	0	0.00869839	0.0275067
SERPINB12	0	0	0.262293	0	0	0	0	0	0	0	0.0262293	0.0829444
SERPINB3	0	0	3.6399	0	0	0	0	0	0	0	0.36399	1.15104
SERPINB4	0	0	2.75777	0	0	0	0	0	0	0	0.275777	0.872082
SERPINC1	0.783508	0.495433	0.36021	0.925812	0.352612	0.422247	1.05493	0.187109	0.896572	1.04443	0.652286	0.322599
SERPIND1	0.00704501	0	0	0	0	0	0	0	0	0	0.000704501	0.00222783
SERPINF1	0.0796181	0.125642	0	0.0626498	0.180022	0.081375	0.315768	0.17923	0.0983651	0.14617	0.126884	0.0862544
SERPINF2	0.136313	0.143454	0.242497	0.135753	0.544096	0.100806	0.10849	0.178811	0.041768	0.110675	0.174266	0.140098
SERPING1	5.81745	4.14647	1.78498	3.14699	1.84845	1.4376	3.916	1.81017	2.29505	8.42209	3.46253	2.22433
SERPINI1	0.117153	0.117777	0.0311583	0.0542942	0.151419	0.0576432	0.0481962	0.0464837	0.0774793	0.0499998	0.0751603	0.0398067
SEZ6L2	0.0248328	0	0	0.0558595	0	0.0205678	0.0198199	0	0	0	0.012108	0.0185196
SFN	0.0519884	0	0	0.152312	0	0.0915846	0	0	0	0	0.0295885	0.0532652
SFRP1	0	0.0227223	0	0	0	0	0	0	0	0	0.00227223	0.00718543
SFRP4	0	0	0	0.0897962	0	0	0	0	0	0	0.00897962	0.0283961
SGSH	0.181293	0.0993295	0.0721467	0.0587264	0.0758602	0.109364	0.386761	0.202336	0.112883	0.331737	0.163044	0.113816
SH3BGRL3	2.21938	3.21573	14.8766	8.75778	1.77798	24.6874	10.3767	5.20125	10.8208	6.34209	8.82757	6.98163
SHBG	0	0	0	0	0	0	0.0199874	0	0.00271047	0.018135	0.00408328	0.00795115
SHISA5	0.399933	0.216105	0.462665	1.50067	0.54172	0.163316	0.158198	0.408813	0.394008	0	0.424543	0.413371
SHISA6	0	0	0	0	0	0.00916653	0	0	0	0	0.000916653	0.00289871
SHMT1	0	0	0	0.206074	0.0888288	0.0360657	0.0731355	0.0422544	0.0166389	0	0.0462998	0.0646635
SIAE	0.328847	0.314484	0.139998	0.296558	0.125979	0.241565	0.440415	0.469389	0.271055	0.0790317	0.270732	0.129039
SIGLEC1	0	0.00259387	0	0	0	0	0	0.00119862	0	0	0.00037925	0.000864521
SIRPA	0.277963	0.335217	0.688429	0.25831	0.139633	0.629011	0.559331	0.18664	0.191686	0.0784783	0.33447	0.215337
SIRPB1	0.227674	0.363761	0.436691	0.322181	0.160113	0.696439	0.435774	0.171111	0.264974	0.11963	0.319835	0.17323
SLC12A1	1.27122	0.903842	0.373498	0.633101	0.689686	0.138568	0.474769	0.466942	1.09362	0	0.604524	0.401809
SLC12A3	0.039536	0.17944	0.030201	0.0489782	0.0348923	0.00768957	0.0868013	0.0372838	0.00206553	0	0.0466888	0.053208
SLC1A1	0	0	0	0	0.00872281	0	0	0	0	0	0.000872281	0.0027584
SLC36A2	0	0	0	0	0	0	0.0148868	0	0	0	0.00148868	0.00470761
SLC39A4	0.00735371	0	0	0	0	0	0	0	0	0	0.000735371	0.00232545
SLC3A1	0	0	0.0197946	0	0.0147886	0	0.0320426	0	0	0	0.00666258	0.011515
SLC3A2	0.215868	0.11809	0.121341	0.152416	0.144387	0.0684435	0.199872	0.0591766	0.169805	0.329501	0.15789	0.0785942
SLC44A2	0	0.0464441	0	0.0219403	0.100819	0.0160337	0.025574	0.0411099	0	0	0.0251921	0.0317239
SLC4A4	0.0395535	0	0	0	0	0	0	0	0	0	0.00395535	0.0125079
SLC5A10	0	0	0	0	0.00401561	0	0.0173771	0	0	0	0.00213927	0.00550073
SLC6A1	0	0	0	0	0	0.00184872	0	0	0	0	0.000184872	0.000584616
SLC6A19	0	0	0	0	0	0	0.0168746	0.00750885	0	0	0.00243835	0.00559445
SLC9A3R1	0.157671	0	0.0794303	0.137085	0.188818	0.0760274	0.0868368	0.0779272	0	0.0727397	0.0876535	0.0609798
SLC9A3R2	0	0	0	0	0.0739909	0	0	0	0	0	0.00739909	0.023398
SLITRK1	0	0	0.0135627	0.0246813	0.0471808	0.013945	0.0124582	0	0.00314025	0.0346482	0.0149616	0.0161268
SLITRK4	0	0	0	0	0	0.0370985	0	0	0	0	0.00370985	0.0117316
SLPI	0.0456068	0	0	0	0	0.0291239	0	0	0	0	0.00747307	0.0162266
SLURP1	3.69615	0.480586	0.741613	5.79042	0.173021	1.96599	1.12326	0.782487	1.37884	0	1.61324	1.81403
SMIM24	0.0478998	0	0	0.0952743	0	0	0	0	0	0.0975199	0.0240694	0.0409449
SMR3B	0.137517	2.3206	2.0557	5.04746	1.33604	1.02931	1.5955	0.16189	1.92365	0.223626	1.58313	1.461
SOD1	0.15477	0	0.539596	0.192696	0.140132	0.161926	0.41356	0.340592	0.218177	0	0.216145	0.171774
SOD3	2.22561	0.795444	2.20318	1.20079	2.1832	2.21349	2.27088	2.68633	2.63218	3.81289	2.2224	0.816296
SORD	0	0	0	0.0776119	0	0	0.0212378	0	0	0	0.00988497	0.0247151
SORL1	0.00807202	0.00820308	0.0029973	0.0105844	0.102282	0.00231899	0.00294772	0.0193643	0.00281391	0	0.0159583	0.0308496
SPARCL1	0.0227809	0.388384	0.184038	0.174841	0.413803	0.148689	0.134749	0.234933	0.33214	0	0.203436	0.141007
SPEN	0.00969578	0	0	0	0	0	0	0	0	0	0.000969578	0.00306607
SPINK1	0.055375	0	0	0	0	0	0	0	0	0	0.0055375	0.0175111
SPINK5	0	0	0	0.011492	0	0	0	0	0	0	0.0011492	0.0036341
SPINT1	0.100151	0.10967	0.0311505	0.0963143	0.0820856	0.111845	0.0543927	0.0373867	0.0642413	0	0.0687237	0.0377207
SPINT2	0	0.491608	0	0	0	0	0	0	0	0	0.0491608	0.15546
SPOCK1	0.00550767	0	0	0	0.0755041	0	0	0	0	0	0.00810118	0.0237461
SPOCK2	0	0.013396	0.0362471	0.0195295	0.0460727	0.0301027	0.0584267	0	0.0035551	0	0.020733	0.0211643
SPP1	35.5186	43.5512	25.275	48.9679	58.0561	9.34151	45.9887	38.4862	14.6314	30.1507	34.9967	15.3634
SRI	0	0	0	0.0420194	0	0	0	0	0	0	0.00420194	0.0132877
SS18L1	0	0	0	0	0	0	0	0.0437286	0	0	0.00437286	0.0138282
ST6GAL1	0.0302726	0	0	0	0	0.0285548	0	0	0	0	0.00588274	0.0124085
STC1	0.0993798	0.00325254	0	0	0	0	0	0	0	0	0.0102632	0.0313291
STOM	0.0905637	0.0663124	0.0382086	0.0879728	0.0893689	0.0275474	0.261417	0.112828	0	0	0.0774219	0.0757711
STXBP2	0	0	0	0.0456465	0	0	0.096373	0.177904	0	0	0.0319924	0.0603565
SULF2	0.0907663	0.0923867	0.145843	0.0856337	0.190617	0.0587503	0.0579466	0.160865	0.0928944	0.0286789	0.100438	0.0505222
SUSD2	0.131741	0.0629573	0.12611	0.0492511	0.51248	0.139218	0.0360014	0.0599497	0.0145333	0	0.113224	0.148537
SYNPO2	0	0	0	0.0136668	0	0.0160179	0.0369533	0.0139748	0	0	0.00806128	0.0122672
SYPL1	0	0	0	0	0.0602418	0	0	0	0	0	0.00602418	0.0190501
TAGLN2	0	0	0	0.0263059	0	0	0.0321862	0	0	0	0.00584921	0.0124089
TCN2	0.046701	0.0662354	0	0.0752938	0	0	0.0175989	0	0	0	0.0205829	0.0303872
TF	10.981	6.22986	4.64439	6.04751	10.5503	6.01344	7.35823	3.27728	7.8039	4.88661	6.77925	2.47403
TFF1	0	0	0	0	0	0.119223	0	0	0	0	0.0119223	0.0377017
TFF2	0.676759	1.47656	0.282554	1.03416	0.941245	0.142627	0.219296	1.2864	0.431602	0	0.64912	0.513101
TFF3	0	0.157731	0	0	0	0.00907385	0	0	0	0	0.0166805	0.0496421
TFPI	0	0	0	0	0	0	0	0	0.00670014	0	0.000670014	0.00211877
TGFBR2	0	0	0	0	0	0	0.0120124	0	0	0	0.00120124	0.00379864
TGFBR3	0	0	0	0.0117501	0	0	0	0	0	0	0.00117501	0.0037157
TGM1	0	0	0.0222014	0	0	0	0	0	0	0	0.00222014	0.00702071
TGM3	0	0	0.0113687	0	0	0	0	0	0	0	0.00113687	0.00359511
TGM4	0	0	0	0	0	0	0	0	0	0.126212	0.0126212	0.0399118
THBD	0.0638967	0.0271915	0.0782209	0.0808495	0.0613849	0.052529	0.0523301	0.0572899	0.066292	0	0.0539985	0.024179
THBS1	0.0620956	0.0718934	0.0225981	0.0589683	0.0950405	0.0151242	0.0455543	0.0688714	0.00405347	0.0592494	0.0503449	0.0284277
THBS4	0	0.0131017	0	0.00432795	0	0.0048612	0.0144475	0	0	0	0.00367383	0.00565465
THY1	1.22464	0.616669	1.03543	0.843981	0.990672	0.986957	1.32142	0.569954	0.817134	1.04853	0.94554	0.239826
TIMP1	0	0	0	0.101937	0.0946608	0.137823	0.0953933	0	0.137933	0	0.0567747	0.061679
TIMP2	0.206843	0	0.0688336	0.188465	0	0	0.170862	0.0645929	0.103827	0	0.0803423	0.0834255
TINAGL1	0.0258628	0.0312598	0	0	0.0934717	0	0	0.0266528	0	0	0.0177247	0.0297242
TKT	0	0	0	0.0050573	0.00699677	0	0.0464882	0	0	0	0.00585422	0.0145027
TLN1	0.000877802	0	0	0	0	0	0	0	0	0.00233827	0.000321607	0.00076039
TMBIM1	0	0.0490337	0	0	0	0	0.0302591	0	0	0	0.00792929	0.0172922
TMCC1	0	0.0184753	0	0	0	0	0	0.0110218	0	0	0.00294971	0.00646192
TMED3	0	0.0509351	0	0	0	0.0252993	0	0	0	0	0.00762343	0.01717
TMED4	0	0	0.0251498	0.0228147	0	0.0111108	0	0	0	0	0.00590753	0.0101515
TMED7	0.0467294	0.1401	0.0219847	0.0414443	0	0.0990795	0.0721454	0.164133	0.0556585	0	0.0641275	0.055726
TMEM106B	0.00584828	0	0.0136241	0	0	0.022967	0.00962695	0.0176386	0.00596948	0.0161896	0.0091864	0.00819849
TMEM256	0.619481	0.268008	0.229011	1.12551	0.129969	0	0.330435	0.149103	0.238092	0.164477	0.325409	0.324543
TMPRSS2	0	0.0236615	0.0458469	0.0212782	0.0600808	0	0.01088	0.024896	0	0	0.0186643	0.0210261
TNC	0.0308792	0.0298813	0.0173095	0.077288	0.00410329	0.0122798	0.0238313	0.00829777	0.0197258	0	0.0223596	0.0218923
TNFRSF10C	0	0.00740898	0	0	0	0	0	0	0	0	0.000740898	0.00234292
TNFRSF11A	0	0	0	0	0	0	0.00709575	0	0	0	0.000709575	0.00224387
TNFRSF12A	0	0	0	0.108485	0	0.12357	0.0435267	0	0	0	0.0275581	0.0486924
TNFRSF14	0	0	0	0.191007	0	0.0283953	0	0.0473473	0.0552485	0	0.0321999	0.0598294
TNFRSF1A	0	0.141215	0	0.120608	0	0	0.0966808	0	0	0	0.0358504	0.058673
TNFRSF1B	0	0.0253343	0	0.00512785	0	0.0292061	0.00253887	0	0.0164942	0	0.00787013	0.0114515
TNR	0.00272451	0	0	0	0	0	0	0	0	0	0.000272451	0.000861565
TNXB	0.0972571	0.123086	0.0544561	0.129423	0.0507878	0.0824809	0.0802225	0.0557358	0.0554734	0.0684147	0.0797337	0.0287377
TOLLIP	0	0	0	0.0213863	0	0	0	0	0	0	0.00213863	0.00676293
TPI1	0.685138	0.511306	0.404215	0.578717	0.573126	0.427287	0.37857	0.584053	0.407252	0.260521	0.481019	0.126741
TPM3	0	0	0	0	0.328938	0.0806529	0	0	0	0	0.0409591	0.104312
TPP1	0.670913	1.26302	0.588723	0.925257	0.483645	0.622763	0.637429	1.05964	0.977405	1.22038	0.844918	0.279828
TRAP1	0.0108125	0.00711779	0	0.0319132	0.00644826	0	0.00718533	0	0	0	0.0063477	0.00986745
TRHDE	0.00596266	0.0302342	0.0118601	0	0	0.00395418	0.00818036	0.0401931	0	0	0.0100385	0.014066
TRRAP	0	0	0	0	0.00872008	0	0	0	0	0	0.000872008	0.00275753
TSG101	0	0	0.0897055	0	0.0956976	0	0	0.0592572	0	0	0.024466	0.0404566
TSPAN1	0.276027	0.155468	0.0262003	0.236814	0.201801	0.177763	0.358502	0.0876898	0.0262277	0	0.154649	0.118878
TSPAN4	0	0	0	0	0	0	0	0.00975151	0	0	0.000975151	0.0030837
TTC26	0	0.0199919	0	0	0	0	0	0	0	0	0.00199919	0.006322
TTN	0	0.00550306	0.00870484	0	0	0.00801027	0.0133273	0	0	0.00913637	0.00446818	0.00507352
TTR	4.66935	1.21058	1.9442	2.10753	2.97526	2.84522	2.92274	2.83421	4.17815	4.56686	3.02541	1.14478
TTYH3	0.00755166	0.0284362	0.00793854	0.00946781	0	0	0.00873753	0	0	0	0.00621317	0.00887327
TUBA1A	0	0	0	0	0	0.023146	0	0	0	0	0.0023146	0.00731942
TUBA1C	0.163374	0.0445243	0	0.145295	0.0498094	0	0.0357994	0.0528458	0	0	0.0491647	0.0597843
TUBA3C	0.118392	0	0	0	0	0	0	0	0	0	0.0118392	0.0374389
TUBA8	0	0.0340988	0	0	0	0	0	0	0	0	0.00340988	0.010783
TUBAL3	0.0517869	0	0	0	0	0	0	0	0	0	0.00517869	0.0163765
TUBB	0.124966	0.0665234	0	0.0722091	0.16799	0.0792181	0	0.0434754	0	0	0.0554382	0.0586025
TUBB2B	0	0	0.038686	0	0	0	0	0.0495499	0.0378069	0	0.0126043	0.0205277
TUBB4A	0.0984156	0	0	0.0590578	0	0.067507	0	0	0.0223939	0	0.0247374	0.0366859
TUBB4B	0.11697	0.109917	0.0712431	0.0973379	0.227317	0.0863482	0	0.0595662	0.0378069	0	0.0806506	0.0661441
TWSG1	0.316195	0.239363	0.24474	0.341411	0	0.296491	0.913005	0.0265817	0.419695	0.734488	0.353197	0.283639
TXN	0.582966	0.757196	0	0.657916	0	0	0	0	0.21201	0	0.221009	0.316675
TXNDC5	0	0	0.0180316	0.00335612	0	0.0464794	0.0465764	0.0111269	0.0118172	0	0.0137388	0.0183848
TYRO3	0	0	0	0	0.0234427	0	0	0	0	0	0.00234427	0.00741323
UBA1	0.0181592	0	0	0.0165962	0	0	0	0	0	0	0.00347554	0.00733633
UBA52	0	0	0	16.3034	0	0	0	0	0	2.68487	1.89883	5.13111
UEVLD	0	0	0	0.00730317	0	0	0.00355668	0	0	0	0.00108598	0.00245385
UGP2	0	0	0	0.00540388	0	0	0	0	0	0	0.000540388	0.00170886
UMOD	167.821	468.987	350.995	199.634	507.194	315.369	187.45	556.894	189.947	313.06	325.735	143.832
UPK1A	0.065504	0.0424684	0.037332	0	0.380267	0	0.0457581	0.0644925	0	0	0.0635822	0.114464
VASN	7.37331	5.73899	7.88924	7.42708	7.93811	3.78708	5.89698	5.61279	4.72675	8.50401	6.48943	1.55883
VCAM1	0.227063	0	0.315077	0.122813	0	0.535032	0.533992	0.164887	0.331727	0.42665	0.265724	0.19734
VCL	0	0	0.00609729	0	0	0	0	0	0.000621005	0	0.00067183	0.00191628
VCP	0	0	0	0.0115875	0	0	0	0	0	0	0.00115875	0.0036643
VDAC1	0.294683	0.407061	0.273069	0.341199	0.357581	0.0562389	0.605398	0	0.111116	0.295429	0.274178	0.179179
VDAC2	0	0	0	0	0.192277	0	0	0	0	0	0.0192277	0.0608034
VMO1	11.765	5.39436	0.803652	6.80711	0.916919	2.36952	1.46166	0.979385	1.2688	2.34091	3.41073	3.5716
VNN1	0	0.0229958	0	0.00261011	0	0	0	0	0	0	0.00256059	0.00722691
VNN3	0	0	0.0189678	0	0	0	0	0	0	0	0.00189678	0.00599815
VPS28	0.0256279	0	0.0511371	0.0162933	0	0	0.0182533	0.0439019	0.0201093	0	0.0175323	0.018644
VPS37D	0	0	0	0.0482738	0	0	0	0	0	0	0.00482738	0.0152655
VPS4A	0.107219	0.157741	0.0584843	0.159393	0.152518	0	0.136618	0.113582	0	0.177843	0.10634	0.0654712
VPS4B	0.188371	0.244361	0.0755483	0.248384	0.17422	0.109567	0.200519	0.079708	0.0388137	0.141448	0.150094	0.0728383
VSIG4	0	0	0.0739233	0	0.00295521	0.193944	0	0	0.0614732	0	0.0332296	0.0630914
VTA1	0	0.142823	0.0848504	0.123352	0.225554	0.0294521	0.101141	0.205829	0	0.162301	0.10753	0.0801837
VTN	1.49851	1.4621	2.43179	1.6891	1.59761	1.37554	1.25644	1.80613	0.958041	1.5496	1.56249	0.385952
VWA1	0.0566981	0	0.0459319	0	0.0575297	0	0	0.03658	0.0503064	0	0.0247046	0.0266661
VWA7	0	0	0	0	0.00786903	0	0	0	0	0	0.000786903	0.00248841
VWF	0	0	0	0	0	0	0.022783	0	0	0	0.0022783	0.00720462
WDR1	0	0	0	0	0.00515732	0	0	0	0	0	0.000515732	0.00163089
WDR3	0	0.072689	0	0.0741036	0	0.100768	0	0	0	0.00942434	0.0256985	0.0400194
WFDC2	1.23588	1.35047	0.0433012	1.23775	0.0779092	0.206899	0.128132	0.551451	0.0650925	0	0.489688	0.56379
WISP2	0.130202	0.0420632	0	0.101064	0	0.044387	0	0	0.0308677	0	0.0348585	0.0467949
XPNPEP2	0.236024	0.0285699	0.0911856	0.215628	0.223562	0.102967	0.135684	0.108075	0	0	0.11417	0.089231
YIPF3	3.05461	1.38649	0.619501	3.95301	1.08673	1.01932	0.777566	2.11468	1.35823	2.59994	1.79701	1.09907
YWHAB	0	0	0	0	0.116344	0	0	0	0	0	0.0116344	0.036791
YWHAE	0.110833	0.0546925	0.0708534	0.288706	0.202602	0.135891	0.0942687	0.150452	0	0	0.11083	0.0893498
YWHAG	0.169525	0.10448	0.375128	1.58443	0.916608	0	0	0	0	0	0.315017	0.531099
YWHAH	0	0	0	0	0.156299	0	0	0.165149	0	0	0.0321448	0.0677994
YWHAQ	0.0494534	0	0	0.16772	0	0.10992	0.0369951	0	0	0	0.0364089	0.0584719
YWHAZ	0.177343	0.152322	0.0649382	0.28544	0.16587	0.186077	0.20476	0.168522	0.0738597	0	0.147913	0.0812961
ZC3H13	0	0	0	0	0	0	0.0677207	0	0.0243992	0	0.00921199	0.0219414
ZG16B	3.05778	1.09253	0	0.903922	0	0.915645	0.407748	0.441195	0.752277	0.688137	0.825924	0.86782
ZGRF1	0.0267263	0	0	0	0	0	0.0279331	0	0	0	0.00546594	0.0115267

## Sheet: after_NM
GeneName	2-01result.xlsx	2-02result.xlsx	2-03result.xlsx	2-04result.xlsx	2-05result.xlsx	2-06result.xlsx	2-07result.xlsx	2-08result.xlsx	2-09result.xlsx	2-10result.xlsx	AVERAGE	STDEV
A1BG	3.92261	6.05382	4.34406	3.32089	0.814395	6.87895	4.28711	1.23867	5.10883	15.2141	5.11834	4.01975
A2M	0.161405	0	0	0.0925321	0.0801464	0.0368367	0.137254	0.0350906	0.0570013	0	0.0600266	0.0574276
ABCB1	0.044686	0.0680061	0.0701463	0.0727252	0.0581612	0.0393953	0.0649619	0.0660285	0.0227186	0.00928008	0.0516109	0.0218862
ABCC11	0	0.00359702	0	0	0	0	0	0	0	0	0.000359702	0.00113748
ABHD14A	0.0123658	0	0	0	0	0	0	0	0	0	0.00123658	0.0039104
ABHD14B	0.672714	0.480928	1.03061	0.907712	0.299788	0.85939	0.290388	0.868468	0.897755	0.429613	0.673737	0.276535
ABI3BP	0	0	0.00423519	0	0	0	0	0	0	0	0.000423519	0.00133928
ABO	0.00428233	0	0	0	0	0	0.0105771	0	0	0	0.00148594	0.00346622
ACAN	0.00404465	0.00440619	0.0389561	0.0137453	0.00997129	0	0.0157591	0.0137202	0.0445644	0.0333727	0.017854	0.0156005
ACAT1	0	0.00462258	0	0.0128194	0.0387047	0	0.0677572	0.00801135	0	0	0.0131915	0.0226049
ACE	0.0609729	0.0180571	0.000561098	0.0537807	0.047216	0.019227	0.0296175	0.00696541	0.00208686	0.0161249	0.0254609	0.0217126
ACE2	0.0655126	0.0827909	0.0686593	0.0771092	0	0.0225675	0.0650015	0.016206	0	0	0.0397847	0.0349206
ACO1	0.0134802	0.0135073	0.034259	0.0236666	0.0487104	0.0106762	0	0.0145702	0	0	0.015887	0.0158919
ACO2	0	0	0	0	0	0	0	0.0110551	0	0	0.00110551	0.00349593
ACP2	0.513526	1.2592	1.05653	0.750798	0.661056	0.337614	1.21924	0.781689	0.837844	0.385713	0.780321	0.323103
ACPP	6.56432	3.01581	4.0533	4.30394	10.5897	3.83382	2.95698	1.46156	5.369	3.35648	4.5505	2.53599
ACSM2A	0	0	0	0.0062342	0	0	0	0	0	0	0.00062342	0.00197143
ACTA2	1.66877	0	0	0	0	0	0	2.25385	0	0	0.392262	0.83838
ACTB	2.84543	4.18358	3.09925	6.60378	5.37522	3.48396	3.82365	4.43205	3.4078	1.98303	3.92378	1.32051
ACTBL2	1.08368	1.777	1.49883	3.18956	3.15054	1.73545	1.63408	2.20868	1.54713	0.854279	1.86792	0.779606
ACTC1	1.75352	2.72669	1.80977	3.89655	3.01608	2.36423	2.50507	2.38365	2.01847	1.06735	2.35414	0.77498
ACTN1	0	0	0	0	0	0.0149658	0	0	0	0.0139961	0.00289619	0.00610997
ACTN4	0.0188947	0.0258309	0.0147571	0.0287659	0.0792824	0.0198966	0.00783049	0.023236	0	0	0.0218494	0.0225544
ACTR2	0	0	0	0	0.00740602	0	0	0	0	0	0.000740602	0.00234199
ACTR3	0	0	0	0.0416343	0.0373993	0	0	0	0	0	0.00790336	0.0166916
ACTR3C	0	0	0.016015	0	0	0	0.0121935	0	0	0	0.00282085	0.0060147
ACVR1B	0	0	0	0	0.00847833	0.0209141	0.0276906	0.0149456	0.0235187	0.0100836	0.0105631	0.0107416
ACY1	0.13178	0.567925	0.72971	0.885641	0.817998	0.465742	0.413829	0.696559	0.224908	0.168487	0.510258	0.273773
ADAM33	0	0	0	0.001522	0	0	0	0	0	0	0.0001522	0.000481299
ADAM9	0.0899555	0.030048	0	0	0	0.0281226	0.0682914	0.0629594	0.0736391	0.0194094	0.0372425	0.0338997
ADAMTS1	0.00525771	0	0.00427562	0.000621171	0	0.00971906	0.00561658	0	0	0	0.00254901	0.00345353
ADAMTSL2	0.0433169	0	0.0252197	0.0200648	0.0280018	0	0.00664091	0.0404168	0.0222482	0	0.0185909	0.0163825
ADAMTSL4	0	0	0	0	0	0	0	0	0.0276942	0	0.00276942	0.00875767
ADGRF5	0.0180639	0.0172078	0.0342144	0.0232804	0.0295144	0.0222132	0.025753	0.0134161	0.0378415	0.0120173	0.0233522	0.00860163
ADH5	0.018638	0	0.0943063	0.140014	0	0	0.0612139	0.047844	0	0	0.0362016	0.0491885
ADIPOQ	0	0.0283239	0	0	0	0	0	0	0.109241	0.051855	0.018942	0.0362657
ADIRF	0.0566853	0	0	0.0219614	0	0	0	0	0	0	0.00786467	0.0184902
AFM	0.36368	0.261198	0.0596511	0.15306	0.0524437	0.134385	0.134802	0.0527057	0.130976	0.554458	0.189736	0.161181
AGA	0	0	0.0334269	0.0187894	0	0	0	0	0	0	0.00522163	0.0115362
AGER	0	0	0	0	0	0	0	0	0.0910157	0	0.00910157	0.0287817
AGRN	0.173159	0.11595	0.379847	0.180583	0.212169	0.366024	0.179074	0.257061	0.28165	0.230514	0.237603	0.0852255
AGRP	0	0	0	0	0	0	0	0	0.0635602	0	0.00635602	0.0200995
AGT	0.478911	0.188716	0.527903	0.349451	0.170715	0.43752	0.399679	0.10547	0.581844	0.520265	0.376047	0.167433
AHCY	0.0691962	0.352409	0.212266	0.178769	0.243267	0.124035	0.126017	0.121846	0.0479488	0	0.147575	0.103172
AHSG	10.2253	10.5864	6.87056	6.15871	4.92014	6.39129	8.4152	3.52726	16.2019	7.40576	8.07024	3.59216
AIM1	0	0	0	0	0	0	0	0	0.00992201	0	0.000992201	0.00313761
AK1	0	0	0	0	0	0.00241665	0	0	0	0	0.000241665	0.000764213
AKR1A1	0.0517693	0.0925225	0.258103	0.341345	0.339365	0.219582	0.162289	0.484247	0.200836	0.0291396	0.21792	0.143328
AKR1B1	0.112734	0.202174	0.142042	0.119285	0.164749	0.0966125	0.104795	0.217891	0.517301	0.0729	0.175048	0.128849
AKR1C1	0	0	0	0	0	0.00576653	0	0	0	0	0.000576653	0.00182354
AKR1C3	0.00499395	0.0281305	0.0472408	0.0559374	0.0646073	0	0.056303	0.0313383	0	0	0.0288551	0.0261979
AKR7A2	0.00733859	0.0397141	0.0433242	0	0.0584831	0	0.0328058	0.0591388	0.0255811	0	0.0266386	0.0237117
AKR7A3	0	0.0445197	0.0453372	0.0223631	0	0.0428068	0.00635908	0.0380675	0	0	0.0199453	0.020767
AKR7L	0	0.0300418	0.049403	0.0100753	0	0	0	0	0	0	0.00895201	0.0171376
ALAD	0	0	0	0.0124293	0.069199	0	0	0	0	0	0.00816283	0.0217987
ALB	637.071	490.082	282.287	341.248	318.601	194.909	361.063	200.518	388.935	260.387	347.51	134.86
ALCAM	0	0	0.00364831	0	0	0	0	0	0	0	0.000364831	0.0011537
ALDH1A1	0.0640079	0.163091	0.191982	0.236189	0.199605	0.128333	0.147659	0.170423	0.136104	0	0.143739	0.0686463
ALDH1L1	0	0.0109577	0.0122825	0.0883688	0.0658141	0.0195197	0.028537	0.0467517	0.0249366	0	0.0297168	0.0290278
ALDH1L2	0	0	0	0.0320408	0	0	0.0155808	0.0126789	0	0	0.00603004	0.0108858
ALDH2	0	0	0	0.0767378	0.0633374	0	0.0519208	0.0550683	0	0	0.0247064	0.0325312
ALDH6A1	0	0	0	0	0	0	0.0104806	0	0	0	0.00104806	0.00331427
ALDH9A1	0	0	0.0395139	0	0	0	0	0.0278708	0	0	0.00673847	0.0144686
ALDOA	0.0336153	0.105402	0.0905948	0.0388728	0.147118	0.0354352	0	0.032872	0.136454	0.0198461	0.0640211	0.0516018
ALDOB	0.272879	0.43445	0.822566	1.13495	1.23676	0.72251	0.703533	0.857225	0.463031	0.207847	0.685575	0.344286
ALDOC	0	0	0	0	0.0382183	0	0	0	0	0	0.00382183	0.0120857
ALG5	0	0.0208793	0.0393408	0.0714194	0.0156077	0.452062	0.0494501	0	0.0384689	0.00867632	0.0695905	0.136325
ALPI	0	0	0	0	0	0	0	0	0.00445234	0	0.000445234	0.00140795
ALPL	0.00594618	0	0.00381694	0.00347742	0.00307502	0.00347686	0.0187046	0.00473236	0	0.00108055	0.004431	0.00538156
AMBP	101.368	211.014	236.619	205.157	94.3229	273.209	159.323	183.363	161.191	198.013	182.358	55.8504
AMICA1	0	0.0233627	0	0	0	0.0732857	0	0	0.0397399	0.0071374	0.0143526	0.0246911
AMY1A	4.11597	6.73108	2.22003	2.98466	16.492	20.9162	10.1556	12.0469	8.95446	12.2491	9.6866	6.01612
AMY2A	4.8527	7.25905	2.2157	3.81593	17.8532	20.3554	10.3763	12.9386	9.97756	11.7851	10.143	5.90209
AMY2B	4.24306	6.72185	2.15705	2.91755	16.7415	20.4501	10.4783	12.3157	8.68389	11.8566	9.65656	5.96103
ANG	0.0472233	0.0452874	0.138311	0.145151	0.122897	0.205401	0.176924	0.155016	0.188746	0	0.122496	0.0688623
ANGPTL1	0.0235115	0	0	0	0	0	0	0	0	0	0.00235115	0.00743499
ANGPTL2	1.05868	0.848656	2.42712	1.67234	1.25962	1.87493	0.959302	2.35541	0.718464	0.944023	1.41185	0.630072
ANGPTL6	0.172753	0.0934965	0.154654	0.129394	0.138553	0.209349	0.108117	0.195531	0.070377	0.0304933	0.130272	0.0561416
ANKHD1	0.0107097	0.0517318	0	0	0	0.0519478	0	0	0	0.0308039	0.0145193	0.0219348
ANPEP	1.91812	1.47038	1.94595	2.48602	1.64601	1.32681	1.96077	1.0012	1.15199	0.859239	1.57665	0.509048
ANTXR1	0.0488028	0.0782544	0.206407	0.106538	0.0159002	0.321223	0.091469	0.0878697	0.105041	0.176199	0.12377	0.0887398
ANXA1	0	0	0	0	0.0181352	0.0434796	0	0	0.0397953	0.0234728	0.0124883	0.0176208
ANXA10	0	0	0	0.00273122	0	0	0	0.0279563	0	0	0.00306875	0.00878661
ANXA11	0.213475	0.189527	0.543789	1.57811	0.61401	0.392128	0.100516	0.289768	0.152782	0.0591038	0.413321	0.448574
ANXA2	0.166192	0.0544679	0.089236	0.110527	0.210791	0.153757	0.153612	0.0432798	0.215809	0.0612473	0.125892	0.0633743
ANXA4	0.230363	0.12135	0.245404	0.405641	0.232831	0.151642	0.0682209	0.152993	0.121804	0.0432006	0.177345	0.105418
ANXA5	0.189394	0.110061	0.164153	0.179581	0.258823	0.131171	0.198165	0.17369	0.230296	0.053438	0.168877	0.059169
ANXA6	0.0599025	0	0.0722347	0.146007	0.0770802	0.0251158	0.0639052	0	0.0795683	0	0.0523814	0.0467539
ANXA7	0.0927896	0	0.139267	0.243285	0.0695035	0.0949556	0.00514052	0	0	0	0.064494	0.0812892
AOC1	0.595158	0.11956	0.0960217	0.513763	0.0480008	0.418882	0.228459	0.180926	0.0916061	0.0488518	0.234123	0.20194
APCS	0.845712	0.746439	0.392729	0.167889	0.455432	0.853429	0.351412	0.329453	0.7429	0.71649	0.560189	0.247152
APLP2	0.0405569	0.00749423	0.029326	0.0607903	0.0605588	0.0339654	0.0166999	0.0285817	0.0498219	0.00802671	0.0335822	0.0195571
APOA1	4.86423	1.11082	2.60347	4.30555	2.36624	2.9504	13.212	1.38464	3.24335	1.74614	3.77868	3.52409
APOA2	0.724438	0.0384863	0	0.330024	0	0.185896	0.910291	0	0.793285	0	0.298242	0.370917
APOA4	0.746161	1.30318	1.2291	0.992372	1.27327	2.10102	4.24096	0.946464	0.845394	0.992928	1.46709	1.04588
APOB	0.00584988	0	0	0	0	0	0.00266277	0	0	0	0.000851265	0.0019455
APOC1	0	0	0	0	0	0	0.245863	0	0	0	0.0245863	0.0777488
APOC3	0	0.275553	0.297633	0.0542542	0.545579	0.252391	1.20319	0.274134	0.246924	0	0.314965	0.352855
APOD	8.62866	38.5535	33.5701	45.421	15.8935	42.1025	54.7574	33.9627	23.6831	66.5551	36.3128	17.4235
APOE	1.12678	0.637156	1.23339	1.68695	2.03705	1.22312	1.64074	0.872755	1.22922	0.446353	1.21335	0.48648
APOH	2.44464	2.4978	4.94958	3.7676	2.94348	4.77304	4.42417	6.31615	5.47623	2.10478	3.96975	1.43959
APOM	0	0	0	0	0	0	0	0	0	0.231346	0.0231346	0.073158
APP	0.095635	0.0698803	0.0820395	0.148896	0.120326	0.0800229	0.0996328	0.126683	0.06705	0.0560915	0.0946258	0.0296065
AQP1	0.0539602	0.0150134	0.0809628	0	0.119774	0.148161	0.103066	0.0477344	0.0344138	0	0.0603085	0.0513201
AQP2	0.202634	0.244266	0.178006	0.248009	0.140861	0.160407	0.142965	0.0578604	0.0695584	0.113535	0.15581	0.0651839
ARF3	0.127708	0	0	0.0711252	0.0593107	0.07764	0.0463948	0	0	0	0.0382178	0.0452895
ARHGDIA	0	0	0	0.0933782	0.178319	0	0.0639099	0.105545	0.0506316	0	0.0491784	0.0615718
ARHGDIB	0	0	0	0.0134904	0	0	0	0	0	0	0.00134904	0.00426604
ARL3	0.00197217	0	0	0.0430159	0	0	0	0	0	0	0.00449881	0.0135477
ARPC2	0	0	0	0	0	0	0	0.032481	0	0	0.0032481	0.0102714
ARPC3	0	0	0.045015	0.0353261	0.0172768	0	0	0.0114373	0	0	0.0109055	0.0167142
ARSA	0.328707	0.547281	0.828677	0.441829	0.316859	0.691029	0.956427	0.512425	0.706523	0.544003	0.587376	0.208098
ARSB	0	0.0289017	0	0	0.0196132	0.049687	0.0417696	0.0329169	0	0	0.0172888	0.0197989
ARSF	0.0405627	0.0387944	0.102799	0.239814	0.15917	0.00587634	0.137677	0.0151	0.0125157	0.0460672	0.0798377	0.0776886
ART3	0	0	0	0	0	0	0.0399639	0	0.0445387	0.122898	0.0207401	0.0399768
ART5	0	0	0	0	0	0	0	0	0.112487	0	0.0112487	0.0355714
ASAH1	0.422407	0.465083	1.2883	0.737084	0.74338	0.738729	1.37371	1.1018	0.68544	0.544048	0.809998	0.33366
ASGR2	0	0.0484741	0	0	0	0.0133153	0	0	0.0378182	0.0254817	0.0125089	0.0183843
ASPM	0	0	0	0	0	0	0	0	6.7436	0	0.67436	2.13251
ASS1	0.0921611	0.231345	0.291133	0.397059	0.419358	0.42492	0.405432	0.396677	0.224817	0.0658862	0.294879	0.136595
ATP1A1	0.0611538	0.0157738	0.0665316	0.0812628	0.0493428	0.0104381	0.0470261	0.0366364	0.0287107	0.00904726	0.0405923	0.0248212
ATP1A2	0.0356349	0	0	0	0	0	0	0	0	0	0.00356349	0.0112687
ATP1A3	0	0	0	0	0.0417392	0	0	0	0	0	0.00417392	0.0131991
ATP1B1	0.0982121	0.0419289	0.206025	0.115932	0.111011	0.074454	0.0996312	0.059995	0.107718	0.0903512	0.100526	0.0439632
ATP5A1	0	0	0	0	0.00449531	0	0.0657496	0.0239282	0.107322	0.00439743	0.0205892	0.0368389
ATP5B	0.00342525	0	0.00451672	0.0032718	0.0074173	0.00359411	0.0312623	0	0.0317747	0	0.00852623	0.0123413
ATP6AP1	0.113278	0.0875613	0.185147	0.135595	0.0627856	0.0748248	0.013963	0.0503878	0.00888098	0.0411847	0.0773608	0.0551433
ATP6AP2	0.208934	0.16187	0.298495	0.332251	0.307776	0.166775	0.223477	0.0775989	0.266138	0.242357	0.228567	0.0781632
ATP6V0A4	0	0.0034126	0	0	0	0	0.00476868	0	0.0142024	0	0.00223837	0.00454597
ATP6V1A	0	0	0.0469322	0.0748674	0.0722529	0	0	0.0223826	0.115898	0	0.0332333	0.0420542
ATP6V1B1	0	0.0244618	0	0	0	0	0	0	0.0230679	0	0.00475297	0.0100255
ATP6V1B2	0	0	0	0.220358	0.0529678	0.0201233	0	0	0	0	0.0293449	0.0692475
ATP6V1H	0	0	0	0	0	0	0	0	0.0148957	0	0.00148957	0.00471043
ATRN	0.427116	0.252428	0.585397	0.668144	0.466891	0.359891	0.38294	0.33368	0.214119	0.392277	0.408288	0.138838
AXL	0.858906	0.801442	1.16623	1.85974	1.00388	0.542363	0.809579	0.661913	0.924233	0.346997	0.897528	0.41005
AZGP1	41.8836	69.2083	27.2382	14.5313	14.4433	58.2273	42.6465	15.7086	32.9071	336.355	65.3149	97.0215
AZU1	0	0	0	0	0.0813951	0	0	0	0	0	0.00813951	0.0257394
B2M	1.52474	4.05855	1.14512	2.77677	3.28998	12.303	6.11279	2.77673	10.7463	5.48668	5.02206	3.77796
B3GNT2	0.159791	0.0467628	0.0924728	0.201655	0.142332	0.103518	0.178727	0.0283138	0.112133	0.0704822	0.113619	0.0568668
B4GALT1	0.0938431	0.0592048	0.102405	0.114957	0.218318	0.093979	0.0819382	0.159581	0.132428	0.153083	0.120974	0.0463246
B4GALT5	0.0236397	0.0430222	0.0562022	0.0363725	0.10294	0.0425297	0.0555494	0.108289	0.03682	0.121043	0.0626408	0.0347651
B4GAT1	0.374531	0.16643	0.222919	0.34653	0.282814	0.278517	0.34096	0.269767	0.208176	0.218333	0.270898	0.0678909
BAIAP2	0	0	0	0	0.0150612	0	0	0	0	0	0.00150612	0.00476276
BAMBI	0	0	0	0	0	0.025153	0	0	0	0	0.0025153	0.00795407
BASP1	0.0732208	0.102818	0.0383477	0.0386379	0.132535	0.0310814	0.0522129	0.0230423	0	0	0.0491897	0.042803
BBOX1	0.0157811	0.0390354	0.03915	0.0830024	0.0402426	0.0434196	0.00950407	0.0250311	0	0	0.0295166	0.0251754
BCAM	0.276621	0.140749	0.353479	0.352542	0.346827	0.284421	0.267632	0.151995	0.117542	0.127466	0.241928	0.0978954
BCAN	0	0	0	0	0	0	0	0	0.00271131	0	0.000271131	0.000857392
BDH2	0.0854515	0.0975296	0.224865	0.180618	0.0964114	0.10939	0.215577	0.0765273	0.0753302	0	0.11617	0.0701683
BGN	0.727438	0.559245	0.913075	0.944662	0.526407	0.48607	0.231333	0.340025	0.505449	0.557561	0.579126	0.226812
BHMT	0.394064	0.680118	0.931316	2.00948	2.89355	0.86266	0.485498	1.34677	1.02743	0.187314	1.08182	0.82171
BHMT2	0.100753	0.185373	0.229041	0.395696	1.53897	0.297224	0.12492	0.229858	0.2156	0.0857922	0.340322	0.431329
BID	0.127061	0.0383895	0.0429466	0.0888483	0.0461212	0.107551	0.0939745	0.0271035	0.0363565	0.0840981	0.069245	0.0350594
BLVRB	0	0.0681265	0	0	0	0	0	0	0	0	0.00681265	0.0215435
BPIFB2	0	0	0	0	0	0.0156331	0	0	0.00692225	0	0.00225554	0.00517942
BROX	0.165697	0.2169	0.165101	0.35851	0.150299	0.11958	0.130816	0.23313	0.0648525	0.0945139	0.16994	0.083655
BSG	0.347311	0.14778	0.0832754	0.292134	0.157595	0.0970409	0.116712	0.061737	0.0839366	0.214974	0.16025	0.0959671
BST1	0.0881783	0.0535651	0.24675	0.165724	0.0531311	0.0810264	0.242692	0.0796023	0.0655225	0.169834	0.124602	0.0756435
BTD	0.417888	0.303252	0.414048	0.396819	0.271326	0.382323	0.289184	0.218498	0.366577	0.558057	0.361797	0.0963124
BTN2A1	0.281531	0.323541	0.175649	0.346019	0.214505	0.354212	0.323912	0.202054	0.268468	0.143335	0.263323	0.0752594
BTN2A2	0	0	0	0	0	0	0.368995	0	0	0	0.0368995	0.116686
BTNL3	0.0155999	0	0.110807	0	0	0	0	0.103515	0.0596674	0.0663468	0.0355936	0.0453748
C11orf52	0.0283504	0	0	0	0	0	0	0	0	0	0.00283504	0.00896519
C11orf54	0.0362612	0.0843966	0.12876	0.158835	0.338032	0.150973	0.0938406	0.187986	0.00828337	0	0.118737	0.100296
C15orf41	0	0	0	0	0	0	0	0.131745	0	0	0.0131745	0.0416615
C16orf89	0.00736929	0	0.0865286	0.23086	0.0997849	0.0515522	0.389777	0.0333374	0.15153	0.154291	0.120503	0.119279
C1R	0.105414	0.0476704	0.10933	0.0369867	0	0	0.0493598	0.0448083	0.141771	0	0.053534	0.0500998
C1RL	0.652592	0.911886	0.940951	0.980622	0.724558	0.624074	0.72348	0.551268	0.411147	0.526871	0.704745	0.190372
C1S	0	0	0	0	0	0	0	0	0.02218	0	0.002218	0.00701392
C3	0.519258	0.118677	0.145778	0.250071	0.302924	0.201466	0.465643	0.0853812	0.304885	0.0642576	0.245834	0.155172
C4A	0.336022	0.0895969	0.324847	0.218767	0.14968	0.20852	0.247771	0.176745	0.444737	0.154086	0.235077	0.106332
C4B	0.338361	0.0878632	0.301091	0.231751	0.153977	0.201702	0.250783	0.168121	0.430628	0.162406	0.232668	0.10143
C5	0.00939481	0	0	0	0	0	0	0	0	0	0.000939481	0.0029709
C6	0.0118118	0	0.0152985	0.0301938	0.0075812	0.0314961	0.00803867	0	0	0.0221636	0.0126584	0.0119639
C6orf120	0.132058	0.0357601	0.0365205	0.400743	0.0363321	0.2387	0.016889	0.0250886	0.179731	0	0.110182	0.129427
C7	0.0167365	0.0320198	0.0031169	0.117601	0.0250723	0.0486491	0.074799	0.0429995	0	0.0433233	0.0404317	0.0351408
C8A	0.0136035	0	0.0021274	0.00349342	0	0.0028257	0.00547764	0	0	0	0.00275276	0.0042687
C8B	0	0	0	0	0.0015306	0	0.00183289	0	0	0	0.000336349	0.000712656
C8G	0.0625338	0	0	0	0	0.0186784	0.0254552	0	0	0	0.0106667	0.0204655
C9	0.0486396	0.0728485	0.0276302	0.100408	0.0113365	0.0988662	0.212446	0	0.0385387	0.00457666	0.061529	0.0642929
CA1	0.253081	0.488605	0.0350041	0	0	0.284633	0	0.0118099	0.574648	1.11695	0.276473	0.364934
CA12	0	0.0218358	0.0391291	0.0225079	0.0328299	0	0	0	0	0	0.0116303	0.015775
CA2	0.762701	0.619048	0.775648	1.06146	0.521546	0.584327	0.952291	0.807902	0.750281	0.342485	0.717768	0.209381
CAB39	0.0522381	0	0	0.0350296	0	0.017578	0	0	0	0	0.0104846	0.0187546
CAB39L	0.0167372	0	0	0	0	0	0	0	0	0	0.00167372	0.00529277
CACNA2D1	0.0170148	0.00772967	0.0197184	0.0196789	0.0281411	0.00718387	0	0.0111389	0.0220417	0	0.0132647	0.00954077
CADM1	0.800336	0.798859	0.615609	0.368179	0.285105	0.325455	0.404901	0.535408	0.408165	0.185638	0.472765	0.210038
CADM2	0.0177932	0.0257696	0.078615	0.0567793	0.0168548	0.0252882	0	0.0710879	0	0.0246137	0.0316802	0.0277518
CADM3	0	0	0.00720307	0	0.0267478	0.135697	0.0331157	0	0.0919943	0	0.0294758	0.0472022
CADM4	0.960209	1.12287	1.80575	1.84262	1.33723	1.54492	1.67716	1.13895	0.978118	0.611175	1.3019	0.408882
CALB1	0.123436	0.259268	0.113772	0.138109	0	0.234222	0	0.0431853	0.20436	0.0789538	0.119531	0.0920871
CALR	0.139112	0.0418528	0.108411	0.0816933	0.0847176	0.056114	0.0201339	0.0476864	0	0.127946	0.0707667	0.0457368
CANT1	0.106144	0	0.203662	0.101839	0.138746	0.0641274	0	0.0826733	0	0.0701492	0.0767341	0.0661255
CANX	0.022537	0.0253537	0.00966555	0	0	0	0	0	0.01014	0.0693852	0.0137081	0.0218127
CAP1	0.00365099	0.00166062	0.0115038	0	0.0331178	0	0	0	0	0.00238062	0.00523138	0.0104201
CAPG	0.0556697	0.0563149	0.0361881	0.044121	0.0882247	0	0.0245879	0.0830248	0.042414	0.0764298	0.0506975	0.0273782
CAPN1	0	0	0	0	0.0109489	0	0	0	0	0	0.00109489	0.00346234
CAPN5	0	0	0	0	0.0116015	0	0	0	0	0	0.00116015	0.00366871
CAPN7	0.0378277	0	0.0336915	0.112684	0.0369169	0	0	0.0375981	0	0	0.0258718	0.0355069
CAPNS1	0.0520324	0.073251	0	0.00953399	0.0682262	0.0706918	0.0368408	0.0202489	0	0.0607911	0.0391616	0.0297071
CAPZA1	0	0	0	0	0.0260818	0	0	0	0	0	0.00260818	0.00824779
CAPZA2	0	0	0.0124489	0.0463816	0	0	0	0	0	0	0.00588305	0.0147578
CAPZB	0	0	0.0245806	0.00884568	0.0154577	0	0	0	0.0160306	0	0.00649145	0.0091711
CAT	0	0	0	0	0.0156895	0	0	0	0	0	0.00156895	0.00496145
CBR1	0.187208	0.105664	0.494422	0.357874	0.324679	0.194129	0.243156	0.298504	0.260293	0.12188	0.258781	0.116905
CBR3	0	0	0	0	0	0.708279	0	0	0	0	0.0708279	0.223978
CCDC126	0	0.00958721	0	0	0	0.0396015	0	0	0.0167995	0	0.00659882	0.0129399
CCT3	0	0	0	0	0	0	0	1.33603	0	0	0.133603	0.42249
CCT6A	0	0	0	0	0	0	0	0	0.053481	0	0.0053481	0.0169122
CCT7	0.00158439	0	0	0	0.00566052	0.00140916	0.000899222	0	0.0029143	0	0.00124676	0.0018347
CCT8	0	0	0.00402626	0	0	0	0	0	0	0	0.000402626	0.00127322
CD14	6.04816	8.56865	14.1887	7.92587	2.68937	7.67748	8.60894	4.50208	11.7659	18.0452	9.00203	4.57528
CD151	0.00640454	0	0.0128184	0	0	0	0	0	0	0	0.0019223	0.00432536
CD160	0	0	0	0.0963642	0	0	0	0	0.0957261	0	0.019209	0.0404965
CD163	0	0	0	0.014052	0	0	0	0	0.00505209	0.00189589	0.0021	0.00450281
CD163L1	0	0	0	0	0	0	0	0	0	0.000797948	7.97948e-05	0.000252333
CD177	0.0552722	0	0.0725249	0.102626	0.0406982	0.448203	0.0375067	0	0.139119	0	0.089595	0.134113
CD209	0	0	0	0	0	0.0551708	0.0100678	0	0	0.0334478	0.00986864	0.0191196
CD248	0.864725	0.805562	1.60096	1.75585	1.47856	1.38416	1.0763	0.973709	0.788735	0.616844	1.13454	0.391878
CD27	0	0.427655	0.0767661	0.20221	0.110427	0.663427	0.292193	0.213554	0.318208	0.341527	0.264597	0.191707
CD276	0.113126	0.107322	0.129692	0.106873	0.0977749	0.0901029	0.0655449	0.0590344	0.11649	0	0.0885959	0.0381435
CD2AP	0	0.00312982	0	0	0	0.00583884	0	0.00685919	0.00112153	0	0.00169494	0.00265552
CD300A	0.032164	0.116173	0.0368275	0.0851727	0.0936317	0.287819	0.25749	0.0748874	0.204365	0.243726	0.143226	0.0958522
CD300E	0.0544182	0	0	0.0188916	0.0667292	0.227045	0.110529	0.0233139	0	0.0476377	0.0548565	0.070125
CD300LF	0	0	0.0597734	0	0	0.0966933	0	0	0	0	0.0156467	0.0341146
CD300LG	0.183506	0.303107	0.425874	0.939751	0.286352	0.460746	0.379737	0.220874	0.205882	0.226826	0.363265	0.223989
CD320	0	0	0	0.0449365	0	0.0681235	0	0	0	0.0247874	0.0137847	0.0244366
CD33	0.0256067	0.0338141	0.0424182	0.057873	0.00823711	0.0775324	0.0842118	0.0491007	0	0.0260545	0.0404848	0.0275236
CD44	2.09805	5.01372	2.86465	7.95524	3.42821	3.90842	5.48263	4.77102	4.62584	2.92057	4.30684	1.67734
CD47	0	0	0.0232994	0	0.0450306	0	0.0237087	0	0	0	0.00920386	0.015936
CD55	1.8033	1.77792	3.67285	3.45521	1.70461	3.98501	2.49749	1.66692	4.67822	4.32964	2.95712	1.19394
CD58	0.185368	0.0830691	0.203504	0.231304	0	0.126438	0.209787	0.116884	0	0.12161	0.127796	0.0825334
CD59	26.7039	46.1264	44.2009	108.215	61.4228	70.352	53.9391	61.4499	44.0556	58.1614	57.4627	21.6453
CD5L	0	0	0	0	0	0.0270253	0.0428297	0.0420713	0.0139083	0	0.0125835	0.0180885
CD63	0.0839765	0	0	0	0.0766584	0.0469721	0.0882628	0	0.0285499	0.0591649	0.0383585	0.0373082
CD7	0.77164	0.889785	1.19906	0.783417	0.52696	1.35483	1.05246	0.503654	0.709484	0.628543	0.841984	0.283295
CD81	0	0.019468	0.00922115	0	0.0419147	0	0	0	0	0	0.00706038	0.0138339
CD84	0.0359019	0.385662	0.130405	0.557156	0.0645878	0.0491197	0.0560833	0.112425	0.38273	0.0486725	0.182274	0.187508
CD9	0.923565	0.490396	0.604216	0.993521	1.02529	0.636493	0.439201	0.747645	0.501137	0.665074	0.702654	0.213457
CDC42	0.0786004	0.0806703	0.0558727	0.0497764	0.0814709	0.0659016	0.0376518	0.0401103	0.082288	0	0.0572342	0.02647
CDH1	0.233495	0.572514	1.54537	0.191652	0.212691	0.643126	0.823734	0.464961	0.497312	2.0777	0.726255	0.619179
CDH10	0	0	0	0	0	0	0	0	0.0133528	0	0.00133528	0.00422252
CDH11	0.237108	0.363545	0.388986	0.28637	0.0883581	0.299726	0.142562	0.228442	0.230102	0.212052	0.247725	0.0919489
CDH13	1.09853	1.35822	2.33542	0.827719	0.496989	4.26769	1.71553	1.0676	1.18804	0.350969	1.47067	1.13724
CDH15	0.0749842	0.0198022	0.119187	0.256552	0.0351422	0.0560781	0.0150895	0.0789983	0.0494138	0.0332347	0.0738481	0.0714127
CDH16	0.0257823	0	0.1097	0.174052	0.0864542	0.0416273	0.0477071	0.0411057	0.0492765	0.0046145	0.058032	0.0526394
CDH17	0.00347443	0.0106127	0	0.00566538	0.0110325	0.0109265	0.0131013	0.0051189	0	0	0.00599317	0.00512693
CDH19	0.0256934	0.02049	0.0435293	0.0504326	0.0259123	0.0206445	0.025753	0	0	0	0.0212455	0.017529
CDH2	0.117156	0.140919	0.249441	0.103847	0.184443	0.096267	0.111357	0.117662	0.275103	0.230828	0.162702	0.0669683
CDH3	0.0375877	0.021234	0.158141	0.016807	0.0215359	0.0669475	0.0422524	0	0.0314158	0.276306	0.0672227	0.0856536
CDH5	4.51058	0.449893	3.13272	0	0	0	0.0218158	0	0.345002	0	0.846002	1.60983
CDH6	0.144232	0.222376	0.400349	0.406064	0.211796	0.27196	0.18782	0.264837	0.157328	0.120693	0.238745	0.0994322
CDH9	0	0	0	0.0451926	0	0	0	0.0168182	0	0	0.00620109	0.0146844
CDHR2	0.0361928	0.0357307	0.143278	0.0229531	0.00789667	0.114409	0.044856	0.00990887	0.0684573	0.0708028	0.0554486	0.0445449
CDHR5	0.0784092	0.0599044	0.120933	0.0961951	0.0705235	0.0375789	0.07074	0.0396821	0.0608339	0.0176396	0.0652439	0.029858
CEACAM8	0	0	0	0	0	0	0.015999	0	0	0	0.0015999	0.00505932
CEL	0.461261	0.267239	0.531484	0.679989	0.996446	0.537457	1.80773	0.4536	0.691144	0.370099	0.679645	0.444713
CENPF	0	0	0	0	0	0	0	0.0149446	0	0	0.00149446	0.00472589
CEP192	0	0	0	0	0	0	0	0	0.00648932	0	0.000648932	0.0020521
CEP83	0	0	0	0	0	0	0.0488035	0	0	0	0.00488035	0.015433
CETP	0.152647	0.116437	0.192159	0.11588	0	0.137485	0.341157	0.206919	0.352689	0.261054	0.187643	0.108402
CFB	0.122373	0.0376138	0.0775122	0.196024	0.136672	0.143379	0.0911693	0.0969325	0.141471	0.0336393	0.107679	0.0505162
CFD	0	0.485173	0.397889	0.468838	0.639996	0.555554	1.15183	0.482225	0.323653	0	0.450516	0.327637
CFH	0.102447	0.0137508	0.0225441	0.0501575	0.0632846	0.0653159	0.103026	0.035274	0.0458635	0.0190049	0.0520668	0.0319605
CFHR1	0.241331	0.0610037	0.294695	0.0907052	0.103217	0.100613	0.268437	0.0700664	0.0487283	0.12437	0.140317	0.0917326
CFHR2	0	0	0.0652292	0	0.0339072	0	0.202519	0.0483603	0.0367455	0	0.0386761	0.0624936
CFHR5	0.0602011	0	0.119925	0	0	0	0	0.0061081	0.0153943	0	0.0201628	0.0397422
CFI	0.431469	0.312858	0.734636	0.641889	0.444883	0.564385	0.371066	0.577197	0.542299	0.31476	0.493544	0.141562
CFL1	13.2946	1.89278	34.322	57.3749	66.2853	8.44976	33.915	45.1757	19.883	34.7888	31.5382	20.9906
CGREF1	0	0.00149751	0	0.00283013	0.00187161	0.00307979	0	0.00200243	0	0.00308912	0.00143706	0.0013392
CHGA	0	0	0.0755122	0.0599455	0.0120835	0.0949607	0.044024	0.026474	0	0.0275599	0.034056	0.0337631
CHGB	0.0284711	0.0427321	0.0117684	0.0804326	0.0258597	0.0387481	0.0574431	0.050761	0	0.0813185	0.0417535	0.0268126
CHL1	0.0361283	0.0303895	0.013815	0.0176928	0.0881162	0.0187995	0.0890734	0.0625924	0.0723322	0.0243657	0.0453305	0.029776
CHMP1B	0	0	0	0	0	0	0	0	0.19827	0	0.019827	0.0626984
CHMP2A	0.230994	0	0.31963	0.292148	0.158038	0.175293	0.215231	0.138392	0	0.187082	0.171681	0.106619
CHMP2B	0.109023	0.0925544	0.0106647	0.0325469	0.0362469	0.0354074	0.0193359	0.027308	0	0.0185846	0.0381672	0.035104
CHMP3	0	0	0	0.101865	0	0	0	0	0	0	0.0101865	0.0322124
CHMP4B	0	0.030077	0.0389443	0.186577	0.100755	0.121701	0	0	0	0	0.0478055	0.0661156
CHMP5	0.424032	0.513676	0.669745	0.987462	0.593554	0.329221	0.499837	0.52069	0.140319	0.375885	0.505442	0.224899
CHMP6	0	0	0	0.0258832	0	0	0.0186509	0	0	0	0.0044534	0.00954209
CHODL	0	0	0	0	0	0	0.111394	0	0.0792661	0	0.019066	0.0409018
CILP	0.0975748	0.0571675	0.21272	0.156701	0.250047	0.0891572	0.17375	0.320669	0.0771824	0.125597	0.156057	0.0845112
CILP2	0.137968	0.103503	0.292399	0.391107	0.167886	0.143393	0.130246	0.14293	0.368495	0.0298649	0.190779	0.11882
CKB	0.194019	0.27783	0.158469	0.219207	0.214242	0.0575845	0.121827	0.132912	0.148798	0.0497216	0.157461	0.0717971
CLEC14A	0.332843	0.252436	0.358166	0.633862	0.400656	0.2832	0.370541	0.242219	0.239394	0.142632	0.325595	0.132834
CLEC3B	1.93144	1.21238	1.61666	1.14035	2.74447	2.13187	3.47199	1.88082	2.01415	2.23001	2.03741	0.691429
CLEC4G	0.482394	0.127322	0.619687	0	0.123322	0	0	0	0.312221	0	0.166495	0.228136
CLEC5A	0	0.167962	0	0	0	0	0	0	0	0.0913316	0.0259293	0.0575706
CLEC7A	0	0.063975	0	0	0	0	0	0.127064	0	0	0.0191039	0.042932
CLIC1	0	0	0	0	0	0	0.0530184	0	0.0566572	0	0.0109676	0.0231375
CLIC4	0.624317	0.184275	0.753966	0.368112	0.328248	0.306616	0.134602	0.216001	0	0	0.291614	0.24582
CLIC6	0.00114064	0	0	0	0.00160329	0	0	0	0	0	0.000274393	0.000588661
CLMP	0	0	0	0	0	0	0	0	0	0.134522	0.0134522	0.0425395
CLN5	0.0249913	0.090307	0.104784	0.192472	0	0.0460184	0.107679	0.0492581	0.10454	0.140345	0.0860394	0.0572919
CLSTN1	0.0103911	0.0096509	0	0.00828468	0.00314272	0	0	0.00460148	0.00404731	0	0.00401182	0.00416647
CLTC	0	0.000625315	0	0	0	0	0	0	0.000866043	0	0.000149136	0.000319485
CLU	6.39314	2.44087	6.34378	8.0548	5.7221	6.2706	5.11483	4.5018	3.67454	3.30198	5.18184	1.71056
CNDP1	0.0661385	0.0555712	0	0	0	0.0177757	0.0327892	0	0	0.0458694	0.0218144	0.0262443
CNDP2	0.151435	0.151116	0.27866	0.357649	0.358824	0.17006	0.106929	0.202039	0.0619692	0.0384003	0.187708	0.112661
CNP	0.0159063	0.0414388	0.0416519	0.0954787	0.0637001	0.0330615	0.0848687	0.0927502	0.0150965	0	0.0483953	0.0342932
CNTFR	0.367324	0.292697	0.345818	0.415715	0	0.316063	0.465732	0	0.35349	0.144388	0.270123	0.165311
CNTN1	0.166662	0.142906	0.157577	0.184167	0.171594	0.09514	0.137553	0.192953	0.131105	0.0732321	0.145289	0.038089
CNTNAP5	0	0	0	0.00633208	0	0	0	0	0	0	0.000633208	0.00200238
COCH	0.0557197	0	0.0768152	0.264496	0.0813919	0.073658	0.0338786	0	0.0802544	0	0.0666214	0.0776159
COL12A1	0.0640643	0.0331623	0.0836021	0.0646238	0.0541844	0.0434769	0.0390794	0.0510726	0.0504091	0.0161455	0.049982	0.0187113
COL14A1	0.00526416	0.00864431	0.00679329	0.021734	0	0.0174096	0	0.00831829	0.0126991	0	0.00808626	0.00745822
COL15A1	0.284623	0.2787	0.411694	0.229353	0.269033	0.396435	0.261727	0.284649	0.177259	0.126031	0.27195	0.0866529
COL18A1	0.102431	0.102661	0.197266	0.209162	0.181866	0.0961651	0.142001	0.124114	0.210026	0.0620189	0.142771	0.0534446
COL1A1	0	0.00252225	0.00674588	0.0118219	0	0.0127836	0	0	0	0	0.00338736	0.00516725
COL1A2	0.00634352	0.0128929	0	0.0272194	0.00892616	0	0.00636132	0	0.0142961	0.0038144	0.00798538	0.00849032
COL28A1	0	0	0	0.0186746	0	0.00307507	0.00266064	0.00663701	0	0	0.00310474	0.00589664
COL3A1	0	0	0	0.00195996	0.00153085	0.00634188	0	0	0	0	0.00098327	0.00202035
COL4A2	0.0367258	0.0280949	0.072409	0.0675952	0.0513396	0.0484508	0.0518772	0.0398971	0.0586578	0.0396655	0.0494713	0.0139704
COL5A3	0.011765	0.00301006	0.019141	0.0083532	0.0172355	0.0237513	0.0134162	0.00571984	0.0351371	0.00407696	0.0141606	0.0100196
COL6A1	1.8818	0.953609	2.39096	2.93508	3.12588	1.31463	1.73185	2.06652	2.0417	1.09078	1.95328	0.726972
COL6A2	0.0505516	0.0472125	0.054534	0.0280193	0.0589127	0.0680205	0.0297876	0.049804	0.0108004	0.0107661	0.0408409	0.0198929
COL6A3	0.0399573	0.020425	0.0354496	0.0500399	0.0460454	0.0262596	0.0216481	0.0323769	0.0438929	0.0211406	0.0337235	0.0110646
COLEC12	0	0.0937758	0	0.32318	0	0.579078	0	0	0.199274	0.409661	0.160497	0.210426
COMP	0.308135	0.0859501	0.0941157	0.1297	0.204926	0.122278	0.0606267	0.208122	0	0.141417	0.135527	0.0870979
COMT	0	0	0	0	0.0147865	0	0.0236877	0.014916	0.0245395	0	0.00779297	0.0105257
COPB2	0	0	0	0	0.519864	0	0	0	0	0	0.0519864	0.164395
COTL1	0	0.239523	0.234591	0.211222	0.268004	0.114791	0.218885	0.174235	0.169147	0	0.16304	0.0960794
CP	1.88621	1.7537	0.775933	0.564325	0.416074	1.85759	1.72102	0.47269	0.532223	1.89014	1.18699	0.677357
CPB2	0	0	0	0	0	0	0	0.0144669	0	0	0.00144669	0.00457483
CPE	0.597061	0.276962	0.826276	0.403289	0.628155	0.561555	0.401635	0.503247	0.46928	0.348614	0.501608	0.159412
CPM	0.619911	0.555723	1.10909	0.937785	1.08379	0.703081	0.676161	0.856813	0.404661	0.596156	0.754316	0.23383
CPN1	0.00761926	0	0	0	0	0	0	0	0	0	0.000761926	0.00240942
CPN2	0.282687	0.395661	0.702291	1.28468	0.337808	0.756824	0.502658	0.430688	0.513109	0.102846	0.530926	0.326629
CPNE2	0.0390816	0	0	0	0	0.0459559	0	0.0194109	0	0	0.0104449	0.0180282
CPNE3	0.0421634	0	0.0450443	0.100966	0.0795584	0.0519863	0	0.0158945	0	0	0.0335612	0.0365482
CPNE5	0.0291113	0	0	0	0	0	0	0	0	0	0.00291113	0.00920581
CPNE6	0	0	0	0	0	0.0213132	0	0	0	0	0.00213132	0.00673982
CPNE7	0.0323308	0	0	0	0.0182797	0	0	0	0	0	0.00506104	0.0111718
CPNE8	0	0	0	0.0063954	0	0.0127311	0	0	0	0	0.00191265	0.00429987
CPNE9	0	0	0	0	0.0158417	0	0	0	0.00403047	0	0.00198722	0.00503007
CPPED1	0	0	0	0	0.0424151	0	0.0180864	0	0	0	0.00605016	0.0139846
CPQ	0.18618	0.249416	0.263884	0.213669	0.187907	0.302805	0.446663	0.212943	0.309127	0.217716	0.259031	0.0788825
CPVL	0.317037	0.310905	0.743318	0.238323	0.209008	0.329625	0.460122	0.539249	0.0620549	0.155334	0.336498	0.199166
CPZ	0	0.00671665	0	0	0	0.018333	0.0174952	0	0	0	0.00425448	0.00750028
CR1	0.0318034	0.0316564	0.0389453	0.0520406	0.0685774	0.0202289	0.0274968	0.0270222	0.00790046	0	0.0305671	0.0198768
CRB2	0.0182909	0.0167455	0.0181391	0.0249142	0.0273286	0	0	0.00624147	0.000526869	0.00467562	0.0116862	0.0105777
CREG1	0	0	0	0	0	0.0461598	0.0350529	0	0	0	0.00812126	0.0173201
CRIM1	0	0.00122727	0.00844452	0.0339787	0.0291257	0	0	0	0.00963102	0	0.00824071	0.012864
CRISP3	0.0135599	0.0301048	0	0.0260728	0.015106	0.0546384	0	0	0	0.0368545	0.0176336	0.0189511
CRISPLD2	0	0	0	0	0	0.0106803	0	0	0	0	0.00106803	0.00337741
CRNN	0	0	0	0	0	0	0.0437082	0	0	0	0.00437082	0.0138218
CROCC	0	0	0.00292881	0.0828647	0.00480733	0	0	0.00797504	0	0	0.00985759	0.0257986
CRYAB	0	0	0.070024	0.225071	0.046021	0.100893	0.128479	0.20509	0	0	0.0775578	0.0858126
CRYL1	0.0571094	0.121083	0.172161	0.264587	0.212717	0.136966	0.126318	0.181963	0.0641016	0.0374147	0.137442	0.072456
CRYM	0.0076696	0.0519565	0.182876	0.0421852	0.168664	0.055805	0	0.148304	0	0	0.065746	0.0732666
CRYZ	0.00823692	0	0.311372	0.0422635	0	0	0.0264308	0.0318497	0.462119	0	0.0882272	0.162013
CSF1	0.425447	0.401403	0.675628	0.737769	0.234579	0.616019	0.528837	0.316201	0.352461	0.312342	0.460069	0.170691
CSF1R	0	0	0.00560087	0	0	0	0	0	0	0	0.000560087	0.00177115
CSK	0	0.0497787	0	0	0	0	0	0	0	0	0.00497787	0.0157414
CSNK2A2	0	0	0	0	0.0253343	0	0	0	0	0	0.00253343	0.0080114
CSNK2A3	0	0	0	0	0.00378071	0	0	0	0	0	0.000378071	0.00119557
CSPG4	0.143984	0.109181	0.126855	0.145833	0.0885107	0.128373	0.0859216	0.18455	0.0822495	0.0402816	0.113574	0.0410469
CST3	8.27259	7.65741	14.0788	13.0449	12.994	10.2186	14.0235	10.059	4.89061	6.62975	10.1869	3.27785
CST4	0	0.103622	0.163624	0	0.616683	2.24985	0.217092	0.173417	0.0954897	0	0.361978	0.687642
CST6	5.18228	5.34184	6.72616	8.29657	3.88133	17.371	8.1955	1.83262	8.46454	2.80328	6.80952	4.37949
CSTA	0	0.226563	0	0	0	0.743601	0.0949724	0	0.49123	0	0.155637	0.260847
CSTB	0	0	0	0	0	0	0.0500428	0	0.0969872	0	0.014703	0.0329124
CSTF2T	0	0	0	0	0	0	0	0	0	0.0651883	0.00651883	0.0206144
CTBS	0.317665	0.505356	1.02077	0.862332	0.418209	0.576287	0.647638	0.424856	0.566488	0.727143	0.606675	0.215493
CTSA	0.117689	0.352388	0.228117	0.371798	0.320212	0.455227	0.944056	0.596251	0.836606	0.288227	0.451057	0.265264
CTSB	0.325739	0.830561	0.551077	0.635846	1.34103	1.58781	1.44098	1.58723	1.9246	0.374482	1.05994	0.580119
CTSC	0.215522	0.249401	0.406362	0.396435	0.641921	0.382029	0.585493	0.505372	0.801445	0.260244	0.444422	0.189174
CTSD	1.10433	1.30493	0.993134	1.50471	1.58889	1.28038	1.84866	1.42717	0.903766	0.517766	1.24737	0.38248
CTSH	0.290329	0.205975	0.412938	0.308231	0.0947649	0.394943	0.342149	0.275858	0.14337	0.223851	0.269241	0.103345
CTSL	0.0332443	0.11057	0.210231	0.231671	0.196765	0.312889	0.297852	0.114108	0.190844	0.0520427	0.175022	0.095659
CTSS	0	0	0	0	0	0	0.0255264	0.00853595	0	0	0.00340624	0.00822217
CTSZ	0.167954	0.147369	0.198282	0.17062	0.199049	0.229516	0.234729	0	0.273302	0.41082	0.203164	0.103526
CTTN	0.0235723	0.0262214	0.0114488	0.0126402	0	0.014591	0.0222064	0.0123533	0	0	0.0123033	0.00988247
CUBN	0.464156	0.416625	0.577917	0.740367	0.892027	0.634665	0.525801	0.734879	0.454386	0.345368	0.578619	0.171244
CUTA	0.592281	0.2668	0.412909	0.30052	0.401781	0.0700505	0.52008	0.0733566	0.731945	0.343317	0.371304	0.2108
CXCL12	0.207279	0.312545	0.471596	0.274682	0.75078	0.76511	1.40469	0.57128	0.837654	0.940145	0.653576	0.365301
CYBRD1	0.0481748	0.0719782	0.0893507	0	0.049682	0	0	0	0	0	0.0259186	0.035333
CYCS	0	0	0.00927548	0	0	0	0	0	0.0193026	0	0.00285781	0.00647177
CYSTM1	0.194251	0.143646	0	0.311575	0.314246	0	0.186958	0.22037	0	0	0.137104	0.128986
DAG1	0.153235	0.0472025	0.235633	0.133839	0.090309	0.0744656	0.0432046	0.0885767	0.0642992	0.0684412	0.0999205	0.059194
DAK	0.0310553	0.0358707	0.0527976	0.115525	0.0996635	0.0374274	0.0215509	0.0475357	0.00325508	0	0.0444682	0.0375336
DBNL	0	0	0.00594231	0	0	0	0	0	0	0	0.000594231	0.00187912
DCHS1	0.0128708	0.0163189	0	0.0155072	0.00602311	0.0166664	0.0176139	0.0125223	0.0115576	0	0.010908	0.00664389
DCXR	0.0419775	0.0268603	0.133683	0.233778	0.19881	0	0	0	0	0	0.0635109	0.0907965
DDAH1	0.0848549	0.0774067	0.152707	0.192446	0.0979194	0	0	0.138385	0	0	0.0743719	0.0722449
DDAH2	0.81687	0.698394	1.11436	0.856054	0.398583	0.802299	0.472277	0.676617	0.738561	0.492241	0.706625	0.212822
DDC	0	0.0565834	0.118332	0.186022	0.147685	0.0407197	0.0986043	0.110487	0.026808	0	0.0785241	0.0634786
DDR1	0.0298974	0	0.0140635	0.0585874	0.0302935	0.0734406	0.0628868	0.0216794	0	0	0.0290849	0.027489
DDR2	0	0	0.110324	0	0	0	0	0.0104737	0	0	0.0120798	0.0346761
DDT	0	0.168363	0	0	0.265545	0.329465	0	0.215888	0	0	0.0979262	0.132548
DDTL	0.0437008	0	0	0.134118	0	0	0.0818613	0	0	0	0.0259681	0.0469697
DDX24	0	0	0	0	0	0.0382004	0	0	0.184783	0.188651	0.0411635	0.0776381
DEFA1	0	0	0	0	0	0	0	0	0.248079	0	0.0248079	0.0784493
DEFB1	0.534045	1.75032	0.360552	0.281421	4.33548	0.122295	0.135649	1.11383	0.666571	0.48912	0.978929	1.27928
DENND3	0	0	0	0	0	0	0	0	0.103268	0	0.0103268	0.0326561
DLK2	0	0	0	0	0	0.0844357	0.0307082	0	0	0	0.0115144	0.0273792
DLST	0.0945528	0.0261358	0	0.0951234	0	0.152069	0.141551	0.0479634	0.0239341	0.0661606	0.064749	0.0549339
DMKN	0	0	0	0	0	0.118087	0	0	0	0.0178869	0.0135974	0.0371416
DNASE1	2.7541	3.23091	2.94068	4.69357	5.95059	2.33603	4.06365	3.10515	4.78381	2.26247	3.6121	1.21354
DNASE2	0.0498832	0.047174	0.0931402	0.0342802	0	0.124982	0.057377	0	0.108644	0	0.0515481	0.0455926
DNER	0.0308457	0	0.0382122	0.0805045	0.0296072	0	0.013029	0.0111279	0.0134699	0	0.0216796	0.0248197
DNPH1	0.0316049	0.0476125	0.0527203	0	0.0627223	0.077	0	0	0.0190756	0	0.0290736	0.029476
DPEP1	0.998617	0.546858	1.29562	1.78862	1.81749	0.801644	1.01167	1.06314	0.727508	0.46721	1.05184	0.466389
DPP3	0	0.0068304	0	0	0	0	0	0.0115183	0	0	0.00183487	0.00402296
DPP4	0.690983	0.439468	0.552048	0.85224	0.767204	0.676894	0.777597	0.532882	0.348807	0.503499	0.614162	0.163399
DPP7	0.252935	0.239528	0.18253	0.340789	0.433991	0.240151	0.820737	0.551774	0.212881	0.297463	0.357278	0.197826
DPT	0.563699	0.890448	0.774363	1.06281	0.556892	0.971316	0.799908	0.390175	0.990898	0.388909	0.738942	0.249067
DPYS	0	0	0.0213449	0.0576104	0.0188878	0	0	0.0414002	0	0	0.0139243	0.0208338
DSC2	0.207217	0.252236	0.444734	0.135306	0.200788	0.431785	0.344617	0.272837	0.249603	0.321321	0.286044	0.0999709
DSC3	0.00624466	0.0126078	0.00492979	0.0188445	0.0110908	0	0	0.00260341	0.0092633	0	0.00655842	0.00634939
DSG1	0.00573742	0.0128777	0.0439634	0.0178584	0.0015325	0.0144391	0.0102275	0.0387762	0.0425848	0	0.0187997	0.0168281
DSG2	0.0295482	0	0.0273286	0.0100301	0	0	0.0046371	0	0.0110276	0	0.00825716	0.0114594
DSP	0	0	0	0	0	0.000319834	0	0	0	0	3.19834e-05	0.00010114
DSTN	0	0	0	0.172549	0	0	0	0	0	0.0233486	0.0195898	0.0542431
ECHS1	0	0	0	0	0	0	0.0130584	0	0	0	0.00130584	0.00412944
EDC4	0	0	0	0	0	0.0308689	0	0	0	0.02268	0.00535489	0.0114529
EEF1A1	0	0	0	0	0	0	0	0	0.364771	0	0.0364771	0.115351
EEF1A1P5	0.174956	0.270759	0.369513	0.216972	0.112908	0.149505	0.158263	0.286342	0	0.186793	0.192601	0.101989
EEF1A2	0	0	0	0	0.053368	0	0	0	0	0	0.0053368	0.0168765
EEF2	0	0	0.00731111	0.00310549	0.0229726	0	0	0	0.00633938	0	0.00397285	0.00725095
EFCAB14	28.0962	0	0	0	0	8.41447	15.0409	0	0	0	5.15516	9.54912
EFEMP1	1.36398	1.97665	2.44438	3.99655	3.05147	4.34995	2.00007	2.53521	1.97837	1.51549	2.52121	1.0012
EFEMP2	0.079241	0.109299	0.27641	0.321856	0.384431	0.234732	0.127631	0.206366	0.233859	0.142018	0.211584	0.0984108
EFNA1	0	0.0385113	0.0655194	0.140728	0.0377496	0.0949618	0.171668	0.0780848	0.0751621	0.0591306	0.0761516	0.050272
EFNB1	0.164908	0.196744	0.44806	0	0.158794	0.579528	0.282264	0.142989	0.478901	0.643174	0.309536	0.214149
EGF	5.3676	3.35516	10.9469	9.60362	8.77939	3.72412	4.83843	7.41236	6.00541	4.35473	6.43877	2.62219
EGFR	0	0	0.00645344	0	0	0	0	0	0	0	0.000645344	0.00204076
EHD1	0.0323068	0	0	0.0853621	0	0	0.0349286	0.0152038	0	0	0.0167801	0.0278206
EHD4	0.0588906	0.0153854	0.0496106	0.0367313	0.0406845	0	0	0	0.0504033	0	0.0251706	0.024439
EIF5AL1	0.0912132	0	0.0445221	0	0.0767193	0	0.0473984	0	0.129781	0	0.0389634	0.0472537
EIF6	0.235092	0.268087	0.491502	0.524969	0.437713	0.426646	0.296621	0.349511	0.379245	0.22177	0.363115	0.106743
ELFN1	0	0	0.0110384	0.015052	0.0294352	0	0	0	0.011115	0	0.00666406	0.00996821
EMC10	0	0	0.0108577	0	0.0116039	0	0	0.011561	0	0	0.00340226	0.00548172
ENDOD1	0.303836	0.674909	0.943843	1.08667	0.256325	1.56472	0.512006	0.584759	0.712365	0.891193	0.753063	0.389917
ENG	0	0.0235015	0.0390454	0.0437384	0.0221508	0.029773	0.038362	0.0469762	0	0.0306836	0.0274231	0.0165551
ENO1	0.473182	0.404083	0.801953	0.785525	0.803547	0.431268	0.357719	0.484464	0.956184	0.145899	0.564382	0.256474
ENO2	0.103646	0.059143	0.0905686	0.121542	0.0435164	0.0743247	0.0564248	0.0726951	0	0.024788	0.0646648	0.0363634
ENO3	0.155617	0.149684	0.284331	0.259591	0.163002	0.126646	0.102379	0.132521	0.140085	0.0433856	0.155724	0.070326
ENPEP	0.142712	0.125957	0.140833	0.178924	0.16814	0.260308	0.537761	0.235502	0.305805	0.169356	0.22653	0.123738
ENPP2	0	0	0	0	0	0	0.0121834	0	0	0	0.00121834	0.00385273
ENPP6	0.00533054	0	0.04373	0.0560149	0.0451893	0.00188911	0.0180814	0.00237899	0.0126907	0	0.0185305	0.021561
EPCAM	0	0	0	0.0391706	0	0	0	0	0	0	0.00391706	0.0123868
EPHA1	0.0235326	0.0153964	0.0430022	0.0731148	0.0498362	0.0625266	0.0258196	0.022662	0.042904	0.0144009	0.0373195	0.0202207
EPHA10	0.0248587	0.0217739	0.0114969	0	0.00635439	0.0200347	0	0.0407853	0	0.00580408	0.0131108	0.0135162
EPHA2	0	0	0	0	0	0	0	0	0	0.0579178	0.00579178	0.0183152
EPHA4	0	0	0	0	0	0	0	0	0	0.0318707	0.00318707	0.0100784
EPHA5	0	0	2.94742	0	0	0	0	0	0	1.36792	0.431534	0.982981
EPHA7	0.0356785	0.0329515	0.0106373	0.0863652	0.0617568	0.0336039	0	0.104748	0	0.0389909	0.0404732	0.0349374
EPHB1	0	0.0142107	0	0	0	0	0	0	0	0	0.00142107	0.0044938
EPHB2	0.0216013	0.00894964	0.0150814	0.0334136	0.00269979	0.0208355	0.0278071	0.0131069	0	0	0.0143495	0.0116332
EPHB3	0.0495343	0.0589392	0.0199264	0.098422	0	0	0.0573561	0.0410091	0.0357693	0	0.0360956	0.0320302
EPHB4	0.812628	1.17551	3.16696	1.40838	1.74302	0.540622	0.909809	1.26064	0.952781	1.46901	1.34394	0.730817
EPHB6	0.0803565	0.0332469	0.0719311	0.0841015	0.0969334	0.0557777	0.0530018	0.0557877	0.0877598	0.0375823	0.0656479	0.0217464
EPHX2	0.00301711	0	0	0.0710141	0	0	0	0	0.00547169	0	0.00795029	0.022236
EPS8	0.0286332	0.00312041	0	0	0.0156813	0	0	0	0.013099	0.00702765	0.00675615	0.00966099
EPS8L1	0.0564705	0	0	0	0	0	0	0	0.047905	0	0.0104376	0.0220967
EPS8L2	0.0416819	0.0575043	0.0190223	0.014861	0.0367059	0.034592	0.0300224	0.0214115	0	0	0.0255801	0.0182182
ERP44	0	0	0.0147041	0.0317163	0	0.00855404	0	0.0154597	0	0.0572458	0.012768	0.0188006
ESAM	0.15457	0.070372	0.552497	0.144726	0.0652598	0.444336	0.0998839	0.195212	0.327075	0.142132	0.219606	0.166577
ESD	0	0	0.0552128	0.0618181	0.0742926	0.0169797	0	0	0	0	0.0208303	0.0304387
EZR	0.387902	0.386858	0.402497	0.425367	0.634242	0.398464	0.303156	0.347202	0.254654	0.147161	0.36875	0.126181
F11	0.0195561	0	0	0.0117571	0	0.0326336	0.0884323	0.0357613	0.0337107	0	0.0221851	0.0276875
F11R	0.203619	0.286113	0.372734	0.304564	0	0.313452	0.264061	0.180736	0.154657	0.236601	0.231654	0.104839
F12	0.0540805	0	0.0752925	0.0610296	0.000705624	0	0.0140758	0.0379253	0.02512	0.0071458	0.0275375	0.0279963
F2	5.21645	4.57468	5.66584	3.91003	3.86102	6.00241	3.33327	4.53993	4.82678	2.58185	4.45123	1.05498
FABP1	0	0	0.111656	0.14033	0.310956	0.359438	0	0.160439	0	0	0.108282	0.136031
FABP3	0.171516	0.087174	0.440757	0.138531	0	0	0.0679798	0.376398	0	0	0.128235	0.160668
FAM151A	0.0347027	0	0.0434703	0.0544934	0	0.0294182	0.116771	0.0670234	0.129786	0.0106743	0.0486339	0.0451691
FAM171A1	0	0.00127243	0.0071755	0.00459228	0	0.00240982	0	0	0	0	0.001545	0.0024974
FAM174B	0.0132558	0	0	0.082422	0	0	0	0	0	0	0.00956778	0.0259351
FAM3B	0.0466584	0.0275132	0.226926	0.0556742	0.305458	0	0.137084	0	0.0880626	0.0339429	0.0921319	0.102007
FAM3C	0.225566	0.184976	0.54319	0.300958	0.34872	0.20935	0.148884	0.1	0.351985	0.104235	0.251786	0.137081
FAM91A1	0	0	0	0	0	0	0	0	0.0054125	0	0.00054125	0.00171158
FASN	0	0.00151131	0	0	0	0.00217515	0	0	0	0	0.000368646	0.000792768
FAT4	0.00663153	0	0.0196038	0.0152638	0.0265248	0.00294879	0.00371798	0.0116598	0.00727518	0	0.00936258	0.00881701
FBLN1	0.207476	0.0725513	0.046523	0.342148	0.730406	0.200753	0.206692	0.247117	0.135384	0.135296	0.232435	0.194793
FBLN2	0	0.00606472	0.00468464	0.0140047	0.0138125	0.0880832	0.0229952	0.0022262	0.0498915	0.035865	0.0237628	0.027622
FBLN5	0.238436	0.302952	0.479335	0.499028	0.302122	0.517277	0.373231	0.33621	0.224151	0.16916	0.34419	0.121474
FBLN7	0.0476514	0.0284318	0.0620293	0.208042	0.026079	0.131786	0.0466528	0.176128	0.0919375	0	0.0818738	0.0690191
FBN1	0.0264152	0.0234626	0.0147537	0.109116	0.0332886	0.0944218	0.029272	0.0946653	0.0486197	0.0606192	0.0534634	0.0344309
FBP1	0.0913151	0.209795	0.270693	0.493405	0.479664	0.222422	0.345414	0.254982	0.157536	0.0599464	0.258517	0.146459
FBP2	0	0	0	0.228037	0.133079	0	0	0	0.0484254	0	0.0409542	0.078375
FBXL20	0.10728	0	0	0	0	0	0	0	0	0	0.010728	0.0339251
FCER2	0.0263928	0.0880457	0.159017	0.206456	0.0465299	0.0290022	0.0151826	0.103243	0.152917	0.00415436	0.083094	0.0704032
FCGBP	0	0.0150625	0.00593537	0.0215726	0.0105667	0.0367143	0.00422528	0.00082384	0	0.0255803	0.0120481	0.0125095
FCGR3A	3.02662	1.98061	2.51933	1.9012	1.87254	1.95721	1.92976	1.65632	1.86752	0.535587	1.92467	0.630717
FCGR3B	1.31647	0.520241	1.46873	0.754029	0.60334	0.331196	1.01925	0.50327	1.34849	0.316975	0.818199	0.437128
FCN2	0	0.208298	0	0.057239	0.542411	0.0637885	0.132423	0.052321	0.0524025	0	0.110888	0.164992
FES	0.00256408	0	0	0.0159429	0	0	0	0	0	0	0.0018507	0.00501665
FGA	1.39684	0.721203	0.737947	1.12617	0.408192	1.14627	0.583557	0.564576	0.814796	0.135099	0.763466	0.376729
FGB	0.324905	0	0	0.0959663	0.113446	0	0.504146	0.0042182	0	0	0.104268	0.174198
FGFBP2	0	0	0	0	0	0	0.0309645	0	0	0	0.00309645	0.00979183
FGFR1	0	0	0	0	0	0	0.120948	0	0	0	0.0120948	0.0382471
FGFR2	0.0063815	0.00301906	0.00710237	0	0	0.00736463	0.0347809	0.0263286	0	0	0.00849771	0.0121807
FGG	0.474028	0	0.0441099	0.112903	0.0866311	0.0159948	0.832966	0.0111279	0.0743151	0.0299477	0.168202	0.271746
FGL2	0.0265013	0.075155	0.110768	0.420371	0.13687	0.152758	0.0993883	0.0738079	0.0496852	0	0.11453	0.117389
FKBP1A	0	0.0397539	0.0417524	0.045958	0.0436086	0	0	0.0708943	0	0	0.0241967	0.0268921
FLNA	0	0.0209898	0.0145951	0.0207114	0	0.0158513	0.0223273	0.00824506	0.019813	0	0.0122533	0.00937743
FLNB	0.0417671	0	0	0	0	0	0	0	0	0	0.00417671	0.0132079
FLNC	0.00682494	0	0.0103882	0.0238942	0	0.0183391	0.0102411	0	0	0.00659753	0.00762851	0.00835475
FLRT2	0.0252774	0.0222808	0.0751819	0.133747	0	0.0373335	0.0386411	0	0	0	0.0332462	0.0428302
FMOD	0	0	0	0.0438026	0	0	0	0	0	0	0.00438026	0.0138516
FN1	0.290403	0.29532	0.329083	0.440335	0.252798	0.50925	0.388197	0.285751	0.486549	0.402823	0.368051	0.0905003
FOLR1	0.452428	1.00631	0.568729	0.882119	0.804386	1.14044	1.47629	1.73829	2.26946	1.19731	1.15358	0.552196
FOLR3	0	0.364515	0	0	0	0.0595055	0	0	0	0	0.0424021	0.114714
FREM2	0.0177126	0.00664788	0.0290476	0.0570571	0.0869935	0.0174491	0.0213968	0.0299734	0.0214845	0.00698503	0.0294748	0.0247398
FRK	0	0.0483114	0	0.0139758	0	0	0	0	0	0	0.00622871	0.0154249
FRRS1	0	0	0	0	0	0.0371238	0	0	0.0501437	0	0.00872676	0.0186518
FSTL1	0	0	0	0.11452	0.159401	0.0752905	0.115283	0.120864	0	0.0726516	0.065801	0.0615277
FSTL3	0	0	0	0.065697	0.0146641	0	0	0.0754034	0	0	0.0155765	0.0294214
FTCD	0	0.0314786	0	0.0930129	0.051897	0.0701594	0.0478619	0.05512	0	0	0.034953	0.0339441
FTH1	0.0563948	0.165242	0.156898	0	0.102334	0	0.298755	0.11273	0	0.133222	0.102558	0.0943425
FTL	0.0316423	0.135009	0.951137	0.375304	0.297524	0.16063	1.46179	0.411736	0.048688	0.165912	0.403938	0.45749
FUCA1	0.054569	0.026023	0	0.0661086	0	0.0506412	0.101771	0.0488595	0.0329686	0.0234291	0.040437	0.0309457
FUCA2	0	0.0092138	0.0130614	0	0	0	0.0220956	0	0	0.0325822	0.0076953	0.01161
FXYD2	0.065252	0	0	0.293311	0.257909	0.122657	0	0.0434206	0	0	0.078255	0.111802
FZD2	0	0	0	0.0257911	0	0.0160299	0	0	0	0	0.0041821	0.00911189
FZD4	0.0775297	0.124031	0.0893033	0.131912	0	0.231828	0.256465	0.0312692	0.0902745	0.0676666	0.110028	0.0809207
FZD7	0	0	0	0	0	0.0104952	0	0	0	0	0.00104952	0.00331888
FZD8	0	0	0	0	0	0.0274451	0	0	0.0259121	0.0146894	0.00680465	0.0114378
GAA	1.9927	1.06819	5.18837	1.55764	1.76783	2.04154	3.37524	2.21954	1.36385	0.939089	2.1514	1.27043
GAL3ST1	0	0	0	0	0.0248817	0	0	0	0	0	0.00248817	0.00786829
GALC	0	0	0	0	0	0	0.0443509	0.0222736	0	0	0.00666245	0.0149786
GALM	0	0.0211128	0	0.0065581	0	0.0510171	0.00355647	0.130024	0	0	0.0212268	0.0415057
GALNS	0.0292977	0.349538	0.0425255	0.101891	0.0302473	0.0802715	0.293039	0.613539	2.00269	0.0990188	0.364206	0.605439
GALNT18	0.0874056	0	0.0222408	0	0	0	0	0.0222203	0	0	0.0131867	0.0276672
GANAB	0.00896029	0	0.0108302	0	0.0219509	0	0	0.00905235	0	0	0.00507937	0.0074786
GAPDH	0.522473	0.699995	1.3009	1.59337	1.1021	0.873588	0.791307	0.896311	0.804051	0.276034	0.886012	0.376233
GAS1	0.0333209	0.0682773	0	0.117565	0.0644207	0.12453	0.0418592	0.0532332	0	0.0648766	0.0568083	0.0418654
GAS6	0.0963928	0.077876	0.233159	0.158363	0.132311	0.165523	0.137965	0.146417	0.0592577	0.0488817	0.125615	0.0560605
GATM	0	0	0	0.0340023	0	0	0	0.01318	0	0	0.00471822	0.0110918
GBA	0.0113565	0.013206	0.0104346	0	0	0	0.0109556	0	0.0042188	0.00804852	0.00582199	0.00553668
GBF1	0	0	0	0	0	0	0	0	0	0.00702487	0.000702487	0.00222146
GC	1.22358	0.931991	1.32467	1.06594	1.03651	0.699834	1.03181	1.186	1.5207	0.461492	1.04825	0.303543
GCHFR	0.239212	0.93648	0.167702	0.255258	0.347703	0.49638	0.145572	0.198321	0	0.230109	0.301674	0.257809
GCNT2	0	0	0.00921572	0	0.0116597	0	0	0	0	0	0.00208755	0.00443847
GDF15	0.0819401	0.0135542	0.00765309	0.138958	0	0.219219	0.0152094	0.0962186	0.0970274	0.0322418	0.0702022	0.0706969
GDI1	0	0	0.0364083	0	0	0	0	0	0	0	0.00364083	0.0115133
GDI2	0.0332622	0.0584941	0.0869256	0.191342	0.138895	0.0827813	0.0582828	0.050524	0.0754498	0.0167415	0.0792698	0.0515598
GDNF	0	0	0	0	0	0	0.0466125	0	0	0	0.00466125	0.0147402
GGACT	0.231508	0.153325	0.365754	0.135014	0.214062	0.141631	0.0870188	0.170468	0.0673996	0.189156	0.175534	0.084212
GGCT	0	0	0.0106116	0	0.0397633	0.0263567	0	0	0	0.0206248	0.00973564	0.0143989
GGH	0.816035	0.41836	0.648021	0.572708	0.418943	0.976267	1.85366	0.874079	1.76521	0.264686	0.860798	0.5471
GGT1	0.628117	0	0	0	0.880921	0	0.530666	0.547205	0.445649	0.345538	0.337809	0.321185
GGT3P	0	0.272196	0.557735	0.556929	0	0.559712	0	0	0	0	0.194657	0.264511
GGT6	0.0940077	0.0582543	0.0748545	0.189731	0.0381776	0.0818855	0.0201865	0.0504875	0.0638522	0.0405679	0.0712004	0.0471157
GHITM	0	0	0	0	0.0117099	0	0	0	0	0	0.00117099	0.00370301
GHR	0.0286726	0	0	0	0	0	0	0	0	0	0.00286726	0.00906708
GINM1	0.0884964	0.0635786	0	0.0743129	0.0595045	0	0.0904647	0.0311453	0.156032	0.0549806	0.0618515	0.0461926
GJB1	0	0	0	0.00727378	0	0	0	0	0	0	0.000727378	0.00230017
GLA	0.177369	0.209026	0.295181	0.158497	0.245235	0.185632	0.388267	0.227003	0.112006	0.208702	0.220692	0.0769839
GLB1	0.521936	0.47944	0.700938	0.827866	0.604418	0.544452	1.7	0.759397	0.716585	0.455297	0.731033	0.362718
GLE1	0	0.0115806	0	0	0	0	0	0	0	0.0156546	0.00272353	0.00582144
GLG1	0.0792267	0.0193548	0.131104	0.0830098	0.123665	0.0733844	0.0811134	0.0878131	0.0409513	0.0314311	0.0751054	0.0364479
GLO1	0.0880341	0	0.0227868	0	0	0	0.0259772	0	0	0	0.0136798	0.0280331
GLOD4	0	0	0.011138	0.0325704	0.0987137	0	0.0131805	0.0170495	0	0	0.0172652	0.0305738
GLRX	0	0	0	0	0	0.307251	0.222225	0	0.382002	0.141587	0.105306	0.148647
GM2A	1.51386	2.10277	2.98991	2.17285	0	5.0866	3.01673	0.994457	10.0551	3.71659	3.16488	2.81049
GNA11	0.0742681	0	0.0319225	0.0819055	0	0	0	0	0	0	0.0188096	0.0328385
GNA12	0.0869064	0	0.19542	0.160418	0.239752	0	0	0.107262	0.0603248	0	0.0850084	0.0893414
GNA13	0.0662944	0	0	0.127977	0.248324	0	0	0	0	0	0.0442595	0.0835654
GNAI1	0.135806	0.0937811	0.208042	0.274764	0.423519	0.120846	0	0.20739	0.0987839	0	0.156293	0.128444
GNAI2	0.150949	0.101865	0.206638	0.210404	0.417169	0.0902487	0.0946068	0.198025	0.121007	0.02833	0.161924	0.107352
GNAI3	0.136621	0.100001	0.192614	0.276282	0.386755	0	0	0.168952	0.127196	0	0.138842	0.126328
GNAO1	0.161797	0	0	0.201348	0.302712	0	0	0.144259	0	0	0.0810117	0.112317
GNAQ	0	0	0.00788248	0	0.0387437	0	0	0	0	0	0.00466262	0.0122284
GNAS	0.0447137	0.03983	0.0417569	0.0686438	0.106486	0.00650986	0.0548077	0.0384271	0.0221807	0.0183843	0.044174	0.0283236
GNAT1	0.117636	0	0.360211	0.342705	0	0	0	0.179536	0.120252	0	0.112034	0.142289
GNB1	0.122883	0.084424	0.110911	0.159863	0.290296	0.0600496	0.0539511	0.20789	0.147289	0.0957857	0.133334	0.0724037
GNB2	0.135013	0	0.152804	0.216541	0.275947	0.0724472	0.0521014	0	0.138569	0.0791284	0.112255	0.0894601
GNG12	0.213463	0.298606	0.343211	0.180413	0.198586	0.0236525	0.206752	0.128374	0	0.0172306	0.161029	0.117988
GNS	0.864411	0.810694	0.994753	1.24447	0.634785	1.37701	1.06982	0.834726	1.15721	0.822599	0.981048	0.229569
GOLM1	0.442536	0.265365	0.719343	0.392969	0.569515	0.536324	0.590606	0.572965	0.297766	0.370446	0.475784	0.145077
GOT1	0.0368001	0.0308422	0.15192	0.164401	0.165126	0.0351366	0.0770024	0.111121	0.0929941	0.0174799	0.0882823	0.0579339
GP1BA	0.0372965	0.0601102	0	0	0	0	0.0473862	0	0	0.126445	0.0271238	0.0420067
GP2	0	0.0238901	0.0408629	0	0.0253564	0.0183124	0.0044876	0.0191435	0.0258666	0.0433494	0.0201269	0.0152853
GP5	0.00851725	0	0.101284	0.347329	0	0	0	0	0.331505	0.00301896	0.0791654	0.140713
GP6	0.195408	0.383894	0.383996	0.587151	0.569128	0.382057	0.428275	0.433484	0.186568	0.126964	0.367692	0.155603
GPC1	0.0369707	0	0	0.179399	0.0652465	0.0252979	0.0471348	0.0500414	0	0.0328619	0.0436953	0.0528741
GPC3	0.102609	0.036874	0.217949	0.189989	0.0666229	0.0602737	0.262777	0.0673613	0.210367	0.0890687	0.130389	0.0811862
GPC4	0.0670135	0	0.262631	0.171488	0.188251	0.109233	0.211756	0.177535	0.028511	0.0587941	0.127521	0.0870866
GPC6	0	0	0	0	0	0	0.0338783	0	0	0	0.00338783	0.0107133
GPD1	0	0	0.0491448	0.119052	0.226523	0.0699913	0	0.0731744	0.0701767	0	0.0608062	0.0715738
GPI	0.0676107	0.0760019	0.0682494	0.10809	0.0295518	0.0620843	0.030051	0.0516112	0.0274067	0.0381908	0.0558848	0.0257381
GPNMB	0	0.0100574	0	0.00292074	0.00946454	0	0.0069075	0	0	0	0.00293502	0.0042273
GPR155	0	0	0	0	0	0	0	0	0	0.0101008	0.00101008	0.00319416
GPR180	0.0547015	0.0197617	0.224168	0	0.0366362	0.0229606	0.0326005	0.0745965	0.100785	0.010005	0.0576215	0.0659851
GPR56	0.0670252	0.0344585	0.0178353	0.0860698	0.0636858	0.0466021	0.0296935	0.0635378	0.0705063	0.0251323	0.0504547	0.0228481
GPRC5A	0	0	0	0	0	0	0	0	0.0513898	0	0.00513898	0.0162509
GPRC5B	0.270611	0.449386	0.472794	0.550218	0.590445	0.127206	0.214843	0.315197	0.220275	0.201594	0.341257	0.162057
GPRC5C	0.472992	0.598806	0.637639	0.409838	0.588157	0.424615	0.394181	0.311637	0.189732	0.264965	0.429256	0.148758
GPX3	0.495179	0.800872	1.11927	1.33632	1.26957	1.45306	1.90508	1.09625	0.607905	1.30331	1.13868	0.419205
GRHPR	0	0	0.0465451	0.132951	0.101978	0.0561465	0.0258413	0.0434165	0.0161123	0	0.0422991	0.0451105
GRN	0.271101	0.141624	0.0978686	0.2759	0.127583	0.228914	0.225695	0.326787	0.211735	0.0893115	0.199652	0.0815533
GSN	1.88218	2.58104	3.29983	3.1636	1.0568	4.05952	1.50434	1.868	3.56739	1.4135	2.43962	1.03588
GSTA1	0.179331	0.38162	0	1.07107	0.858973	0.455896	0.55178	0.42141	0.561842	0.0729279	0.455485	0.333171
GSTA2	0	0	0.643184	0	0	0	0	0	0	0	0.0643184	0.203392
GSTA3	0	0	0	0	0	0	0	0	0.781604	0	0.0781604	0.247165
GSTCD	0	0	0	0	0	0	0.0341794	0	0	0	0.00341794	0.0108085
GSTM3	0.246087	0.0935173	0.521733	0.260677	0.178782	0.0879683	0.677808	0.333232	0.643402	0.15136	0.319457	0.220096
GSTO1	0.0152621	0	0	0.0354792	0	0.0218017	0.0841905	0	0	0	0.0156733	0.0270771
GSTP1	0.169568	0.41339	0.397316	0.474255	0.810788	0.619074	0.244386	0.713398	0.644082	0.131736	0.461799	0.233648
GSTT1	1.67721	1.34579	1.85593	1.87227	1.73871	1.68011	2.74648	0.954975	1.35891	1.8347	1.70651	0.467394
GUCA2A	0.115544	0.423301	0.115631	0.0492723	0	1.01096	0.186899	0	0	1.05442	0.295603	0.408697
GUCA2B	0	0.119201	0.0474944	0	0	0.19333	0	0	0.0680294	0	0.0428055	0.0667881
GUSB	0.173804	0.251024	0.312232	0.207633	0.380014	0.27044	0.819637	0.327931	0.161878	0.207631	0.311222	0.191901
H2AFX	0	0	0	0	0	0	0	0	0.290955	0	0.0290955	0.092008
H2AFZ	0.259991	0.158973	0	0	0	0	0	0	0	0	0.0418964	0.0914783
H3F3A	0.104157	0	0	0	0	0	0	0	0.919676	0	0.102383	0.289027
H3F3C	0	0.101729	0.0505548	0	0	0.111049	0.0596472	0.0427063	0	0.0832123	0.0448898	0.0439587
HAAO	0	0	0	0	0	0	0	0	0.00589575	0	0.000589575	0.0018644
HAMP	0.44798	2.62746	0.144951	3.15048	0.256965	0	2.41128	5.51795	4.09972	5.68359	2.43404	2.19202
HAVCR2	1.22021	1.11818	1.1201	1.73978	0.626131	1.322	0.992346	0.581052	1.70338	0.87751	1.13007	0.392111
HBA1	1.79864	2.65673	1.94986	3.85335	0.0871681	1.48005	2.4635	1.06471	3.04331	1.42133	1.98186	1.07229
HBB	5.0417	6.8855	5.64918	7.58425	0	2.6359	4.55355	3.52478	3.96891	2.41145	4.22552	2.24566
HBD	0	3.10403	0	3.79561	0	0.736151	0	0	2.48613	0	1.01219	1.50993
HEBP1	0.222305	0.0266578	0.0337216	0.366375	0.0426107	0.0337951	0.0179027	0	0	0	0.0743368	0.1218
HEBP2	0.0117702	0.00924034	0	0	0.0116228	0.00666166	0.00663241	0.00554949	0.00504583	0.012624	0.00691467	0.00453226
HEG1	0.00991435	0.023965	0.0484776	0.0412872	0.00696009	0.0519227	0.0248064	0.0626815	0.278379	0.0175129	0.0565907	0.0801336
HEXA	0.225226	0.167917	0.156592	0.182876	0.177299	0.215323	0.344024	0.189952	0.129515	0.122203	0.191093	0.06295
HEXB	0.165922	0.157924	0.282756	0.246361	0.289205	0.11875	0.445349	0.248773	0.271702	0.149132	0.237587	0.0958382
HGD	0	0	0.0116759	0	0.0424477	0	0	0.00566904	0	0	0.00597927	0.0133864
HGFAC	0.0463893	0.0463985	0.0488574	0.0285916	0.0254232	0.0711465	0.135181	0.0197771	0.0298717	0.0579651	0.0509601	0.0336078
HINT1	0	0	0	0.0250441	0	0	0	0	0	0	0.00250441	0.00791964
HIST1H1D	0.0867268	0	0	1.09521	0.85373	0	0.0766609	0	25.5625	0	2.76748	8.01937
HIST1H1E	0	0	0	0	0.142049	0	0.0957419	0	0.332251	0	0.0570042	0.109159
HIST1H1T	0.0410123	0	0	0	0	0	0	0	0	0	0.00410123	0.0129692
HIST1H2AG	0.282045	0	0	0.112343	0	0	0	0	0	0	0.0394389	0.0922655
HIST1H4A	0.687343	0	1.11397	2.64556	1.46847	0.570626	1.21602	0.48748	1.64197	0.167073	0.999851	0.791459
HIST2H2AA3	0	0	0	0	0	0	0	0	0.299729	0	0.0299729	0.0947825
HIST2H2BF	0.226007	0.0650426	0.0572181	0.328625	0.307081	0	0.0221311	0.0274512	0.117911	0.00473514	0.11562	0.125771
HIST2H3A	0	0	0	0.214819	0.346188	0	0	0	0	0	0.0561008	0.122257
HIST3H2BB	0	0	0	0	0.157132	0	0	0	0	0	0.0157132	0.0496894
HLA-A	0.432691	6.54452	0.083606	0.239769	0.249527	2.14609	0.141041	0.228385	0.222393	7.2572	1.75452	2.78399
HLA-B	0.0105548	0.0216066	0.0260463	0.0382143	0.135518	0.0446648	0.0108056	0.218738	0	0.127667	0.0633815	0.072393
HLA-C	0	0	0	0.0638982	0	0.0461318	0.021413	0.186928	0.157222	0.132836	0.0608429	0.0722322
HMCN1	0.0770014	0.0459277	0.0790427	0.102914	0.113977	0.096901	0.0405333	0.041917	0.0890821	0.0393231	0.072662	0.0285629
HMCN2	0.00967732	0	0.00872954	0.00367376	0	0.0117206	0.00690365	0.00232086	0	0.00589514	0.00489209	0.00433588
HMGCS2	0	0	0	0	0	0	0	0	0.0209587	0	0.00209587	0.00662771
HP	0.322534	25.0511	2.78426	0.163604	0.604742	2.72485	0.457691	1.04893	1.23625	9.81025	4.42042	7.79536
HPN	0.0485519	0	0	0.055701	0.0552163	0	0.00356545	0	0.0370597	0	0.0200094	0.0255845
HPR	0	0	0	0	0	1.32544	0	0	0.533328	0	0.185877	0.434066
HPRT1	0	0	0	0	0	0	0	0	0.00341005	0	0.000341005	0.00107835
HPX	3.89696	2.54253	5.56968	3.42391	3.00445	5.44111	4.06004	3.07987	4.24254	6.18803	4.14491	1.22407
HRC	0	0	0	0.0271672	0	0.00283634	0	0	0	0	0.00300036	0.00853803
HRG	0.188452	0.132311	0.0691723	0.195641	0.200549	0.0714152	0.279989	0.119472	0.0875779	0.055902	0.140048	0.0735814
HRSP12	0	0.170501	0	0.191859	0.106766	0	0.0813972	0.039492	0	0	0.0590015	0.0750205
HS6ST2	0.0058391	0	0.0499273	0.014802	0.0240817	0	0	0.00834496	0	0	0.0102995	0.0161062
HSD11B2	0	0	0	0	0	0	0	0	0.00770868	0	0.000770868	0.0024377
HSP90AA1	0.0659705	0.118652	0.19392	0.174427	0.230456	0.167058	0.238419	0.146401	0.0765354	11.1361	1.2548	3.47242
HSP90AA4P	0	0	0	0	0.0276797	0	0	0	0	0	0.00276797	0.00875308
HSP90AB1	0.0820653	0.119104	0.194508	0.168196	0.197749	0.173422	0.243983	0.107978	0.0659594	11.2512	1.26042	3.51086
HSP90AB2P	0	0	0	0	0.0987457	0	0	0	0	0	0.00987457	0.0312261
HSP90AB3P	0.0183542	0	0	0.0123477	0.0347424	0	0.021764	0	0	13.5755	1.36627	4.28989
HSP90B1	0.00918058	0	0.0661303	0	0.0587309	0	0.0288883	0.0141283	0.0102388	0.00796359	0.0195261	0.0242591
HSPA1A	0.152188	0.10684	0.264892	0.282231	0.33252	0.102408	0.170104	0.185616	0.18734	0.100522	0.188466	0.0808633
HSPA2	0	0.105804	0.203085	0.271809	0.272614	0	0	0.147916	0	0	0.100123	0.116557
HSPA5	0.108844	0.0491135	0.167514	0.201503	0.284928	0.0468596	0.107024	0.157321	0.0682329	0.0572862	0.124863	0.0778446
HSPA6	0.102766	0.0828351	0.17056	0.190881	0.240624	0.0895182	0.145057	0.149603	0.073527	0.116555	0.136192	0.0535327
HSPA7	0	0	0	0	0.431515	0	0	0	0	0	0.0431515	0.136457
HSPA8	0.142639	0.198293	0.363266	0.351103	0.478097	0.186546	0.246361	0.257535	0.129156	0.16981	0.252281	0.112723
HSPB1	0.227524	0.218822	0.326422	0.23404	0.266426	0.217834	0.0951209	0.135583	0.216346	0.132796	0.207091	0.0686483
HSPB11	0	0	0	0	0	0.0539559	0	0	0.0190163	0	0.00729722	0.0174495
HSPG2	1.77306	1.401	4.46347	4.42529	2.11459	3.98113	2.10964	2.37883	1.82833	0.818027	2.52934	1.2944
HTRA3	0.00209387	0	0	0	0	0	0	0	0	0	0.000209387	0.000662139
HYAL1	0.275528	0.207556	0.373398	0.237361	0.293581	0.21437	0.279102	0.437585	0.202831	0.0836686	0.260498	0.0976574
ICAM1	0.0406313	0.0575774	0.0986787	0.103206	0.071092	0.0788724	0.0787761	0.0259365	0.0575351	0.0553912	0.0667697	0.0242783
ICAM2	0.371675	0.175562	0.359867	0.298723	0.143888	0.283492	0.36358	0.215819	0.302594	0	0.25152	0.118549
ICAM3	0	0	0	0	0	0	0.0102378	0	0	0	0.00102378	0.00323748
ICOSLG	0.621302	0.523906	1.20018	1.37829	0.830962	0.413631	0.694123	0.351839	1.27186	0.826044	0.811214	0.363181
IDH1	0.141539	0.210812	0.0850154	0.0923853	0.544343	0.114874	0.149686	0	0.0759506	0.0848767	0.149948	0.149174
IDH2	0	0	0	0.0165533	0	0	0	0	0	0	0.00165533	0.00523462
IFI30	0	0	0	0	0	0.022329	0	0	0.192227	0	0.0214556	0.0604119
IFNAR2	0	0	0	0.0343633	0	0.315697	0	0.0949469	0	0.302419	0.0747426	0.127128
IGF2R	0.00237172	0	0.00671253	0	0.00674164	0	0.00199231	0.0075716	0.00745712	0	0.00328469	0.00341805
IGFALS	0.185464	0.0785808	0.344047	0.153417	0.172629	0.0376679	0.162679	0.102206	0.101162	0.082326	0.142018	0.0855878
IGFBP2	0.791194	0.281117	0.747186	0.895937	0.7403	0.580155	1.08848	0.900594	0.336375	0.364608	0.672594	0.272588
IGFBP3	0.20169	0	0.207675	0.119455	0.109798	0.312618	0.180665	0	0.194026	0.115066	0.144099	0.096461
IGFBP4	0	0	0	0	0	0	0.0151153	0	0	0	0.00151153	0.00477988
IGFBP5	0	0	0.0252532	0	0	0	0	0	0	0	0.00252532	0.00798575
IGFBP6	0	0.0412424	0	0.0971972	0	0.0655713	0.0792833	0	0.162183	0	0.0445477	0.0559682
IGFBP7	6.93849	3.46242	9.39988	9.78083	10.0332	7.50773	11.9464	9.97312	4.80661	2.68765	7.65363	3.12534
IGHA1	12.3383	5.0954	10.0719	18.744	19.3049	14.6163	7.98848	7.28881	12.5698	6.83026	11.4848	4.94277
IGHA2	10.4466	4.40805	9.40787	15.6113	15.2575	13.6834	0	6.63597	11.2819	6.54196	9.32744	4.99899
IGHG1	81.8959	57.4224	55.0018	55.2459	34.6174	61.0192	79.3173	31.2279	63.4932	55.5738	57.4815	16.1532
IGHG2	120.282	88.8753	43.1111	65.1837	27.4095	102.122	81.1678	42.2202	72.9711	80.6034	72.3946	28.7458
IGHG3	59.1997	44.9692	27.3249	35.5763	14.4993	50.4396	47.2533	19.3477	42.9679	45.8064	38.7384	14.2928
IGHG4	60.0978	45.2771	33.875	39.2669	18.1141	53.2819	48.8025	19.3892	42.2826	48.1968	40.8584	13.7135
IGHM	0.817835	1.46708	4.06067	2.54371	1.30278	3.49833	3.39517	4.89333	4.44628	1.89685	2.8322	1.42758
IGHV3-23	2.00229	2.08535	0.367869	3.61861	2.14496	4.80696	5.2491	1.63704	0	1.64579	2.3558	1.72366
IGJ	2.96993	1.42496	3.60442	7.40394	6.89604	3.06468	2.54281	2.63179	1.28251	1.64241	3.34635	2.1438
IGKC	324.982	471.847	401.683	196.248	177.765	733.144	381.484	366.094	544.027	506.195	410.347	165.033
IGKV1-5	0.100511	0.0503833	0.222289	0.220547	0.0768061	0.249266	0.0944201	0.251569	0.260012	0.173471	0.169927	0.081564
IGKV1D-16	0.0809309	0	0.0737171	0	0	0.231501	0.112635	0.0435144	0.0461295	0.0469084	0.0635337	0.0700159
IGKV4-1	0	0	0	0	0	0	0	14.6208	0	0	1.46208	4.62351
IGLC1	33.2211	26.1374	38.6313	23.1088	18.0513	46.6755	32.3624	22.5277	0	37.8356	27.8551	13.1019
IGLC2	0	52.0876	76.2222	39.6912	34.385	90.7367	76.7942	38.3165	125.361	77.2939	61.0888	35.3562
IGLC3	62.8207	0	0	0	0	0	0	38.2916	0	0	10.1112	22.0865
IGLC6	0	51.723	0	0	0	0	74.8902	0	0	0	12.6613	27.2452
IGLC7	0	0	0	38.3516	0	0	0	37.5652	98.2564	0	17.4173	32.4939
IGLL1	0.21257	0.0244488	0.556426	0.0571248	0.0512526	0.533532	0.202369	0.187818	0.347104	0.176348	0.234899	0.189142
IGLL5	0	0	0	0	0	0	0	0	36.6425	0	3.66425	11.5874
IGLON5	0	0	0	0	0	0	0.00681208	0	0.0200791	0	0.00268911	0.00647439
IGSF8	0.20003	0.255102	0.203464	0.626682	0.485794	0.404785	0.233969	0.420561	0.344603	0.0430276	0.321802	0.168561
IL10RB	0.107025	0.154123	0.0918283	0.104671	0.0742024	0.058503	0.119806	0.110586	0.104631	0.0468551	0.097223	0.0311409
IL13RA1	0.0209006	0	0.0389213	0	0	0	0	0	0.0142336	0.0518298	0.0125885	0.0190202
IL18BP	0	0.0734541	0	0	0	0.111572	0.160815	0	0.255986	0	0.0601827	0.0900707
IL1R1	0	0	0.0204386	0	0	0	0	0	0	0	0.00204386	0.00646325
IL1R2	0	0	0	0.0193089	0.0178835	0	0	0	0	0.0662293	0.0103422	0.0211065
IL1RAP	0.0350586	0.0330972	0.0581609	0.0183875	0.016953	0	0.0332791	0.0280695	0.0586558	0.0405469	0.0322209	0.0180458
IL1RAPL1	0	0.0251265	0	0	0	0	0.0310856	0	0	0	0.00562121	0.0119335
IL1RN	0	0	0.0430842	0	0	0.0464626	0	0.0298291	0.0657617	0	0.0185138	0.0253899
IL2RB	0	0	0.0345254	0.0516747	0	0.0285791	0	0	0	0	0.0114779	0.0193265
IL6R	0.00666504	0.0129342	0.0241977	0.00894505	0.023012	0	0.00637438	0	0	0	0.00821283	0.00926724
IL6ST	0.0473752	0.0751742	0.092597	0.0560219	0.0172953	0.0512749	0.0793828	0.0784144	0.0878496	0.0607896	0.0646175	0.0227197
INADL	0	0	0	0	0	0	0	0	0	0.081588	0.0081588	0.0258004
INHBC	0	0.0376694	0	0	0	0	0	0	0	0	0.00376694	0.0119121
IQCC	0	0.0105657	0.0351008	0.0165609	0.0289183	0.00891689	0	0.0530776	0	0	0.015314	0.018275
IQGAP1	0.00167381	0	0	0.00298296	0.00233536	0	0	0	0.000357533	0	0.000734966	0.0011489
ISLR	0.677677	0.43972	0.402017	0.795655	0.456278	0.743943	0.710008	0.433826	0.451602	0.455241	0.556597	0.154356
ISM2	0.0220185	0	0	0	0.0116793	0	0	0	0	0	0.00336978	0.00751049
IST1	0.562264	0.274297	0.503698	1.01417	0.416347	0.351525	0.434128	0.444101	0.204137	0.344653	0.454932	0.222877
ITFG1	0.0297136	0.0295485	0.0502757	0.0767537	0.0787279	0.0692188	0.0592677	0.0571345	0.0646939	0.0333132	0.0548648	0.0186631
ITFG3	0.0171174	0	0.0113402	0.00334918	0.0211246	0	0.00635453	0	0	0	0.00592859	0.00794403
ITGA7	0	0	0	0	0	0	0.00224949	0	0	0	0.000224949	0.00071135
ITGB1	0	0.00280247	0	0.0156112	0	0.0178348	0.014066	0.00888569	0	0.00538631	0.00645864	0.00713615
ITIH1	0.0552381	0.00876853	0.0107754	0.0130202	0.0143658	0.0598723	0.0550855	0.0132653	0.0110889	0.012166	0.0253646	0.0217372
ITIH2	0.10666	0	0	0.0326796	0	0	0.0834321	0	0	0	0.0222772	0.0400591
ITIH3	0	0	0	0	0	0	0.0865376	0	0	0	0.00865376	0.0273656
ITIH4	3.54465	3.59923	7.909	12.437	3.66253	8.36834	4.32857	4.10329	3.67208	2.18338	5.3808	3.17082
ITIH5	0.00259114	0	0	0	0	0	0	0	0	0	0.000259114	0.000819392
ITLN1	0	0	0	0	0	0	0.0276576	1.45372	0	0.00796807	0.148935	0.458538
ITM2B	0.0325218	0	0.0732751	0.182651	0.0454329	0.0619732	0.0602389	0.0423962	0.142681	0	0.064117	0.0580874
JAM3	0.0750679	0	0.222014	0.103249	0.0835853	0.145629	0	0	0	0	0.0629546	0.0775653
JUP	0	0	0	0	0	0.00437552	0	0	0	0	0.000437552	0.00138366
KARS	0	0	0.0625249	0	0	0	0	0	0	0	0.00625249	0.0197721
KAZALD1	0	0	0	0	0	0	0	0	0.00733504	0	0.000733504	0.00231954
KCNG2	0	0	0	0.0878484	0	0.0584434	0	0.101051	0.0359981	0	0.0283341	0.0402933
KCTD12	0	0	0	0.0110657	0	0	0	0	0	0	0.00110657	0.00349927
KHK	0	0.0781156	0	0.0825844	0.20269	0.135888	0.140379	0.126385	0.0049642	0	0.0771006	0.073583
KIF12	0.0338169	0.0186156	0.139575	0.0572772	0.0489613	0.0296162	0.0486042	0.054164	0.0188436	0	0.0449474	0.0379689
KIR2DS5	0	0	0.0230158	0	0	0	0	0	0	0	0.00230158	0.00727823
KIR3DS1	0	0	0	0	0	0	0	0	0	0.0101008	0.00101008	0.00319414
KIRREL	0.0327024	0.0181047	0.0253571	0.0694071	0.0594897	0.0174949	0.0616707	0.0204693	0.00355434	0.017594	0.0325844	0.0226805
KIT	0.00429184	0	0	0.00770999	0.00677282	0	0	0	0	0	0.00187746	0.00313557
KL	0.112297	0	0	0.0365416	0.050887	0	0	0	0	0	0.0199726	0.0373369
KLK1	5.30224	3.40403	14.0681	12.5793	9.34603	2.65179	9.21555	13.8469	4.3112	3.66723	7.83924	4.52639
KLK2	0.792218	0	0	0	0	0.199486	0	0	0	0	0.0991704	0.251453
KLK3	13.9191	7.0804	4.70002	2.95814	21.9018	5.68894	1.59452	0.738387	6.64916	3.10269	6.83331	6.47001
KLRD1	0	0	0.016842	0	0	0	0	0	0	0	0.0016842	0.00532591
KNG1	62.8813	47.5537	69.1851	84.3717	72.5625	50.7286	90.2433	78.5533	39.2864	32.7442	62.811	19.5424
KNSTRN	0	0	0	0	0	0	0	0.117153	0	0	0.0117153	0.0370471
KREMEN1	0.0210547	0	0.0367374	0.0596368	0.0338378	0	0.0183377	0.0136921	0	0	0.0183297	0.0201618
KRT1	0.442315	0.329542	1.13552	0.861994	0.635943	3.32686	0.500969	0.92495	1.03807	1.07196	1.02681	0.856275
KRT10	0.34302	0.244655	1.09984	0.382274	0.318587	2.14046	0.295392	0.822684	0.56195	0.836066	0.704493	0.580433
KRT13	0.0985414	0	0.275107	0.167591	0	0.449189	0.051964	0	0.112525	0.19222	0.134714	0.143792
KRT14	0.101113	0	0.366853	0.296491	0.173186	0.545577	0	0.268782	0	0	0.1752	0.19022
KRT15	0	0.053804	0	0.285775	0	0.434925	0	0	0.272605	0.210278	0.125739	0.161297
KRT16	3.48317	3.64064	2.14591	1.30295	0.947985	2.26667	3.82124	1.16082	3.65229	1.19813	2.36198	1.18605
KRT17	0	0	0	0	0	0	0.0723919	0	0	0	0.00723919	0.0228923
KRT18	0.130244	0.0412541	0.321664	0.186115	0.154765	0.400057	0.076833	0.257653	0.0509458	0.154929	0.177446	0.11775
KRT19	0.208756	0	0.396334	0.395189	0.249801	0.541149	0.104928	0.3257	0.429891	0	0.265175	0.18583
KRT2	0.143912	0.13797	0.737487	0.216192	0.168257	1.20343	0.20434	0.360483	0.547764	0.358371	0.40782	0.340575
KRT222	0	0	0	0.071392	0	0	0	0	0	0	0.0071392	0.0225761
KRT24	0	0	0	0.121093	0	0.311314	0	0	0	0	0.0432407	0.101589
KRT25	0	0	0	0	0	0	0.0894492	0	0	0	0.00894492	0.0282863
KRT26	0	0	0	0	0	0	0	0	0	0.0232163	0.00232163	0.00734165
KRT27	0	0	0.0508898	0.0376385	0.0550731	0.114237	0	0.0727144	0	0.0444365	0.0374989	0.0384272
KRT28	0	0	0	0	0	0.453992	0	0	0	0.166573	0.0620565	0.147326
KRT3	0	0.0755433	0.24009	0	0.0973462	0.278299	0	0.104762	0	0.145996	0.0942037	0.102102
KRT31	0	0	0.291777	0.16559	0	0	0	0	0	0	0.0457367	0.100904
KRT32	0	0.0404107	0	0	0	0	0	0	0	0.210591	0.0251002	0.0664007
KRT33B	0	0	0.297997	0.188064	0.150635	0.452896	0.0594946	0	0	0	0.114909	0.157577
KRT35	0.0803329	0	0.262075	0.161629	0	0.372183	0.0426	0	0	0	0.0918819	0.13215
KRT36	0	0	0	0	0	0.4382	0	0	0	0	0.04382	0.138571
KRT4	0	0.0510617	0	0	0	0.157539	0	0.0969215	0.16672	0.121501	0.0593743	0.0700195
KRT5	0.084001	0.0517248	0.230449	0	0.0944604	0.328585	0	0.0916484	0.224633	0.168276	0.127378	0.107834
KRT6A	0.0965595	0.0569668	0.354021	0	0.132084	0.367757	0	0	0.255504	0	0.126289	0.147717
KRT6B	0.176056	0	0.434537	0.234898	0	0.543093	0	0	0.253676	0.299456	0.194171	0.19634
KRT7	0	0	0	0	0.122152	0	0	0	0	0	0.0122152	0.038628
KRT72	0	0	0	0	0.103033	0	0	0	0	0	0.0103033	0.0325818
KRT73	0	0	0	0	0.0808659	0.123463	0	0	0	0	0.0204329	0.044231
KRT74	0	0.0611258	0	0	0	0	0	0	0	0	0.00611258	0.0193297
KRT75	0.208089	0.0750214	0.275599	0.100631	0.117812	0.286395	0.0882779	0.120677	0	0.148898	0.14214	0.0903088
KRT76	0	0	0.304286	0	0	0.220547	0	0.124556	0	0	0.0649388	0.112829
KRT77	0	0	0	0	0	0	0.0754775	0	0.207134	0	0.0282612	0.0671768
KRT79	0	0	0.304362	0	0	0.316876	0	0	0.232676	0	0.0853914	0.139151
KRT8	0.14088	0.0906123	0.26933	0.194682	0.183215	0.189326	0.112628	0.156992	0.297936	0.162339	0.179794	0.0642064
KRT81	0.0990236	0.106349	0.0501909	0	0	0.0323816	0.0861481	0	0	0.122776	0.049687	0.0499901
KRT84	0	0.304292	0.446988	0	0.357631	0.323865	0	0.266092	0	0.435169	0.213404	0.19147
KRT85	0	0	0	0	0.0879292	0	0	0	0	0	0.00879292	0.0278057
KRT86	0	0	0	0	0	0	0	0.0745263	0	0	0.00745263	0.0235673
KRT9	0.213928	0.116502	0.322624	0.276676	0.337125	0.921238	0.257979	0.272503	0.138387	0.3713	0.322826	0.225577
L1CAM	0.00556526	0	0.0168132	0.0116483	0.00930812	0.0207871	0	0.00513833	0	0	0.00692603	0.00756297
LAIR1	0.469109	0.729843	0.201769	0.742907	0.600253	0.546255	0.434183	0.515173	0.792439	0.200933	0.523286	0.207637
LAIR2	0	0.0772471	0.40462	0	0.168351	0	0	0	1.31673	0.0156734	0.198262	0.413517
LAMA5	0.0397156	0.00317814	0.00489828	0.00356788	0.00297939	0.00510534	0.0194325	0.00107751	0	0.00193167	0.00818863	0.0123426
LAMB1	0	0	0.0160728	0	0	0.0142836	0.034226	0.00962373	0.00327385	0.0245604	0.010204	0.0120143
LAMB2	0.00986522	0.00656989	0.0134809	0.0125222	0.00594827	0.00845364	0.00793489	0.00580287	0.00905097	0.00559546	0.00852243	0.00277727
LAMC1	0.0498482	0.0257552	0.0543247	0.0347772	0.0419606	0.0236968	0.0658122	0.0387834	0.0182284	0.028842	0.0382029	0.0150406
LAMP1	0.0663462	0.0656382	0.135134	0.122681	0.0954976	0.0950941	0.0955531	0.0932617	0.188693	0.0465394	0.100444	0.0406805
LAMP2	0.593139	0.635152	1.09125	1.08051	1.15476	0.761244	1.56015	1.0626	0.448331	0.446872	0.883401	0.36308
LAP3	0	0	0.030576	0.0342179	0.0646179	0.0112004	0	0.0130717	0	0	0.0153684	0.0216427
LAYN	0	0	0	0	0	0	0.0469077	0	0	0.0363622	0.008327	0.0177299
LBP	0.0238841	0	0	0.00440829	0	0.00512432	0.0147405	0.00417414	0.0181417	0.00174494	0.0072218	0.00857302
LCAT	0.503682	0.333812	0.563739	0.588918	0.497503	0.353548	0.601018	0.381287	0.191343	0.403674	0.441852	0.131694
LCN1	0.0883096	0.100181	0	0.169591	0.041144	0.823723	0	0.104269	0	0.1757	0.150292	0.245555
LCN2	0.190331	0.753096	0	0.866672	0.257912	1.15159	0.238557	0.0261459	0.349775	0.582811	0.441689	0.382373
LCP1	0	0	0	0	0.0409853	0	0	0	0	0	0.00409853	0.0129607
LDHA	0.108552	0.0895411	0.0684938	0.149661	0.238365	0.161547	0.0874333	0.0495144	0.192433	0.0302826	0.117582	0.0663274
LDHB	0.329972	0.313254	0.439639	0.573845	0.630452	0.478597	0.659461	0.438615	0.638303	0.173198	0.467534	0.161568
LDHC	0	0	0	0	0	0	0	0	0.149514	0	0.0149514	0.0472805
LDLR	0	0	0	0	0	0.0355311	0	0	0	0	0.00355311	0.0112359
LGALS1	0	0	0	0	0.0274144	0	0	0	0	0	0.00274144	0.00866921
LGALS3	0.17162	0.257699	0.196783	0.323233	0.206395	0.144727	0.330765	0.189533	0.322334	0.11933	0.226242	0.0776196
LGALS3BP	4.76431	3.48148	8.87864	6.38283	5.7813	5.7082	7.80645	6.19733	3.28481	3.24206	5.55274	1.90661
LGALS9B	0	0	0.0657445	0.0865082	0.0476224	0	0.16054	0.101706	0	0	0.0462121	0.0566034
LGMN	0	0.00329922	0.0022714	0	0	0.00981365	0.00348592	0	0	0	0.00188702	0.00314281
LHPP	0.000717358	0	0	0.00443792	0	0.00856694	0	0	0	0	0.00137222	0.00288237
LILRA5	0.0760386	0.095444	0.117582	0.163492	0.0434499	0.15667	0.0703607	0.0614585	0	0	0.0784496	0.0568277
LILRB3	0	0	0	0.0333191	0	0	0	0.0278791	0	0	0.00611982	0.0129653
LILRB4	0.0278851	0.0318888	0.061287	0.0516878	0.0576378	0.0713817	0.0197671	0.0509926	0.218316	0.0247211	0.0615565	0.0577463
LMAN2	8.02599	7.48683	11.8257	12.565	5.16796	24.005	7.5257	8.71471	10.6379	11.0059	10.6961	5.20642
LMNA	0	0	0.00360051	0.0070977	0	0.0140802	0.113478	0.0127055	0	0	0.0150961	0.034994
LOX	0	0.00758102	0	0	0	0	0	0	0	0	0.000758102	0.00239733
LOXL2	0.000744445	0	0	0	0	0	0	0	0	0	7.44445e-05	0.000235414
LPA	0.010154	0.0165353	0.00125656	0.00595602	0	0.0250327	0.0229013	0.00376718	0.00842486	0.0132934	0.0107321	0.00865882
LPHN1	0.0535687	0.035276	0.0577659	0.0508409	0.0466963	0.0345899	0.0419332	0.0327297	0.0238926	0.044487	0.042178	0.0105537
LPHN3	0	0	0.00137476	0	0.0281673	0	0	0	0	0	0.00295421	0.00886952
LPL	0.0235363	0	0.0566542	0.0653915	0.028394	0	0.0790841	0	0	0	0.025306	0.0310846
LRG1	1.687	2.54581	3.57308	1.10744	0.24188	3.89329	2.17016	0.851357	5.2073	11.3054	3.25827	3.20998
LRP10	0	0	0	0.00727541	0	0	0	0	0	0	0.000727541	0.00230069
LRP2	0.48864	0.389546	0.426142	0.605889	0.467039	0.597925	0.433113	0.38963	0.448642	0.27204	0.451861	0.0987461
LRP3	0.0391667	0.00399619	0.119885	0.0519403	0.148347	0.0253282	0	0.00205378	0	0.00448594	0.0395203	0.0534107
LRRC15	0.0710169	0.0296128	0.0653511	0.189859	0.0208568	0.0284484	0.0644283	0.0554301	0.0614628	0.0270255	0.0613492	0.0489629
LRRC19	0.0333629	0	0.09697	0.0410506	0.0594573	0.0597243	0.071501	0.0723195	0.0706518	0	0.0505037	0.0318529
LRRC37A2	0.00593472	0	0	0	0	0	0	0	0	0	0.000593472	0.00187672
LRRC38	0	0	0	0	0.00530763	0	0	0	0	0	0.000530763	0.00167842
LRRN4	0.0257837	0.0303941	0.0333991	0	0	0.0294167	0	0.00926294	0	0.00896169	0.0137218	0.0143475
LSAMP	0.0281728	0	0	0.0277988	0.743977	0	0	0.0243932	0.325001	0	0.114934	0.242485
LSR	0	0	0	0	0	0.00585484	0	0	0	0	0.000585484	0.00185146
LTBP1	0	0	0	0	0	0.0162837	0.0112041	0	0.00120681	0.00289435	0.0031589	0.0057806
LTBP2	0.0230257	0.00582488	0.0720018	0.0228275	0.0575261	0.0102243	0.0179887	0.0632394	0.0102967	0.0231278	0.0306083	0.0242173
LTBP4	0	0	0	0	0	0	0	0	0.00341842	0	0.000341842	0.001081
LTF	0.494721	0	0	0	2.35116	0.294854	0.36692	0.186754	0.184476	0.00905487	0.388794	0.711154
LUM	0.695255	0.903457	1.29475	2.49524	0.643202	1.51549	1.43573	0.663097	3.12749	1.45548	1.42292	0.820995
LY6H	0.102095	0.0745478	0.18855	0.178442	0.0529846	0.242196	0.128271	0.133588	0.118752	0.0112374	0.123066	0.0682428
LY75	0	0	0	0	0	0	0	0.0058492	0	0	0.00058492	0.00184968
LYNX1	0.678159	1.56074	0.148915	1.0295	1.04549	2.60705	1.69787	1.26659	4.33743	1.46232	1.5834	1.16593
LYPD2	0	0	0	0	0	0	0	0.0533419	0	0	0.00533419	0.0168682
LYPD3	0.0161474	0.0206811	0.00543191	0.0220495	0.0244884	0.0295986	0.0110573	0.00718983	0	0.00633024	0.0142974	0.00971684
LYPD6B	0	0.00413102	0	0	0.00908666	0.0198956	0.00716147	0.0118245	0	0	0.00520993	0.00679167
LYVE1	0.407169	1.12572	0.762285	0.40803	0.166921	0.801469	0.615455	0.610433	0.704892	1.00198	0.660435	0.286999
LYZ	0.0616597	0.253068	0.198293	0.254949	0.295431	0.26759	0.225295	0.28769	0.307651	0.279287	0.243091	0.0717155
MADCAM1	0.0939457	0.167992	0.161354	0.26792	0.13313	0.160397	0.0857377	0.10027	0	0.0506674	0.122141	0.0738625
MAFF	0	0	0	0	0	0	0	0	0	0.0595731	0.00595731	0.0188387
MAL2	0.0808112	0.0434834	0.0426696	0.0509546	0	0.0548917	0.0328862	0.0414448	0.0375252	0.0337268	0.0418393	0.020251
MAMDC2	0	0	0	0.00165436	0	0	0	0	0	0	0.000165436	0.000523154
MAN1A1	0.548285	0.447496	1.02652	1.01111	0.946464	0.756721	0.72177	0.693124	0.674631	0.519715	0.734584	0.204355
MAN1C1	0.024112	0	0.0289212	0.0205066	0.0354234	0	0.0149608	0	0	0.019535	0.0143459	0.0135013
MAN2A1	0.0204154	0.00779359	0.0130421	0.0367151	0.0398011	0.00961237	0.00853276	0.0308412	0.0128414	0	0.0179595	0.0134808
MAN2A2	0	0	0	0	0.0167236	0	0	0	0	0	0.00167236	0.00528848
MAN2B1	0	0.00189193	0	0	0.00997061	0.00552257	0.0660163	0.00737664	0	0	0.00907781	0.020336
MAN2B2	0.122062	0.187859	0.121567	0.0699406	0	0.0598825	0.127664	0.137034	0.284955	0.139987	0.125095	0.0766164
MANBA	0.00929928	0.00939631	0.0236574	0.0208737	0.0188948	0.0105432	0.0214753	0.011414	0.00637102	0	0.0131925	0.00767362
MASP2	19.6119	16.2339	28.7283	17.2865	10.4988	6.97768	10.7804	6.8352	15.5002	11.964	14.4417	6.59904
MATN4	0.0224165	0.0264366	0	0.0107008	0.0249722	0.055961	0.0371872	0.0292612	0.0192374	0.0123606	0.0238534	0.0154319
MBTPS1	0.00823802	0	0.00716998	0.0136088	0	0.00887143	0	0	0	0	0.00378882	0.00515992
MCAM	0.174825	0.224264	0.230572	0.177966	0.146298	0.1329	0.310282	0.188325	0.266214	0.252308	0.210396	0.0561419
MDH1	0.180415	0.149499	0.210585	0.374521	0.299803	0.123336	0.145437	0.143486	0.106896	0.0506742	0.178465	0.0953599
MEGF8	0.0220118	0.0125088	0.0600051	0.0600508	0.033131	0.0224596	0.0144983	0.0339952	0.0110614	0.014876	0.0284598	0.0184382
MEGF9	0	0	0	0	0	0	0	0	0.0018413	0	0.00018413	0.00058227
METTL7A	0	0	0	0	0.0189363	0	0	0	0	0	0.00189363	0.00598817
MFAP4	0.074947	0.0549554	0.100234	0.0748606	0.0156665	0.143809	0	0.0792697	0	0.0560926	0.0599835	0.0455393
MFGE8	0	0	0.00334149	0	0	0	0	0	0	0	0.000334149	0.00105667
MFI2	0.355878	0.100318	0.373682	0.175365	0.355872	0.301432	0.383404	0.342712	0.173719	0.120914	0.268329	0.112473
MGAM	0.299154	0.119771	0.524924	0.43728	0.165762	0.191409	0.249389	0.170633	0.252148	0.115698	0.252617	0.135333
MGAM2	0	0	0	0	0.0122887	0	0.0385578	0.0251919	0.0170659	0	0.00931043	0.0137305
MGAT1	0.00417184	0	0	0	0	0	0	0	0	0	0.000417184	0.00131925
MGAT5	0.0230689	0.00246428	0.0265966	0.033747	0.0417068	0.0282248	0	0.00851095	0.00551984	0.00897901	0.0178818	0.0145546
MGP	0	0	0	0	0	0	0	0	0.0760291	0	0.00760291	0.0240425
MIA3	0	0.00875013	0.00947288	0.00655923	0.00544748	0.0208416	0.00457398	0.00770785	0.0153404	0.00403267	0.00827262	0.00597152
MIEN1	0.241852	0.0846192	0.164812	0.291516	0.227041	0.635334	0.628103	0.107711	0.186858	0.410286	0.297813	0.198727
MIF	0.404121	0.492504	0.537904	0.893891	0.653202	0.47085	0.500915	0.287783	0.618478	0.231871	0.509152	0.188646
MINPP1	0.0958557	0.0719573	0.0732939	0.0376255	0.0205397	0.0317832	0.057308	0.0213818	0.00418428	0.0181196	0.0432049	0.0298263
MITD1	0.036469	0.0113486	0.0207291	0.0292475	0.0499623	0.0219746	0.0134111	0.104853	0	0	0.0287995	0.0309173
MMADHC	0	0	0	0	0	0	0	0.125069	0	0	0.0125069	0.0395502
MME	0.43051	0.291754	0.606518	0.805088	1.0668	0.298901	0.673524	0.31373	0.386738	0.176944	0.505051	0.278103
MMP2	0.0725301	0	0	0	0.0180209	0.0591341	0	0	0	0	0.0149685	0.0275714
MMP7	0.21133	0	0.202334	0.0842326	0.17853	0.207305	0.112924	0.100709	0.0737856	0.158824	0.132997	0.0700978
MMP9	0	0	0	0.0849604	0.0394972	0	0	0.0506526	0.074714	0	0.0249824	0.034456
MMRN1	0	0.0093658	0	0.047659	0	0	0	0.00698613	0.0105772	0	0.00745881	0.0147702
MMRN2	0.47146	0.403662	0.1691	0.634433	0.543536	0.0682526	0.653951	0.630249	0.327828	0.171185	0.407366	0.21566
MOCS2	0	0	0.228849	0	0	0	0	0	0.146841	0	0.0375689	0.0815268
MPO	0	0	0	0	0.0598053	0	0	0	0	0	0.00598053	0.0189121
MPP5	0.0122138	0	0	0.0423081	0	0	0	0	0	0	0.00545218	0.0135067
MPST	0.315796	0.460549	0.444134	0.299581	0.321228	0.610686	0.257504	0.225612	0.254333	0.433789	0.362321	0.121226
MPZL2	0	0	0	0	0	0	0	0.00627394	0	0	0.000627394	0.00198399
MRC2	0.0196042	0.00418312	0.00381324	0.0311735	0.000775104	0.00297209	0.0048897	0.0032479	0.00840046	0.00268983	0.00817491	0.00966983
MSLN	0.0379453	0.134663	0.0570734	0.0259543	0.0501691	0.27279	0.0170428	0.0856959	0.179616	0.14383	0.100478	0.0816914
MSMB	0	0	0	0	1.06173	0	0	0	0	0	0.106173	0.33575
MSN	0.411813	0.44979	0.334557	0.337739	0.525031	0.188782	0.306295	0.320165	0.21689	0.164613	0.325568	0.115331
MST1	0	0	0	0	0	0	0.0465315	0	0.0125011	0	0.00590326	0.0148061
MST1L	0.0248256	0.0462943	0.0213879	0.0191415	0.0289498	0.0290945	0	0.0115078	0	0.0246178	0.0205819	0.0140246
MT-CO2	0	0	0	0.023642	0.0189171	0	0.0207945	0.00911084	0	0	0.00724644	0.0100394
MTHFD1	0	0	0	0	0.00287705	0	0.0220061	0	0	0	0.00248832	0.00691721
MUC1	0.25299	0.213023	0.182511	0.256702	0.159496	0.0934253	0.120532	0.167642	0.375692	0.0941635	0.191618	0.0870669
MUC20	0	0.050244	0.147256	0.0817376	0.0330101	0	0	0.0393544	0.00727314	0	0.0358876	0.0479607
MUC5B	0	0	0	0	0	0.00263684	0	0	0	0	0.000263684	0.000833841
MUC6	0.0137673	0	0	0	0	0	0.00921581	0	0	0	0.00229831	0.00496261
MVB12A	0.129329	0.0507616	0.0824196	0.0608636	0.0339764	0.0482092	0.0238147	0	0.0253175	0	0.0454692	0.0391753
MXRA5	0	0	0	0.00548964	0	0	0	0.000415791	0.00451473	0	0.00104202	0.0021038
MXRA8	3.45068	2.11262	6.16557	5.5487	3.54062	2.40538	2.51972	4.32755	2.85304	2.79276	3.57166	1.37205
MYDGF	0.0842505	0	0.326991	0.278793	0	0	0	0	0.145251	0	0.0835285	0.126084
MYH14	0	0	0	0	0.00663975	0	0	0	0	0	0.000663975	0.00209967
MYH9	0.003378	0.000820074	0	0	0.0187492	0.000997555	0	0	0	0	0.00239449	0.00584311
MYL6	0.0541648	0	0	0	0.129175	0	0	0.0325611	0	0	0.0215901	0.0421887
MYL6B	0	0.072141	0	0	0	0	0	0	0.0326879	0.0204317	0.0125261	0.0238543
MYLK	0.0231363	0.0160891	0.0114272	0.0210318	0.0168007	0.0253263	0.0244646	0.0103928	0.00285939	0.0191689	0.0170697	0.0071426
MYO1C	0.0134414	0.00430206	0.00567331	0.00469031	0.0133473	0.011524	0.00369717	0.00188945	0	0	0.0058565	0.00514858
MYO1D	0.0150062	0	0	0	0	0	0	0	0	0	0.00150062	0.00474538
MYOC	0.0252644	0.0455864	0.0494266	0.0294286	0.0172196	0.112458	0.0249303	0.0362995	0.0596042	0.0597193	0.0459937	0.027634
MYOM3	0.00231278	0	0	0	0	0	0	0	0	0	0.000231278	0.000731364
MYRF	0.00421621	0.00510597	0	0	0	0.00344833	0	0	0	0.00420759	0.00169781	0.00222652
NAAA	0	0	0	0	0	0	0	0	0	0.00710451	0.000710451	0.00224664
NAGA	0.0644296	0.0870613	0.0358037	0.0226764	0.0360791	0.197334	0.318859	0.198598	0.138041	0.141137	0.124002	0.094335
NAGLU	0.713089	0.821418	0.873973	1.42566	0.928658	1.25601	1.54466	0.810012	0.930598	0.76516	1.00692	0.293285
NAPA	0.0101281	0.0118468	0.00966068	0.0069959	0.00748464	0	0	0	0	0.00241574	0.00485319	0.00484789
NAPRT	0	0.0103156	0	0	0.00915974	0	0	0	0	0	0.00194753	0.00411479
NAPSA	1.30092	0.235807	0.723867	2.5315	0.545611	0.670325	1.75995	1.0386	1.24544	0.796214	1.08482	0.668355
NBL1	0.0405664	0.0300845	0.0432501	0.123508	0.0672075	0	0.0785515	0.102794	0.080797	0	0.056676	0.0412795
NCAM1	0.177682	0.0907687	0.0778663	0.102233	0.0524001	0.126289	0.187216	0.108959	0.095797	0.0986285	0.111784	0.0420175
NCAM2	0	0.00276356	0.0137544	0	0	0.0232425	0	0	0.00588769	0.0113748	0.00570229	0.00799946
NCR3LG1	0.0492009	0.0470301	0	0	0	0.169352	0.063266	0	0	0	0.0328849	0.054264
NCSTN	0.0157365	0	0.00631011	0.0304208	0.0247222	0	0	0	0	0	0.00771895	0.0116821
NEGR1	0.254274	0.275746	0.472435	0.302612	0.291718	0.540213	0.422183	0.117851	0.273458	0.332662	0.328315	0.12113
NEMP1	0	0	0	0	0	0	0	0.0833792	0	0	0.00833792	0.0263668
NEO1	0.0503506	0.0362583	0.105812	0.0959509	0.0438991	0.0371786	0.0347295	0.0763899	0.0188438	0	0.0499413	0.0333623
NEU1	0.13548	0.268866	0.355211	0.398592	0.280279	0.402706	0.399459	0.599461	0.341675	0.22958	0.341131	0.125206
NGFR	0.0619444	0.0450715	0	0.308585	0.0954635	0.0502209	0.0308134	0.0995813	0.0301099	0.0142959	0.0736085	0.0885206
NHLRC3	0.0516152	0.162425	0.0242438	0	0	0.147588	0.342046	0.113374	0.266343	0.272036	0.137967	0.122863
NID1	0.75188	0.456521	0.973296	1.25032	0.555106	1.0419	0.553896	0.765181	0.739033	0.462215	0.754935	0.264762
NIT2	0	0	0	0.122059	0.0585021	0	0	0	0	0	0.0180561	0.0409072
NME1	0	0	0.0352289	0.0383291	0	0	0	0.0493593	0.176304	0	0.0299221	0.0550517
NOTCH3	0	0	0	0	0	0	0	0	0.00306068	0	0.000306068	0.000967873
NOV	0.0180085	0.0146214	0.0352278	0.0468682	0	0.0398384	0.0392138	0.0476636	0.0254824	0.0170373	0.0283961	0.0158064
NPC2	0.360785	0.634936	0.770066	1.5295	1.05885	0.590656	0.933499	0.80081	0.739448	0.252584	0.767114	0.361231
NPHS2	0.0695223	0.137994	0.0449253	0.064552	0.170695	0.0686545	0.0533042	0.127257	0	0.011095	0.0747999	0.0548935
NPR1	0	0	0	0	0	0	0	0.0265922	0	0	0.00265922	0.0084092
NPR3	0.0383594	0.17593	0.106702	0.0642787	0.0211661	0.0487323	0.167694	0	0.0143593	0	0.0637222	0.0653921
NPTX2	0.0035324	0	0	0	0	0	0	0	0	0	0.00035324	0.00111704
NQO2	0	0	0	0.0661015	0	0	0	0	0	0	0.00661015	0.0209031
NRAS	0	0	0.0253876	0	0	0	0	0	0.0284104	0	0.0053798	0.011364
NRP1	0	0	0	0	0	0	0.00396116	0.00509443	0.000614455	0	0.000967005	0.00190527
NRXN1	0	0	0	0	0	0	0	0	0.00639991	0	0.000639991	0.00202383
NRXN3	0.0219476	0.0124168	0.0145997	0	0	0.0233711	0.0281114	0.0139434	0.0171353	0	0.0131525	0.0102395
NT5C	0.23456	0.12993	0.307573	0.412247	0.338166	0.0684183	0.0194457	0.277185	0.0599714	0	0.18475	0.147184
NTM	0.387821	0.1202	0.227988	0.375106	0.162228	0.166013	0.309987	0.148185	0.0592981	0.0724618	0.202929	0.118524
NTSR1	0	0	0	0	0	0.0167409	0	0	0.0378333	0	0.00545742	0.0125334
NUCB1	0.199932	0.246897	0.259663	0.401045	0.384476	0.312484	0.346952	0.225575	0.314462	0.267586	0.295907	0.0673288
NUDT1	0.0734879	0.0924885	0	0.0742448	0.0409938	0.286136	0.0635985	0.0737286	0.081811	0.00896876	0.0795458	0.0788811
NUP54	0	0	0	0	1.43399	0	2.26514	0	0	1.02929	0.472841	0.817232
NUTF2	2.13176	2.79845	1.55059	4.08315	1.28317	1.7858	2.01279	1.8233	4.12164	1.95292	2.35436	1.00196
OAF	0.112697	0.0911407	0.0658894	0.0984209	0.109149	0.0941565	0.182995	0.0738876	0.0658584	0.0552397	0.0949433	0.0365255
OBSCN	0.00394683	0	0	0	0	0.00812624	0.00460161	0	0	0	0.00166747	0.00288643
OGFOD3	0.324948	0.145099	0.300453	0.310579	0.270557	0.145944	0.334357	0.262906	0.21311	0.153949	0.24619	0.0758735
OGN	0.00570332	0.00380864	0.0159738	0	0	0.0174661	0	0	0.0536422	0	0.00965941	0.0168381
OLA1	0	0	0	0.00291026	0.00164623	0	0	0	0	0	0.000455649	0.00100573
OLFM4	0.111617	0.603723	0.157631	0.498239	0.55896	0.90438	0.381471	0.133598	0.319382	0.508959	0.417796	0.249276
OLR1	0.0980329	0.303017	0.392598	0.959847	0.665529	0.284834	0.100192	0.59937	0.274514	0.293738	0.397167	0.269657
OMD	0	0	0.0125471	0.0932168	0	0	0.0289429	0	0.180795	0.126152	0.0441654	0.0656421
OPCML	0.412277	0.338848	0.634714	0.489024	0.357298	0.464461	0.540133	0.310232	0.272899	0.336114	0.4156	0.114689
ORM1	8.53285	38.9931	9.9067	8.61516	1.35572	37.0705	15.9529	6.45702	17.2528	321.231	46.5368	97.3358
ORM2	5.32561	15.6479	4.94001	3.10137	0.947287	18.3493	9.57056	4.56937	10.6297	129.136	20.2217	38.6684
OSCAR	0.541769	1.80726	1.55521	2.42432	1.04586	1.17144	2.1332	1.63051	0.95334	0.717611	1.39805	0.615471
OTOA	0	0.00457822	0.00342302	0.00224039	0	0	0	0	0	0	0.00102416	0.00173869
P4HB	0	0.00925187	0.0319178	0	0.0197373	0.0179229	0.0229062	0.00764909	0	0.00991802	0.0119303	0.0109208
PACRGL	0	0	0	0	0	0	0	0	0	0.121334	0.0121334	0.0383692
PAFAH1B1	0	0	0	0.0322618	0	0.00847059	0	0.0410306	0	0	0.00817629	0.0153752
PAFAH1B2	0.0139534	0	0	0	0	0	0	0	0	0	0.00139534	0.00441246
PAM	0	0.00698283	0.010958	0.0189659	0.014898	0.0168256	0.0176859	0.0292404	0.0119295	0	0.0127486	0.0089345
PAPPA2	0.0149435	0.0166948	0.0154891	0.103498	0.122262	0.054488	0.08119	0.0485275	0.00728898	0	0.0464382	0.0432121
PARK7	0.353533	0.332942	0.390121	0.41868	0.376411	0.287378	0.340918	0.333707	0.174213	0	0.30079	0.12507
PBLD	0	0.0614831	0.10289	0.272985	0.248846	0.149279	0.096867	0.100006	0.00446709	0	0.103682	0.0971826
PCDH1	0.127955	0.564322	0.50543	0.89011	0.47615	0.605091	0.652375	1.00345	0.0878222	0.67092	0.558363	0.28831
PCDH12	0.0714667	0.0458668	0.0791912	0.0422845	0.0188276	0.0461332	0.030406	0.0204963	0.0178218	0.0570156	0.042951	0.0216497
PCDH17	0.00166391	0	0	0	0	0	0	0	0	0	0.000166391	0.000526175
PCDH19	0	0	0	0	0	0	0.0134078	0	0	0	0.00134078	0.00423991
PCDH7	0	0	0.0939634	0	0.0267824	0	0	0	0	0	0.0120746	0.0299786
PCDH8	0	0	0	0.000977444	0	0	0	0	0	0	9.77444e-05	0.000309095
PCDHA12	0	0	0.00474033	0	0	0	0	0	0	0	0.000474033	0.00149902
PCDHA3	0	0	0.0207277	0	0.00536065	0	0	0	0	0	0.00260883	0.00658544
PCDHA7	0	0	0.0223548	0	0	0	0	0	0	0	0.00223548	0.00706922
PCDHGC3	0.12726	0.12802	0.124725	0.126953	0.0672134	0.131449	0.153092	0.104461	0.0897328	0.078376	0.113128	0.0271175
PCDHGC5	0	0	1.54079	1.15725	0	0	0	0	0	0	0.269804	0.575935
PCK1	0	0.020512	0	0.120051	0.0238484	0	0	0	0	0	0.0164412	0.0375628
PCK2	0	0	0	0	0	0	0.0188515	0	0	0	0.00188515	0.00596136
PCNXL4	0.212993	0	0.270531	0.154521	0.24567	0.0398355	0	0.21491	0	0.0264172	0.116488	0.113314
PCOLCE	0.36736	0.206068	0.34613	0.630665	0.319442	0.35145	0.293464	0.225824	0.34527	0.243558	0.332923	0.119161
PCOLCE2	0	0.072157	0.0900823	0	0	0	0	0.0607161	0.0507866	0	0.0273742	0.0366571
PCSK1N	0.086531	0.0231899	0.0658607	0.0269943	0	0	0.0262017	0.0563135	0.0113536	0.0766981	0.0373143	0.0316884
PCYOX1	0.0285894	0.0271028	0.0818984	0.120357	0	0	0.123981	0	0.00989119	0	0.039182	0.0504005
PDCD1	0	0.010189	0	0	0	0	0	0	0	0	0.0010189	0.00322206
PDCD10	0	0	0	0	0	0	0	0	0.0546028	0	0.00546028	0.0172669
PDCD1LG2	0.227202	0.143604	0.139616	0.254238	0.330594	0.256381	0.332899	0.113223	0.197522	0.0966117	0.209189	0.0854956
PDCD6	0.188585	0.210978	0.234721	0.656037	0.3771	0.208534	0.102885	0.217272	0.182332	0.0527406	0.243119	0.167994
PDCD6IP	0.362296	0.309526	0.290976	0.625599	0.323547	0.309874	0.181891	0.286052	0.117268	0.0759076	0.288294	0.151695
PDGFC	0.00243448	0	0	0	0	0	0	0	0	0	0.000243448	0.00076985
PDGFD	0	0	0	0.00658355	0.0208463	0	0.0331047	0.00821031	0	0	0.00687449	0.0113952
PDGFRA	0	0	0.0154183	0.0125873	0.0104076	0.0199393	0	0	0	0.00598683	0.00643395	0.00762997
PDGFRB	0.0532554	0.0436698	0.13678	0.0481593	0.0525873	0.12783	0.063162	0.0456325	0.0212009	0.0454022	0.063768	0.037707
PDIA3	0.0113006	0	0	0	0	0	0	0	0	0	0.00113006	0.00357358
PDXK	0.00117735	0	0.040809	0	0	0	0	0.00384271	0.0216872	0	0.00675163	0.0137276
PDZK1	0	0	0	1.0846	0	3.41902	2.09789	3.25223	0	0	0.985374	1.41949
PDZK1IP1	0.0321997	0	0	0.108067	0.0388921	0	0.0449313	0.016692	0	0	0.0240782	0.0345248
PEAR1	0	0.011754	0.00267854	0.00285912	0.00237332	0.00266676	0.00481685	0.00352925	0.00932029	0.00992933	0.00499275	0.00391709
PEBP1	3.21754	2.38023	3.05952	2.4218	2.64175	4.52746	1.69187	1.6929	1.20734	1.42562	2.4266	1.00305
PEBP4	0.107368	0.520224	0.464779	0.104221	0	0.65963	0	0	0	0	0.185622	0.258112
PECAM1	0.0304848	0.0249103	0.01206	0	0	0.0504742	0.0177365	0	0.0126021	0.0327713	0.0181039	0.0167092
PEF1	0	0	0.0272642	0.0365384	0.0104305	0	0	0	0	0	0.00742331	0.013483
PENK	0	0.0417393	0	0.0698374	0	0	0.0429807	0.0272301	0	0.0182462	0.0200034	0.02481
PEPD	0	0.0180595	0	0.025591	0	0.0198514	0.0139062	0.0168373	0	0	0.00942454	0.0103483
PFKL	0	0	0	0.00297301	0.00521413	0	0	0	0.00392048	0	0.00121076	0.00202036
PFN1	0.228018	0.179049	0	0.160434	0.262101	0.176151	0	0.148332	0.182394	0	0.133648	0.0978481
PGA3	9.95274	9.09326	7.66754	9.15331	7.74871	8.80241	5.45628	6.22569	12.3363	6.43544	8.28717	2.03311
PGAM1	0.189717	0.139835	0.197422	0	0.115752	0.145873	0.0623415	0.14654	0.141835	0	0.113932	0.0706108
PGAM2	0	0.107991	0	0.0826832	0	0	0	0	0	0.0153242	0.0205998	0.0401246
PGC	0	0.033877	0	0	0.014038	0	0	0	0	0.0725572	0.0120472	0.0239395
PGD	0.0010957	0	0	0.00454447	0.0146317	0.00666704	0.00357701	0.00610948	0	0.00322001	0.00398454	0.00449829
PGF	0	0	0	0.0272689	0	0	0	0	0	0	0.00272689	0.00862319
PGK1	0.491538	0.547012	0.758912	0.951014	0.487575	0.318243	0.505789	0.657832	0.503415	0.142909	0.536424	0.222392
PGK2	0	0	0	0	0	0	0.183185	0	0	0	0.0183185	0.0579283
PGLS	1.17369	1.22922	2.01811	2.46387	1.21581	2.20037	1.17463	1.62929	2.51122	0.79122	1.64074	0.614455
PGLYRP1	1.74668	4.42433	14.2446	14.6436	6.57502	13.5453	2.97155	6.39515	9.76725	6.53582	8.08493	4.72416
PGLYRP2	2.12773	1.90733	2.74777	0.595335	0.567375	1.35866	1.87967	1.17257	1.63066	2.62753	1.66146	0.753078
PGM1	0.0115536	0	0.00946381	0.00951764	0.000777453	0.0121723	0	0	0.0255674	0	0.00690522	0.00842797
PHGDH	0	0	0	0	0.0841903	0	0	0	0	0	0.00841903	0.0266233
PHPT1	0.780159	0.200783	0.419986	0.202382	0.657344	0.747462	0.548369	0.764824	0.538445	0.429537	0.528929	0.215906
PI16	0.403646	1.01377	0.33667	0.476548	0.111002	1.67553	0.933203	0.329121	0.608469	2.39668	0.828464	0.713427
PIGR	5.10133	2.06943	3.73985	7.48098	5.55819	5.59704	3.4977	3.20971	2.89745	2.73253	4.18842	1.68151
PIK3IP1	0.825582	0.942122	0.14887	1.598	0.647373	2.77081	1.07955	1.26304	0.233234	1.71914	1.12277	0.775012
PIP	7.02262	1.77455	4.97091	3.25058	1.83234	3.46149	1.83133	1.5799	2.31606	1.03641	2.90762	1.85075
PKD1	0	0	0	0	0	0	0.0011259	0	0	0	0.00011259	0.000356042
PKD2L2	0	0	0	0	0	0	0	0.0138189	0	0	0.00138189	0.00436991
PKLR	0	0.00682243	0	0	0	0	0	0	0	0	0.000682243	0.00215744
PKM	0.168308	0.195126	0.200322	0.26515	0.246448	0.145233	0.162101	0.183537	0.300999	0.0652319	0.193245	0.0667034
PLA2G15	0.0380882	0.0702855	0.0617069	0	0	0.102332	0.102063	0.0923869	0.167513	0.0561539	0.0690529	0.0507206
PLAU	1.73537	0.868236	0.985929	1.48565	1.77839	2.65672	1.96536	2.56867	0.845003	1.74229	1.66316	0.642445
PLBD2	0.0285423	0.0671037	0.0720633	0.086223	0	0.0725124	0.109147	0.0458136	0.0748846	0.0682831	0.0624572	0.0306887
PLD3	0.192846	0.11044	0.128199	0.17302	0.123303	0.229545	0.236192	0.118647	0.127575	0.0791882	0.151896	0.0530612
PLEKHB1	0.00355367	0	0.298	0	0	0	0	0	0	0	0.0301553	0.0941175
PLG	0.660182	0.569105	0.594199	0.578641	0.231672	0.589358	0.513701	0.420316	0.643842	1.81628	0.661729	0.424752
PLOD3	0.00928193	0.00240574	0	0.00214314	0.0019729	0	0	0.0323062	0	0	0.00481099	0.0100701
PLS1	0	0.00280322	0	0	0.00992681	0	0	0	0	0	0.001273	0.00316569
PLS3	0	0	0	0	0.0563413	0	0	0	0	0	0.00563413	0.0178167
PLSCR1	0.0177469	0.0141138	0.157882	0	0.024178	0.0126696	0.00587049	0	0	0	0.0232461	0.0480932
PLTP	0	0	0	0	0	0	0.0107985	0	0	0	0.00107985	0.00341478
PLXDC1	0.0414074	0.0127826	0.0412231	0.0236693	0.0018435	0	0.0261453	0	0.022402	0	0.0169473	0.0165135
PLXDC2	0.0346696	0.0397776	0.0546489	0.053185	0.0263859	0.0571965	0.0403214	0.0405261	0.0438375	0	0.0390548	0.0166804
PLXNB2	0.00432819	0.0143033	0.00439092	0.00375428	0.00761252	0.001431	0.00194648	0.00580187	0	0	0.00435685	0.0042729
PLXND1	0.0272138	0	0	0	0	0	0	0	0	0	0.00272138	0.00860575
PNP	0.0694189	0.0818674	0.0828219	0.103231	0.0865721	0.0391097	0.0362522	0.069221	0	0	0.0568494	0.0362842
PODXL	0.0395167	0.171124	0.136389	0.214229	0.110612	0.0711569	0.246835	0.177227	0.0500352	0.0393787	0.12565	0.0753883
PODXL2	0.0252158	0.0117535	0.00561676	0.0114092	0.00581493	0.0124337	0.00701896	0.00310917	0.0129822	0.00379352	0.00991478	0.00652297
POMC	0	0	0	0.0701209	0	0.052032	0	0.0324881	0	0.0215648	0.0176206	0.0259057
POMGNT1	0.00110471	0.00178131	0.00751835	0	0.00431877	0	0	0	0	0.0344058	0.00491289	0.010656
POTEE	0	0	0	0.878501	0.702211	0	0	0.591442	0	0	0.217215	0.356346
POTEF	0	0	0	0.863112	0	0.4655	0	0	0	0	0.132861	0.295359
POTEI	0	0	0	0	0	0.224996	0	0	0	0	0.0224996	0.07115
POTEKP	0.840272	1.32751	0	0	0	0	1.29091	0.994732	0	0.31836	0.477178	0.572386
PPA1	0.0104914	0.0109349	0	0.0356874	0	0	0	0	0.00402032	0	0.0061134	0.0112825
PPIA	1.02362	0.917643	1.76106	1.87459	1.5763	0.829307	0.829599	0.790585	1.23752	0.844363	1.16846	0.419321
PPIB	0.567036	0.342695	0.600281	0.718212	0.918881	0.403255	1.16244	0.425699	0.387885	0.198721	0.572511	0.291899
PPIC	0.141682	0.0510977	0.278538	0.175792	0.0527267	0.0739303	0.195128	0	0.0997763	0.0601684	0.112884	0.0840895
PPP2R2B	0.00118184	0	0	0	0	0.00122355	0	0	0	0	0.000240539	0.000507196
PPT1	0.0423808	0.0711639	0.034152	0.0562615	0.0437463	0.0396848	0	0.04022	0.0228419	0.0150438	0.0365495	0.0202425
PPT2	0.265968	0.156765	0	0.101378	0.125165	0.0550912	0.0836669	0.222402	0.168267	0.219919	0.139862	0.0828786
PRADC1	0	0	0.0127588	0	0.0252111	0	0	0	0	0	0.00379699	0.00852587
PRAME	0	0	0	0	0	0	0	0	0	0.0257409	0.00257409	0.00813999
PRCP	0.249666	0.177379	0.253089	0.397328	0.221145	0.120653	0.347773	0.269448	0.277416	0.0243394	0.233824	0.107263
PRDM10	0	0	0.00753913	0.00627983	0	0	0	0	0	0	0.0013819	0.00292837
PRDX1	0.301458	0.467367	0.971902	0.973087	0.605065	0.805679	0.493279	0.383519	0.360111	0.48005	0.584152	0.248155
PRDX2	0.367747	0.208658	0.652813	0.566541	0.637264	0.203284	0.559345	0.351309	0.609543	0.321852	0.447835	0.176128
PRDX5	0.0619854	0.0138102	0.0626336	0	0	0.0123524	0.123396	0	0.0974014	0	0.0371579	0.045965
PRDX6	0.353186	0.284879	0.421865	0.475128	0.626395	0.340283	0.455689	0.455956	0.44727	0.272636	0.413329	0.105039
PRG2	0.652264	0.705626	1.08849	1.01011	1.31	1.06201	1.09104	1.3448	1.26662	1.14043	1.06714	0.232943
PRG4	0	0	0	0	0	0.00810203	0	0.00379462	0	0	0.00118966	0.00270573
PRKCSH	0.0632934	0.00715962	0.0200278	0.0206074	0	0.0395166	0.0103473	0	0.0299419	0.0227309	0.0213625	0.0194404
PRND	0	0.0645344	0	0.0905896	0	0	0	0	0	0.0229789	0.0178103	0.0328754
PRNP	0.0730632	0.65669	0.406449	0.182298	0.430617	0.499461	0.383707	0.163102	0.0708547	0.101137	0.296738	0.205062
PROC	0.0958532	0	0	0.0631062	0	0	0.0205022	0.0289259	0	0	0.0208387	0.0334743
PROCR	10.7962	22.18	16.8514	14.7198	12.2665	9.9778	14.1946	24.6036	9.66792	6.21214	14.147	5.7415
PROM1	0.158789	0.0979315	0.129354	0.13275	0.10315	0.148655	0.157922	0.120055	0.0818071	0.0192096	0.114962	0.0423588
PROM2	0	0.0193316	0.0106564	0.0508653	0.0495679	0.0117437	0.00372979	0.0173063	0	0	0.0163201	0.0192048
PROZ	2.64145	1.05537	4.86542	3.86795	3.34118	1.95625	4.36324	1.8954	2.45777	1.72911	2.81731	1.24736
PRR4	0	0	0	0	0	0	0	0	0.373901	0	0.0373901	0.118238
PRSS23	0.0230052	0	0	0	0	0	0	0	0	0	0.00230052	0.00727488
PRSS8	0.245618	0.172128	0.351134	0.334787	0.938623	0.315363	0.167126	0.436662	0.139129	0.631406	0.373198	0.247133
PSAP	1.30159	2.49637	0.998155	2.25642	1.61391	2.81874	3.23443	2.09919	3.72849	2.52056	2.30679	0.848145
PSCA	2.6185	2.19393	0.775154	0.49973	1.23413	0	1.15399	1.87533	0.505426	0.85707	1.17132	0.827451
PSMB1	0	0	0	0	0.0170486	0	0	0	0	0	0.00170486	0.00539125
PSME1	0	0	0	0	0.00824607	0	0.00365123	0	0	0	0.00118973	0.002732
PSME2	0	0	0	0.0135478	0	0	0	0	0.00344705	0	0.00169948	0.0043017
PTER	0	0	0.0190352	0	0	0	0	0	0	0	0.00190352	0.00601946
PTGDS	42.6598	61.7774	132.449	67.0833	39.2596	145.638	58.95	71.2054	131.213	59.1253	80.9361	39.6967
PTGFRN	0.0088624	0.0046018	0	0	0	0	0	0	0	0	0.00134642	0.00301091
PTGR1	0.0527257	0	0.269097	0.163863	0.251045	0.0582314	0.254821	0.092631	0.0966508	0.032716	0.127178	0.100356
PTGR2	0	0	0.00227604	0	0	0	0.0012662	0	0	0.00883492	0.00123772	0.00277929
PTK7	0.0139933	0.00978748	0.0181794	0.024129	0.014001	0.0130787	0.0134106	0	0	0.00446849	0.0111048	0.00773185
PTPRF	0	0.00769299	0.00532751	0.00718092	0.00661786	0.00898767	0.0056974	0.00314774	0.010102	0.00142564	0.00561797	0.00324104
PTPRG	0.0714497	0.0463141	0.0578161	0.0665792	0.0283681	0.091242	0.0448805	0.056514	0.0689258	0.0541409	0.058623	0.0172526
PTPRJ	0.0625665	0.0522606	0.0340299	0.0617915	0.0729599	0.0285274	0.0902817	0.0721095	0.0657845	0.0314592	0.0571771	0.0203704
PTPRK	0.00245943	0	0	0	0	0	0	0	0	0	0.000245943	0.000777741
PTPRN	0.0227377	0	0	0	0	0	0	0	0	0	0.00227377	0.00719028
PTPRO	0.00651754	0.00830825	0	0	0	0	0	0	0	0.0033158	0.00181416	0.00315503
PTPRS	0.0114296	0.00766432	0.0246838	0.0806334	0.0371271	0.0369242	0.0286682	0.0581578	0.0421859	0.0144716	0.0341946	0.0224668
PTTG1IP	0	0.0177301	0	0.0520203	0.15715	0	0.0538157	0	0	0.0194862	0.0300203	0.0494193
PVR	0.666907	0.738608	1.03592	0.561682	0.584938	0.415994	0.663818	0.547988	0.839467	0.794647	0.684997	0.176079
PVRIG	0	0	0.0284508	0.0277947	0.0431666	0	0.0115558	0.0278483	0	0	0.0138816	0.016423
PVRL1	0.0347197	0.0131721	0	0.0592066	0.0298288	0	0.249799	0.0637794	0.0661616	0	0.0516667	0.0744792
PVRL2	0.479707	0.407081	0.465526	0.699643	0.770051	0.998288	0.551354	0.505756	0.87943	0.306036	0.606287	0.221761
PVRL4	0.272483	0.363175	0.582761	0.502045	0.385087	0.316167	0.320261	0.247808	0.367182	0.269025	0.3626	0.106691
QPCT	1.59211	3.1697	5.01799	5.74169	3.00349	3.01308	3.12821	1.85056	7.23074	1.37915	3.51267	1.91009
QPRT	0	0	0	0	0	0.0490121	0.230434	0	0	0	0.0279446	0.0727958
QSOX1	0.488869	0.281329	0.635721	0.523154	0.585779	0.339832	0.41559	0.412694	0.33424	0.258449	0.427566	0.128241
RAB10	0.333752	0.322629	0.110913	0.351109	0.409205	0.317167	0.115727	0.362895	0.195189	0.206938	0.272552	0.106595
RAB11B	0.068164	0.0786307	0	0.138357	0.131359	0	0	0.0899362	0.0871916	0	0.0593639	0.055455
RAB12	0	0	0	0.189625	0.222806	0	0	0	0	0.135259	0.0547691	0.0906145
RAB14	0.260045	0.275807	0	0.187994	0.297755	0.258808	0	0.235522	0.119111	0.206278	0.184132	0.109462
RAB15	0.296375	0.291991	0	0.272796	0.332596	0.271409	0	0.354586	0.164994	0.185622	0.217037	0.128304
RAB1A	0	0.510452	0	0.305269	0	0	0.115316	0	0	0	0.0931037	0.176498
RAB1B	0	0	0	0	0.370473	0	0	0.335829	0	0	0.0706302	0.149125
RAB21	0.00959232	0	0.0209797	0.0362621	0.0323531	0.0161347	0.0157696	0	0	0.0127117	0.0143803	0.0128948
RAB27B	0	0	0	0	0.0719962	0	0	0	0	0	0.00719962	0.0227672
RAB30	0.304363	0	0	0.26114	0	0	0	0	0	0	0.0565503	0.119653
RAB33B	0.524208	0.172138	0	0.148913	0.228978	0.180462	0	0.181273	0.269374	0.307964	0.201331	0.151482
RAB35	0.312595	0.30797	0	0.287725	0.350798	0.286262	0	0.320068	0.612475	0.19578	0.267367	0.176823
RAB37	0	0.209587	0	0	0	0	0	0	0	0	0.0209587	0.0662772
RAB39B	0	0	0	0.21434	0	0	0	0.254906	0.0910209	0	0.0560267	0.0987779
RAB3B	0	0	0	0	0.251155	0	0	0.191134	0	0	0.0442289	0.0943098
RAB3C	0	0	0	0	0	0	0	0	0	0.129447	0.0129447	0.0409347
RAB3D	0	0	0	0	0	0	0	0.190184	0	0	0.0190184	0.0601415
RAB4A	0	0	0	0	0	0.280488	0	0.22017	0	0	0.0500658	0.106501
RAB5C	0.193048	0.39055	0.212989	1.394	0.114864	1.03119	0.768095	0	0	0.324948	0.442968	0.470023
RAB6B	0.193894	0.189517	0	0.163948	0.252096	0.198682	0	0.199575	0.0753781	0.135069	0.140816	0.0874845
RAB8A	0	0	0	0.314945	0.402189	0	0	0.31891	0	0	0.103604	0.168428
RAB8B	0	0	0	0.304883	0.389609	0	0	0	0	0	0.0694492	0.147767
RAC1	0.103248	0.194028	0.252407	0.380917	0.339537	0	0.27082	0.254025	0	0.234615	0.20296	0.13055
RAC2	0.103248	0.194028	0	0.342084	0	0	0.27082	0.254025	0.0921047	0	0.125631	0.130747
RAC3	0	0	0	0	0	0	0	0	0.105801	0	0.0105801	0.0334573
RALB	0.0231591	0	0.0565649	0	0.0638825	0	0	0	0	0	0.0143607	0.0252864
RAMP3	0	0	0.0179618	0	0	0.0593021	0	0	0	0	0.00772639	0.0189807
RANBP6	0.00523571	0	0	0	0	0	0	0	0	0	0.000523571	0.00165568
RAP1A	0.116765	0.119968	0	0	0.213413	0	0	0.131163	0	0	0.0581309	0.0795705
RAP1B	0	0	0.142672	0.096008	0	0.122996	0.136582	0	0	0.0914533	0.0589711	0.0640687
RAPH1	0	0	0	0	0	0.0241022	0	0	0	0	0.00241022	0.00762178
RARRES1	0	0	0	0	0	0.0583859	0	0	0	0.0521448	0.0110531	0.0233483
RARRES2	0.164637	0	0.808996	0.420278	0.420126	0.376414	0.470336	0.422577	0	0.0677538	0.315112	0.255567
RBP4	4.01433	5.89783	5.59636	4.27766	3.20444	5.73537	3.08237	4.61312	3.8304	2.99732	4.32492	1.10896
RBP5	0	0	0.0527859	0.461013	0	0	0	0.0404214	0	0	0.055422	0.143851
RCN3	0	0	0	0.0309965	0	0	0	0	0	0	0.00309965	0.00980196
RDX	0.273567	0.25354	0.231378	0.205023	0.371365	0.117103	0.187739	0.21839	0.189786	0.0798364	0.212773	0.0809162
RECK	0	0	0	0	0	0.00429016	0	0.00127504	0	0	0.00055652	0.0013717
REG1A	2.50439	9.00024	27.2853	4.84713	5.1865	18.1873	8.20206	4.09636	17.6822	7.11968	10.4111	8.00295
REG1B	0	2.57329	8.48185	0	0	0	0	0	0	0	1.10551	2.71502
RELT	0.00184024	0.00630007	0.0185013	0.0761268	0.0758382	0.0814569	0.0263356	0.0181475	0.0874112	0.0299691	0.0421927	0.0338737
RETN	0.306035	0.546664	0.22108	0.852849	0.629414	0.88207	0.306886	0.599777	0.849324	0.319488	0.551359	0.253926
RHCG	0.00459288	0.0201669	0.0250918	0.0207265	0.0042968	0.00557159	0.00421728	0	0.131156	0	0.021582	0.039579
RHOA	0.268591	0	0	0	0.408969	0	0	0	0	0	0.0677561	0.146624
RHOC	0	0	0	0.371741	0	0	0	0.104317	0	0	0.0476058	0.118514
RNASE1	15.5892	16.6169	30.3336	52.1519	50.5497	33.6485	30.1654	39.3695	24.201	7.91535	30.0541	14.6148
RNASE2	3.93622	32.1333	9.66791	11.2455	57.8089	18.3537	20.4617	28.0743	27.8901	8.87762	21.8449	15.7699
RNASE4	0	0.0329313	0	0.0761835	0.0626962	0.0566799	0.0696606	0.033804	0.0514521	0.0389779	0.0422385	0.0265681
RNASET2	0.207143	0	0.204549	0.153405	0.181992	0.291181	0.552632	0.40016	0.441984	0.272939	0.270598	0.159628
RNF13	0.00224699	0	0	0	0	0	0	0	0	0	0.000224699	0.00071056
RNF149	0.027087	0	0.114782	0	0	0	0	0.0467152	0.0259848	0	0.0214569	0.0367608
RNF167	0	0	0	0	0.0430809	0	0	0.0925555	0	0.0301321	0.0165768	0.0308806
RNH1	0	0.0248954	0.0150369	0	0.0519793	0	0	0.00395092	0.00273738	0	0.00986	0.0169923
ROBO4	1.06331	0.594316	1.19324	0.892372	1.2858	1.72594	1.91012	0.944061	2.05831	3.13769	1.48051	0.748213
ROR1	0	0.0341868	0.0827067	0	0	0.108992	0	0.00568689	0.0083958	0.060494	0.0300462	0.0403086
ROR2	0	0	0	0	0.0164606	0	0	0.0122089	0	0	0.00286695	0.00612657
RPS12	0	0	0	0	0	0	0	0	0.0271988	0	0.00271988	0.00860103
RPS27A	1.53911	1.36651	1.06658	1.29385	1.2761	1.42762	1.26342	0.821895	1.20287	1.13997	1.23979	0.200471
RTN4R	0.0200771	0.0182739	0.0428512	0.0236361	0.0377417	0.0308444	0	0	0.0219838	0	0.0195408	0.015537
RTN4RL2	0.361935	0.355134	0.379684	0.528633	0.207038	0.256702	0.481788	0.219722	0.149671	0.195193	0.31355	0.127912
S100A11	0.0257516	0.150139	0	0.0145837	0.03758	0	0.107386	0	0.333449	0	0.066889	0.106879
S100A6	0	0	0	0	0	0.334247	0	0	0.0549534	0.30899	0.069819	0.133944
S100A7	0	0	0	0	0	0	0	0	0.0249453	0	0.00249453	0.00788839
S100A7A	0	0	0	0.0557082	0	0	0	0	0	0	0.00557082	0.0176165
S100A8	0	0	0	0	0.976235	0.112073	0	0	0	0	0.108831	0.306803
S100A9	0	0	0	0	1.22498	0.389851	0	0	0.141184	0.230233	0.198625	0.384561
SAA4	0.0488666	0	0	0	0	0	0	0	0	0	0.00488666	0.015453
SAMM50	0.0507539	0	0	0.0843638	0.0809477	0.0375876	0.0102924	0	0	0.0579857	0.0321931	0.0345814
SARG	0	0	0	0	0	0	0	0	0	0.00254264	0.000254264	0.000804053
SCARB2	0	0.0289525	0	0.0357121	0.0632668	0	0.0852114	0	0	0	0.0213143	0.0313303
SCARF2	0	0	0	0	0	0	0	0	0.000584914	0	5.84914e-05	0.000184966
SCGB1A1	0.112298	0.245327	0.143628	0.55685	0	0.911754	0.313792	0.0207951	6.9698	1.76779	1.1042	2.13032
SCIN	0.00475414	0	0	0	0	0	0	0	0	0	0.000475414	0.00150339
SCNN1G	0	0.00326115	0.00236776	0	0	0	0	0.00362828	0.00409853	0	0.00133557	0.00177533
SCPEP1	0.130374	0.335915	0.164347	0.149431	0.0837769	0.195051	0.219866	0.190878	0.148552	0.131256	0.174945	0.0685192
SCRN2	0	0	0	0.0168625	0.018296	0	0	0	0	0	0.00351586	0.00741978
SCUBE1	0	0	0	0	0	0	0	0	0	0.0815036	0.00815036	0.0257737
SCUBE2	0	0	0	0	0	0.168548	0	0.0750809	0	0	0.0243629	0.0558869
SDC1	0.290424	0.453147	0.152023	0.487903	0.26876	0.166016	0.202859	0.151951	0.129177	0.145898	0.244816	0.1306
SDC2	0	0	0.0214907	0.0108626	0.0246159	0.0171521	0	0.0137567	0	0	0.00878779	0.00998317
SDC4	0.554855	0.450735	0.534468	1.12289	0.726022	0.288994	0.327349	0.246539	0	0.38736	0.463921	0.304401
SDCBP	0.416662	0.313825	0.391655	0.712291	0.350306	0.309283	0.268852	0.27637	0.420259	0.1673	0.36268	0.144958
SDF4	0.137111	0.0283646	0.149063	0.206315	0.349506	0.0737482	0.0913135	0.13727	0.0663983	0.0765086	0.13156	0.0921031
SDK1	0.00575833	0.0177151	0.0121115	0.0192805	0.0171793	0.013741	0.0108539	0.0161329	0.029805	0.0107139	0.0153291	0.0065041
SECTM1	12.4264	18.3182	23.6926	29.9514	15.7974	22.9956	11.4979	11.6305	19.9467	8.45116	17.4708	6.75962
SELENBP1	0.119338	0.0689604	0.198783	0.116399	0.0329337	0.133326	0.301706	0.116816	0.148237	0.0509361	0.128743	0.0777554
SELL	0	0	0.675669	0	0	1.29267	0	0.356291	0	0.208274	0.253291	0.42899
SEMA4B	0	0	0	0	0	0	0	0	0.0181864	0	0.00181864	0.00575105
SEMA5A	0.0270619	0.0149127	0.0208349	0.0334172	0.0222246	0.0261487	0.0319706	0.0148962	0	0.0118034	0.020327	0.0101909
SEMG1	1.13241	0	0	0.102104	0	0.0491793	0	0	0.357941	0	0.164163	0.358053
SEMG2	0.757646	0	0	0	0	0	0	0	0.228799	0	0.0986445	0.242457
SEP15	0	0	0	0	0	0	0.0152037	0	0	0	0.00152037	0.00480784
SEPP1	0	0	0.028547	0	0	0	0	0	0	0	0.0028547	0.00902734
SERPINA1	12.5202	11.2497	6.08998	10.2053	8.00186	10.8274	11.7073	5.31595	11.7322	6.72505	9.4375	2.65283
SERPINA3	6.50504	5.50095	3.59933	4.61763	1.66306	8.18513	4.65284	2.26108	7.36802	6.57453	5.09276	2.14805
SERPINA4	0.333102	0.114658	0.30684	0.369218	0.160639	0.226196	0.354234	0.137776	0.350143	0.132538	0.248534	0.104606
SERPINA5	13.2707	8.93904	13.7729	20.4176	17.5245	11.7154	17.8064	14.032	8.64744	7.01809	13.3144	4.37429
SERPINA6	0.529815	0.374118	0.319493	0.298442	0.10402	0.568	0.460456	0.287809	0.322469	1.33876	0.460339	0.336199
SERPINA7	1.92037	1.01047	1.05796	0.654318	0.617868	1.73788	1.0792	0.799475	1.16447	1.16493	1.12069	0.423689
SERPINB1	0	0	0	0	0	0	0	0	0.0227526	0	0.00227526	0.00719501
SERPINC1	1.01512	0.690351	0.464794	0.671887	0.712008	0.509052	1.09413	0.263784	0.561057	1.39973	0.738192	0.338638
SERPIND1	0.0580135	0	0	0	0.0148119	0	0.135815	0	0.0440226	0	0.0252663	0.0442026
SERPINF1	0.232492	0.14128	0.237483	0.321389	0.193046	0.273794	0.678231	0.217869	0.363521	0.103985	0.276309	0.160862
SERPINF2	0.761012	0.976752	0.42141	0.248	0.287996	0.174171	0.145353	0.365578	0.633301	0.523335	0.453691	0.270169
SERPING1	8.50159	4.01786	5.26383	6.3098	3.55404	5.31927	5.4057	2.96331	4.17538	3.68906	4.91998	1.62791
SERPINI1	0.0824331	0.0469627	0.107438	0.10703	0.134736	0.108356	0.122375	0.119853	0.11208	0.0439249	0.0985188	0.0310302
SEZ6L2	0	0.0331807	0.0337131	0	0.0211853	0	0.0076009	0	0	0	0.009568	0.0142543
SFN	0.172691	0	0.152978	0.137098	0.168584	0	0.159827	0	0.0911408	0.105764	0.0988082	0.0729135
SFRP1	0.00362844	0	0	0	0	0	0.0280419	0	0.0450235	0	0.00766939	0.0157707
SGSH	0.241404	0.300108	0.226526	0.0868612	0.151039	0.228439	0.355928	0.326176	0.0963381	0.124629	0.213745	0.0961579
SH3BGRL3	2.21795	2.94303	1.43284	3.98596	0.529322	4.8933	2.14707	2.70819	6.59121	1.07566	2.85245	1.85372
SHBG	0	0.00844761	0.0157806	0	0	0.0190836	0	0	0	0	0.00433117	0.00743102
SHISA5	0.140991	0.0982421	0.0847599	0.250239	0.219086	0.350018	0.313979	0.244739	0.0771007	0.0700996	0.184925	0.103928
SHMT1	0	0.0434069	0.076361	0.173549	0.133326	0.0247079	0.0476225	0.140519	0	0	0.0639493	0.0644112
SHMT2	0	0	0	0	0.0181535	0	0	0.0192958	0	0	0.00374493	0.0078996
SI	0	0	0.00425659	0	0	0	0	0	0.0177805	0	0.00220371	0.00563424
SIAE	0.21289	0.413945	0.338328	0.270463	0.247658	0.376576	0.603181	0.301777	0.543645	0.307337	0.36158	0.126901
SIRPA	0.25475	0.546707	0.629504	0.116299	0.100747	0.526601	0.384467	0.160276	0	0.181153	0.29005	0.217581
SIRPB1	0.491959	0.668306	0.599156	0.278223	0.31759	0.835917	0.118364	0.312602	0.283723	0.202757	0.41086	0.228511
SIRPG	0	0	0.109056	0.0351634	0	0	0	0	0	0	0.0144219	0.0350392
SLC12A1	0.944026	0.795546	0.433575	0.673399	0.375001	0.101386	0.617188	0.386794	2.86223	0.461527	0.765067	0.774529
SLC12A2	0	0	0	0.021213	0	0	0	0	0.0292145	0	0.00504274	0.010797
SLC12A3	0.048073	0.15848	0.0807142	0.133102	0.0880191	0.00702946	0.083141	0.0969885	0.0970882	0.0153747	0.080801	0.0473149
SLC13A2	0	0	0	0	0.00511609	0	0	0	0	0	0.000511609	0.00161785
SLC1A1	0.00234763	0	0	0.00901533	0.0056326	0.00561023	0	0	0	0	0.00226058	0.00331472
SLC25A3	0	0	0	0	0	0	0.0248714	0	0.113885	0	0.0138757	0.0359987
SLC25A32	0	0	0	0	0	0.0368924	0	0	0	0	0.00368924	0.0116664
SLC2A5	0.159685	0.0983586	0	0.17344	0.0905098	0.0292309	0.143648	0.0730408	0	0.0760568	0.0843969	0.062207
SLC36A2	0	0	0	0	0	0.00967782	0.0290088	0	0	0	0.00386866	0.00934228
SLC39A14	0.0129348	0	0	0.00961959	0	0	0.00854248	0	0	0	0.00310969	0.00512204
SLC39A4	0.0108035	0.00152564	0	0.0104648	0.0216774	0	0	0	0.00106096	0	0.00455323	0.00739573
SLC3A1	0	0	0.0464225	0	0	0	0.109396	0	0	0	0.0155819	0.0360473
SLC3A2	0.276677	0.205459	0.285724	0.29586	0.172574	0.233951	0.180794	0.173781	0.181059	0.160154	0.216604	0.0522791
SLC44A2	0.00906938	0	0	0.0413933	0.0392455	0.0486326	0.011481	0.0329734	0	0.0192021	0.0201997	0.0188812
SLC44A4	0.0389746	0.0202264	0	0	0	0	0	0	0	0	0.0059201	0.0132399
SLC4A4	0	0	0	0	0.00679234	0	0	0	0	0	0.000679234	0.00214793
SLC5A10	0	0	0	0.0101724	0.0166982	0	0.00796434	0.014334	0	0	0.00491689	0.00674491
SLC6A19	0	0	0.00595203	0.00677571	0	0	0.0152982	0	0	0	0.0028026	0.00512974
SLC9A3R1	0.0348446	0.0567066	0.0485393	0.0475202	0.0806337	0.0302963	0.114685	0.0857729	0	0	0.0498999	0.0366264
SLC9A3R2	0	0	0	0	0.0168306	0	0	0	0	0	0.00168306	0.00532231
SLCO4C1	0	0	0	0	0.00446213	0	0	0	0	0	0.000446213	0.00141105
SLITRK1	0.0303943	0	0	0	0	0.0127477	0.0318605	0	0.00602504	0.0196079	0.0100635	0.0129505
SLITRK4	0	0	0	0	0	0.0523317	0	0	0	0	0.00523317	0.0165487
SLITRK5	0	0	0	0.0618626	0	0	0	0	0	0	0.00618626	0.0195627
SLK	0	0	0	0.00173735	0.0011067	0	0.00455985	0	0	0.000351828	0.000775574	0.00145846
SLPI	0	0	0	0	0	0	0	0	0.0185645	0	0.00185645	0.0058706
SLURP1	0.340499	1.20058	0.737457	2.34759	1.31337	3.70092	1.92305	2.87375	4.58569	0.298294	1.93212	1.44443
SMIM22	0	0	0	0	0.00220079	0.0371731	0	0	0	0	0.00393739	0.0116983
SMIM24	0.132921	0.0526137	0.00706491	0.0102528	0.178641	0.0440057	0.0615182	0	0	0	0.0487017	0.0619196
SMO	0	0.17153	0	0	0	0	0.114416	0	0.0680365	0.16234	0.0516323	0.0721403
SMPD1	0	0.00465371	0	0	0	0	0	0	0	0	0.000465371	0.00147163
SMPDL3A	0	0	0	0	0.00127069	0	0.00249132	0	0	0	0.000376201	0.000843673
SMPDL3B	0.0109203	0.0257849	0	0	0	0	0	0	0	0	0.00367053	0.00849437
SMR3B	0	2.1037	2.33772	5.28893	0.652931	1.15353	1.07237	0	1.3512	0.345548	1.43059	1.57231
SNED1	0	0	0.00474109	0.0083546	0	0	0	0	0	0	0.00130957	0.0028892
SNX18	0	0.00741934	0	0	0	0	0	0	0	0	0.000741934	0.0023462
SOD1	0.131872	0.362319	0	0.534021	0.444109	0.106385	0	0.363411	0	0	0.194212	0.210101
SOD3	2.40522	1.26609	2.13293	2.23309	2.27793	2.57675	3.39478	1.64403	2.74501	2.11536	2.27912	0.581771
SORD	0	0.0540476	0.132191	0.206402	0.275722	0.0595549	0	0.0754305	0	0	0.0803348	0.0964479
SORL1	0.0081723	0.00163343	0.00980754	0.0138193	0.0127827	0	0.00646671	0.00845278	0.00244886	0.0051022	0.00686859	0.00463725
SORT1	0.010268	0.00318586	0.0211742	0.0201418	0.00826269	0	0.00354957	0.00837224	0.00216764	0	0.00771221	0.00767757
SPARC	0	0	0	0.0395067	0	0	0	0	0	0	0.00395067	0.0124931
SPARCL1	0.0535369	0.245103	0.283738	0.38534	0.564905	0.20844	0.255158	0.233209	0.386948	0.0440989	0.266048	0.155582
SPINK1	0	0	0	0	0.270601	0	0	0.086463	0	0	0.0357064	0.0868917
SPINT1	0.138976	0.116741	0.1186	0.225248	0.23701	0.181111	0.169914	0.107268	0.210912	0.0803804	0.158616	0.0542135
SPOCK1	0	0	0	0	0	0	0.0461431	0	0	0	0.00461431	0.0145917
SPP1	30.8098	29.8087	22.5438	32.6523	35.3387	7.69225	27.6672	32.0199	18.5267	13.976	25.1035	9.1143
SPTBN1	0	0.00904419	0	0	0	0	0	0.0106072	0	0	0.00196514	0.00415923
SPTBN4	0.0318963	0	0	0	0	0	0.00216038	0	0	0	0.00340567	0.0100336
SRI	0	0	0	0.121469	0	0.0765207	0	0	0.172307	0	0.0370297	0.06376
SSC5D	0	0	0	0	0	0.000943982	0	0	0	0	9.43982e-05	0.000298513
ST14	0.00948638	0	0	0.00232133	0.00551835	0	0.00521781	0	0	0	0.00225439	0.00337038
STK24	0.0080081	0	0	0	0	0	0	0	0	0	0.00080081	0.00253238
STOM	0.102976	0.073393	0.0252963	0.028962	0.108355	0.104939	0.214715	0.072088	0.10664	0.0369535	0.0874318	0.0555938
STXBP2	0.0529954	0.0710509	0.0242969	0.117509	0.0363116	0	0.0842342	0.052074	0.321224	0	0.0759695	0.093602
SULF2	0.0528126	0.0886165	0.196142	0.347299	0.121888	0.118294	0.184894	0.228563	0.392388	0.159711	0.189061	0.109058
SUMO4	0	0	0	0	0	0	0	0	0.0384446	0	0.00384446	0.0121573
SUSD2	0.260889	0.14164	0.17611	0.211932	0.227989	0.139352	0.0531677	0.131557	0.0877131	0.0578598	0.148821	0.0708295
SYPL1	0.166612	0.14145	0	0	0	0.149578	0.254202	0	0	0.180752	0.0892594	0.098747
TAF1L	0	0	0	0	0.00284118	0	0	0	0	0	0.000284118	0.00089846
TAGLN2	0	0.0123506	0.0135374	0	0.0262059	0.0288587	0.0256579	0.00834905	0	0	0.011496	0.0118408
TCN2	0	0	0.042546	0	0.00711911	0.0326308	0	0	0	0	0.00822959	0.0158056
TF	16.7984	13.4771	3.87396	4.13501	5.57911	4.2717	7.85006	3.80817	9.94914	12.6981	8.24408	4.7376
TFF1	0	0	0	0.269886	1.01731	0.150202	0	1.04644	0.122627	0.25615	0.286261	0.406413
TFF2	0.291821	0.584813	0.34243	1.03493	2.97474	0.322557	0.598071	2.41242	0.368234	0.173935	0.910395	0.978874
TFF3	0	0	0	0	0	0	0	0	0.747671	0	0.0747671	0.236434
TFPI	0	0	0	0	0	0.0234867	0	0	0.0026689	0	0.00261556	0.00738117
TGFBR2	0	0	0	0	0	0.0312289	0	0	0	0.0119472	0.00431761	0.0101738
TGM4	0	0	0	0.00511057	0	0	0	0	0	0.00415479	0.000926536	0.00196626
THBD	0.0641806	0.0327513	0.0141197	0.0796174	0.0206084	0.0854822	0.0584202	0.0519046	0.0466771	0.0359982	0.048976	0.0237046
THBS1	0.089599	0.0404671	0.120372	0.0919403	0.126584	0.0675257	0.0881418	0.0922455	0.074338	0.0520728	0.0843286	0.0270678
THBS4	0	0	0	0.0073221	0	0.00831193	0.00679675	0.0662566	0	0.012545	0.0101232	0.0202523
THY1	0.734007	0.541627	1.37885	1.13911	1.00844	1.71543	1.19058	2.99322	0.50521	0.609055	1.18155	0.747806
TIMP1	0.0800849	0.0574984	0.0973309	0	0.277819	0.0658515	0.139084	0	0.0906862	0	0.0808354	0.0836244
TIMP2	0.135984	0	0.139855	0.156094	0.0500696	0.0676469	0.131645	0.232492	0	0.0103204	0.0924107	0.0785929
TINAGL1	0.00207451	0.00353972	0.0127516	0.0796524	0.0579278	0.021303	0.0241356	0.0177189	0	0.00348962	0.0222593	0.0264308
TKT	0	0	0	0	0.0379496	0	0	0	0	0	0.00379496	0.0120007
TLN1	0	0	0	0	0	0.00415997	0	0	0.0281745	0	0.00323345	0.00886038
TLR2	0	0	0.0119065	0	0	0	0	0	0	0	0.00119065	0.00376517
TM7SF3	0.00131458	0	0	0.00513301	0	0	0.0169211	0	0	0	0.00233687	0.00537267
TMBIM1	0.0364668	0	0	0.0538077	0.0777716	0	0	0	0	0	0.0168046	0.0287703
TMED1	0.0131405	0	0	0	0	0.00826851	0	0	0	0	0.0021409	0.00465721
TMED3	0.0186445	0	0.0358559	0	0	0.0188368	0	0	0	0	0.00733373	0.0126941
TMED7	0.043669	0.031576	0.0762724	0	0	0.196813	0.0333013	0.144492	0.17915	0.0938987	0.0799172	0.07187
TMEM106B	0	0	0.0144331	0.0183391	0.0119418	0.016671	0.0548179	0.0316494	0.0518609	0	0.0199713	0.0202014
TMEM256	0.239477	0.0740377	0.0286942	0.245169	0.384231	0.500617	0.50609	0.041292	0.218259	0.445637	0.26835	0.184377
TMEM27	0.0424667	0.223819	0.104124	0	0	0	0	0	0.107546	0	0.0477956	0.0756177
TMPRSS2	0.0539063	0.0664866	0.0230769	0	0.0641927	0.0469301	0.0168154	0.0486935	0.0581688	0.0379901	0.041626	0.021948
TNC	0.0107508	0.0227266	0.00663915	0.0340247	0.00686396	0.0259682	0.025386	0.00653897	0.0152019	0.00304818	0.0157148	0.010611
TNFRSF11A	0	0	0	0	0	0.0226998	0	0	0	0	0.00226998	0.00717832
TNFRSF12A	0	0	0	0	0	0.143579	0	0	0	0	0.0143579	0.0454037
TNFRSF14	0	0.06695	0.0198682	0	0.025467	0.0403606	0.0453671	0	0.0411345	0	0.0239147	0.0240039
TNFRSF1B	0	0.0152923	0.0060957	0.0123326	0.0063916	0.0340211	0.00747367	0	0.0190961	0.0100607	0.0110764	0.01009
TNR	0.00857649	0.00187322	0	0.0126316	0	0	0.00301435	0	0	0	0.00260957	0.00444236
TNXB	0.0720672	0.0836386	0.0733378	0.0721104	0.0591721	0.0777811	0.0783368	0.0409403	0.0616919	0.0452339	0.066431	0.0143475
TOLLIP	0.0172563	0	0.06232	0	0.0357638	0	0.0418398	0	0.0113888	0	0.0168569	0.022359
TOM1	0	0	0	0.00127095	0	0	0	0	0	0	0.000127095	0.000401911
TOM1L2	0.0464005	0	0	0.0853774	0.0177995	0	0	0	0	0	0.0149577	0.0289094
TPI1	0.548091	0.533793	0.993154	1.21709	1.06869	0.571752	0.681853	0.734918	0.620104	0.283821	0.725327	0.285021
TPM1	0	0	0.00178068	0	0	0	0	0	0	0	0.000178068	0.000563102
TPM3	0	0	0	0.0297533	0.0842341	0	0	0	0	0	0.0113987	0.0272465
TPP1	0.731934	0.743416	1.05554	1.06911	0.614263	1.11714	1.01041	0.846848	1.18798	0.474829	0.885148	0.238249
TPST2	0	0	0.0140386	0	0.00370749	0	0	0	0	0	0.00177461	0.00446389
TRAP1	0.0149693	0.0132263	0.0306896	0.0279635	0.0330973	0.0225172	0.0107439	0.0143704	0	0.0130375	0.0180615	0.0103011
TRHDE	0.0447044	0.0195208	0.0302412	0.0430494	0.0393424	0.0359886	0.020758	0.0139449	0.0642247	0.0110641	0.0322838	0.0164669
TSG101	0.137966	0.0571991	0.0895532	0.108256	0.0819837	0.0246026	0.0788923	0.0899699	0.0318963	0.0343914	0.073471	0.0363789
TSPAN1	0.256156	0.232338	0.2912	0.137291	0.0979709	0.294917	0.278923	0.0887411	0.155949	0.0652441	0.189873	0.0904001
TSSK6	0	0	0	0	0	0	0.0792512	0	0	0	0.00792512	0.0250614
TSTA3	0	0	0	0.00561469	0.00325461	0	0	0	0	0	0.00088693	0.00195081
TTC26	0	0	0	0	0.0741867	0.0509887	0	0	0	0	0.0125175	0.0269498
TTN	0	0	0	0	0	0.0137382	0.00531168	0	0.0115898	0.0148314	0.00454711	0.00636383
TTR	4.32101	2.12922	5.01711	3.22944	2.80446	3.25858	4.63747	1.73523	3.5065	2.76032	3.33993	1.06297
TTYH3	0.00356089	0.0184945	0.032479	0.0228385	0.0287229	0.00522505	0.00878866	0.00271849	0.00416379	0.00265805	0.012965	0.0116029
TUBA1A	0	0	0	0	0	0	0	0.100092	0	0	0.0100092	0.0316518
TUBA1B	0	0	0	0.173861	0.151766	0	0	0	0	0	0.0325626	0.0688454
TUBA1C	0.101997	0.0597656	0.132536	0	0.12654	0.0476944	0	0	0.0699719	0	0.0538505	0.053464
TUBB	0	0	0	0.176651	0	0	0	0	0	0	0.0176651	0.0558619
TUBB2B	0	0.0735971	0.0876288	0	0.128707	0	0.0476312	0	0.0788323	0.0232583	0.0439655	0.0463746
TUBB4A	0.0851829	0	0	0.13322	0.118908	0	0	0.0752339	0	0	0.0412545	0.0555615
TUBB4B	0.109691	0.0870385	0.0972564	0.215786	0.192643	0.0445467	0.0643237	0.137343	0.0833936	0	0.103202	0.0651274
TUBB6	0	0	0	0	0.0514849	0	0	0.0611267	0	0	0.0112612	0.0238491
TUBB8	0	0	0	0.067711	0	0	0	0	0	0	0.0067711	0.0214121
TWSG1	0.0348329	0.219773	0	0.0833655	0	0.325347	0.102542	0	0.23713	0.212748	0.121574	0.118565
TXN	0	0	0.309921	0.331968	0.355181	0.019859	0.236036	0.514926	0.170623	0.0814695	0.201998	0.176817
TXNDC17	0	0.029997	0	0	0.0453037	0	0	0	0	0	0.00753007	0.0162796
TXNDC5	0.00921474	0	0.00928798	0	0	0.0382901	0	0.0107858	0.0195795	0.00997767	0.00971358	0.0119862
TXNL1	0	0	0.007861	0	0	0	0	0	0	0	0.0007861	0.00248587
TYMP	0	0.00263218	0	0.00163356	0.00144258	0	0	0	0	0	0.000570832	0.000967209
TYRO3	0	0	0	0	0	0	0	0	0.00100312	0	0.000100312	0.000317214
UBA1	0.0159709	0.019194	0.0132819	0	0.0194293	0	0.00819071	0	0	0	0.00760668	0.0086014
UCHL1	0.0504589	0.017281	0.0261334	0.0158881	0	0	0.0138899	0.0327996	0.199628	0.0307546	0.0386833	0.0585775
UEVLD	0	0	0	0.00870162	0	0	0	0	0	0	0.000870162	0.00275169
UGDH	0	0	0.00768661	0	0.0109996	0	0	0	0	0	0.00186862	0.00401604
ULBP3	0	0	0.0496316	0.041138	0	0	0	0.0870216	0	0	0.0177791	0.0308534
ULK3	0	0	0	0	0	0	0	0	0.0315131	0	0.00315131	0.00996531
UMOD	147.544	250.522	351.732	307.543	560.388	273.4	313.715	601.757	236.829	208.9	325.233	146.857
UPK1A	0	0	0	0	0.215703	0	0	0	0	0.065832	0.0281535	0.0690695
UPK3A	0.00537504	0	0	0	0.0137513	0	0	0	0	0	0.00191263	0.00448958
UTS2	0.0906915	0	0	0.134096	0	0.0759074	0.136157	0	0	0	0.0436852	0.0590888
VASN	5.82214	4.72816	7.98613	9.06087	6.60943	5.04073	5.36273	7.90088	5.25444	4.53447	6.23	1.57933
VCAM1	0.275261	0.296984	0.276455	0.182746	0.137255	0.490148	0.34167	0.178384	0.0684061	0.390887	0.26382	0.126006
VCL	0.000506387	0.00952408	0	0.00523799	0	0	0	0.00018461	0	0	0.00154531	0.00324132
VDAC1	0.280443	0.230789	0.420358	0.483302	0.517218	0.358926	0.678157	0.155311	0.135515	0.374395	0.363441	0.170031
VDAC2	0	0	0	0.186411	0.166447	0	0	0	0	0	0.0352858	0.0745378
VDAC3	0	0.130446	0.105021	0.236714	0.0557599	0	0.119233	0	0	0	0.0647173	0.0813232
VGF	0	0	0	0	0.00409462	0	0	0	0.00169034	0	0.000578496	0.00134481
VIL1	0	0	0	0.00328551	0.00229405	0	0	0.00170987	0	0	0.000728942	0.00123231
VMO1	0.702558	1.6148	0.463487	1.16471	1.54341	5.874	2.72941	0.827727	0.426657	2.7301	1.80769	1.65501
VNN1	0.00472832	0.0253563	0.0545151	0.00988842	0.0220532	0	0	0	0.0099979	0.189899	0.0316438	0.0580895
VPS25	0	0	0	0	0	0	0	0	0.0113155	0	0.00113155	0.00357829
VPS28	0.0458636	0.0185362	0	0.049454	0.0597532	0.0103506	0.0287972	0	0	0	0.0212755	0.0232693
VPS37B	0	0	0.0452162	0.0294991	0.019946	0	0	0.0167284	0	0	0.011139	0.0161645
VPS37D	0.0665693	0	0.07038	0.0702876	0.0571672	0.040193	0	0.0695717	0	0	0.0374169	0.0334144
VPS4A	0.192359	0.0797845	0.14941	0.239792	0.249393	0	0	0.128969	0	0	0.103971	0.102156
VPS4B	0.163237	0.192462	0.211331	0.41118	0.204234	0.0750651	0.105444	0.177168	0	0.0627923	0.160291	0.112685
VSIG4	0.0299912	0	0.121438	0	0	0.248987	0	0	0.0342722	0	0.0434688	0.0815955
VTA1	0.255327	0.172589	0.250056	0.417543	0.246534	0.195672	0.13172	0.0938716	0.0247078	0.0407733	0.182879	0.117805
VTN	1.35354	1.12461	2.99573	3.07156	2.38331	1.69159	1.60553	2.31841	1.83781	1.85901	2.02411	0.655181
VWA1	0.0414185	0	0.0482195	0.0864292	0	0	0.0267965	0.0565223	0.0219701	0.0218514	0.0303207	0.0282649
VWF	0.00532418	0	0.0105902	0.021008	0.0176895	0.0145921	0.0243503	0	0.0122832	0	0.0105838	0.00901443
WASL	0	0	0	0	0	0	0	0	0.0249012	0	0.00249012	0.00787445
WDR1	0	0	0	0	0.14247	0	0	0	0.0116266	0	0.0154097	0.0447939
WFDC2	0.63183	0.884992	0.32376	1.38171	1.36557	1.76526	0.700027	1.31724	0.779872	1.22996	1.03802	0.440776
WISP2	0	0	0.0352711	0	0.0427265	0.113844	0.0540054	0	0.0488745	0	0.0294722	0.0374897
WNT10A	0	0	0	0	0	0.0391568	0	0	0	0	0.00391568	0.0123825
XPNPEP2	0.224926	0.040603	0.160071	0.26518	0.0994801	0.176887	0.247631	0.0833915	0.0854107	0.0606596	0.144424	0.0816739
XPNPEP3	0	0.0309504	0	0	0	0	0	0	0	0	0.00309504	0.00978736
XYLT1	0	0	0	0	0	0	0	0	0.015677	0	0.0015677	0.00495751
YIPF3	2.05211	1.48451	1.51571	2.5619	2.99661	3.19291	2.85297	3.31816	2.371	1.57388	2.39198	0.705757
YWHAB	0.196412	0.177465	0.170338	0.154012	0.231928	0.109592	0.184328	0.17725	0	0.122637	0.152396	0.0639405
YWHAE	0.325991	0.322504	0.385521	0.265836	0.329796	0.194061	0.365294	0.208116	0.154689	0.127491	0.26793	0.0913293
YWHAG	0	0.616075	0.313455	0.534776	0.27312	0.0932815	0.161308	0.182806	0.103876	0	0.22787	0.210308
YWHAH	0	0	0.200493	0	0	0	0	0.129191	0	0	0.0329684	0.0715064
YWHAQ	0.235652	0.188473	0.157618	0.148139	0.245747	0.114226	0.208409	0.402168	0.129084	0.113537	0.194305	0.087218
YWHAZ	0.342522	0.385739	0.224422	0.279918	0.336809	0.22207	0.292313	0.238552	0.0919684	0.155745	0.257006	0.0895291
ZFYVE26	0	0	0	0	0	0	0	0	0.057334	0	0.0057334	0.0181306
ZG16B	10.6624	1.25358	1.28219	1.85499	1.32105	5.50096	2.20836	4.53019	2.60547	1.28386	3.2503	2.99147
ZNF655	0.011783	0	0	0	0	0	0	0	0	0	0.0011783	0.00372612

## Sheet: before_nonNM
GeneName	3-01result.xlsx	3-02result.xlsx	3-03result.xlsx	3-04result.xlsx	3-05result.xlsx	3-06result.xlsx	3-07result.xlsx	3-08result.xlsx	3-09result.xlsx	3-10result.xlsx	AVERAGE	STDEV
A1BG	4.34868	1.87017	4.84203	3.26133	2.9163	2.25104	3.55622	5.86711	2.37077	15.8573	4.71409	4.10932
A2M	0	0	0.0641205	0.0666319	0	0.0807616	0	0	0	0	0.0211514	0.0343185
ABCB1	0.0112841	0.0394577	0.163533	0.0292424	0.0134201	0.00299541	0.00707382	0.0403783	0.0230917	0.0619368	0.0392414	0.0472847
ABHD14A	0	0	0	0	0.0099001	0	0	0	0.0129979	0	0.0022898	0.00488224
ABHD14B	0.858776	0.116261	0.296647	0.629404	0.682761	0.422031	0.57446	1.11901	0.62752	0.747901	0.607477	0.28372
ABI3BP	0	0.0187945	0	0.0117681	0.00876098	0	0.0101669	0.0075314	0.0193113	0	0.00763331	0.00759249
ACAN	0	0	0	0	0	0.001494	0	0.0042459	0	0	0.00057399	0.00137296
ACAT1	0.00537461	0	0	0	0	0	0	0	0	0	0.000537461	0.0016996
ACE	0.0221152	0.00380912	0.0208109	0.0240003	0.00992261	0.00409742	0.0265347	0.0106613	0.005806	0.0442122	0.017197	0.0128096
ACE2	0.052677	0.0377078	0	0	0	0	0	0	0.0212785	0.00645388	0.0118117	0.0191369
ACO1	0.0153182	0	0.0043451	0.0150851	0.0127786	0.0178242	0	0.0335629	0.00711935	0.00531037	0.0111344	0.0101527
ACP2	0.832838	1.04484	0.695288	0.34043	1.44323	1.24887	0.526066	1.66595	0.802646	0.509587	0.910974	0.43263
ACPP	6.02292	6.62993	2.76786	48.3789	15.2883	8.42536	3.09191	2.64707	10.2692	18.672	12.2193	13.7867
ACTB	3.85204	2.88539	2.97723	6.35093	5.3831	4.32094	2.94463	5.00346	4.47924	2.91569	4.11126	1.2136
ACTBL2	2.01337	1.90491	1.6208	4.20356	3.11809	2.37695	1.55572	2.58658	3.02703	1.73193	2.41389	0.840365
ACTC1	2.11851	1.65004	1.58037	3.32482	2.42424	2.68783	1.83079	3.16933	2.32745	1.66083	2.27742	0.629766
ACTN1	0.0356634	0.0155595	0	0	0	0	0.0125645	0.0190958	0	0	0.00828832	0.0122453
ACTN4	0.0527392	0.0153819	0.0122426	0.0504344	0.0362001	0.0380924	0.00985905	0.0340831	0.035545	0.0237062	0.0308284	0.0151048
ACTR3	0	0	0	0.0221329	0.0289439	0	0	0	0	0.0285035	0.00795803	0.012939
ACTR3B	0	0	0	0	0	0	0	0	0.0185436	0	0.00185436	0.00586399
ACVR1B	0.0251542	0.057695	0.0636298	0	0.0778935	0.0192554	0	0	0	0.0124743	0.0256102	0.0298982
ACY1	0.50861	0.149476	0.835104	1.16407	0.939642	0.460671	0.782569	0.750167	0.735194	0.511938	0.683744	0.285058
ADAM9	0.027389	0	0.0211255	0	0	0	0	0.0140876	0.0085127	0	0.00711148	0.0103368
ADAMTS1	0.0131149	0	0.00790169	0.0076576	0	0.00305435	0	0	0.0120899	0	0.00438184	0.00533921
ADAMTSL2	0	0	0	0.054391	0.0124594	0	0	0.00269081	0	0	0.00695412	0.0171181
ADGRF5	0.028133	0.0335528	0.00568626	0.00939724	0.0218917	0.0190956	0	0	0.00453404	0	0.0122291	0.0125027
ADGRL2	0	0	0	0	0	0	0	0	0	0.00614795	0.000614795	0.00194415
AFM	0.0583599	0.10305	0.0899921	0.087711	0.0305644	0.16098	0.0652739	0.163289	0.0435462	0.186742	0.0989509	0.0542073
AGA	0	0	0	0	0	0.013746	0	0	0	0	0.0013746	0.00434687
AGER	0.133069	0	0	0	0	0	0	0	0	0	0.0133069	0.04208
AGRN	0.267379	0.235649	0.14218	0.198373	0.165718	0.125466	0.179278	0.15562	0.196212	0.254613	0.192049	0.0479013
AGT	0.285049	0.144672	0.306006	0.140366	0.188888	0.153944	0.126145	0.455138	0.262667	0.516721	0.25796	0.136841
AHCY	0.0735901	0	0	0.161037	0.130132	0.024746	0.0438152	0.225347	0.210359	0.13733	0.100636	0.0839519
AHSG	15.3017	16.2649	9.83979	12.652	11.3134	14.4694	8.12726	7.80883	9.16181	8.3938	11.3333	3.16107
AK1	0.0220935	0	0	0.0180499	0.0237287	0.0164387	0	0	0.0291048	0	0.0109416	0.0120052
AKR1A1	0.127312	0	0.137557	0.259299	0.140728	0.0795535	0.082458	0.175529	0.162572	0.0778149	0.124282	0.0700262
AKR1B1	0.108655	0	0.0680564	0.179439	0.103685	0.0419081	0	0.133255	0.137865	0.0931455	0.0866009	0.0592409
AKR1C3	0.064945	0	0	0	0	0.0615757	0	0.0547762	0	0	0.0181297	0.0292935
AKR7A2	0	0	0.0410249	0	0	0	0	0.0641243	0	0	0.0105149	0.0228262
AKR7A3	0.042209	0	0	0.0967766	0	0	0	0.108627	0.020401	0	0.0268013	0.0424004
AKR7L	0	0	0	0	0.0497988	0	0.00392554	0	0	0	0.00537244	0.0156585
ALAD	0	0	0	0	0	0	0	0	0	0.013224	0.0013224	0.00418178
ALB	355.706	364.081	283.382	549.013	360.819	435.427	352.704	528.678	353.018	308.904	389.173	88.1764
ALDH1A1	0.0612378	0.0245945	0.0767973	0.120084	0.206436	0.0471833	0.115789	0.192449	0.13723	0.0818446	0.106365	0.0599585
ALDH1L1	0.0339908	0	0.0296394	0.0305473	0.0336011	0	0.00946365	0.0702422	0.0172235	0.0264369	0.0251145	0.020569
ALDH1L2	0	0	0	0	0	0	0.00371434	0	0	0	0.000371434	0.00117458
ALDH3B1	0	0	0	0.00102102	0	0	0	0	0	0	0.000102102	0.000322876
ALDH7A1	0	0	0	0	0	0	0	0.00908225	0	0	0.000908225	0.00287206
ALDH8A1	0	0	0	0	0	0	0	0.00482463	0	0	0.000482463	0.00152568
ALDOA	0.025808	0.0371879	0	0.304198	0.261499	0.11517	0.0218269	0.0894862	0.129428	0.132131	0.111673	0.102315
ALDOB	1.07427	0.628163	0.778581	1.56817	1.08866	1.11365	1.28057	1.72425	1.18481	0.738008	1.11791	0.350145
ALDOC	0	0	0	0	0.0869612	0.0769513	0	0	0	0	0.0163913	0.0346362
ALPL	0	0	0	0	0	0	0	0	0.0099519	0.00217677	0.00121287	0.00314586
AMBP	206.951	198.034	325.169	135.109	140.086	238.069	144.18	211.36	148.447	218.027	196.543	58.7625
AMICA1	0	0.00780004	0	0	0	0	0	0	0	0.0274091	0.00352092	0.00874409
AMN	0	0	0	0	0	0	0	0	0.179209	0	0.0179209	0.0566707
AMY1A	10.2177	2.52868	10.2458	3.12526	8.27623	0	1.61756	13.1214	0.793125	5.67469	5.56004	4.62497
AMY2A	10.9177	2.69606	11.8756	3.3629	8.82956	0.82599	1.97895	13.2146	0.81653	7.16097	6.16789	4.80171
AMY2B	10.0984	0	10.8811	3.05363	7.93779	0.665096	1.51574	12.6754	0.76198	6.08313	5.36724	4.77993
ANG	0.0341246	0	0	0	0.103993	0.0229088	0.0443487	0	0.0480222	0.0332997	0.0286697	0.0327721
ANGPTL2	1.19155	0.882294	0.586365	1.069	0.669346	1.10943	0.575535	0.731797	0.852428	0.596407	0.826416	0.2317
ANGPTL6	0.235919	0.152347	0.0677333	0.128529	0.049646	0.206025	0.049749	0.0468423	0.105904	0.0413229	0.108402	0.0706863
ANPEP	1.91332	1.34706	0.73855	1.51325	1.47845	1.64582	1.11932	2.0035	1.68984	2.62288	1.6072	0.513847
ANTXR1	0.078742	0.0676931	0.0964782	0.0313193	0.0957037	0	0.102145	0.168481	0.0685726	0.216726	0.0925862	0.0623617
ANXA1	0	0	0	0.0507102	0.0560017	0.0106804	0	0	0	0.284737	0.0402129	0.0886478
ANXA11	0.262239	0.523323	0.229792	1.46505	0.117551	0.772808	0.293061	0.480422	1.76562	0.421274	0.633114	0.553385
ANXA2	0.107386	0.104805	0.16051	0.167829	0.25166	0.163517	0	0.0369766	0.187739	0.194305	0.137473	0.075936
ANXA2P2	0	0	0	0	0	0	0.11618	0	0	0	0.011618	0.0367393
ANXA3	0	0	0	0.0354565	0	0	0	0	0	0	0.00354565	0.0112123
ANXA4	0.276189	0.0463522	0.0181486	0.203575	0.110254	0.17641	0.0145863	0.1263	0.277383	0.125175	0.137437	0.0962415
ANXA5	0.117704	0.0969584	0.0744942	0.179074	0.29389	0.0741028	0.11343	0.267729	0.177919	0.544957	0.194026	0.145087
ANXA6	0.00458791	0	0.0165206	0.069703	0	0.0154459	0	0.0663446	0.0184904	0.0214279	0.021252	0.0259855
ANXA7	0.0165289	0.035964	0.0136884	0.0679169	0	0.0586305	0.00539644	0	0.134106	0.0795847	0.0411816	0.0437064
AOC1	0.230304	0.178088	0.0823648	0.386953	0.154959	0.18495	0	0.15853	0.399516	0.465179	0.224084	0.148507
AOX1	0.00303199	0	0	0	0	0	0	0.0171173	0.00313731	0	0.00232866	0.00535215
APCS	0.53237	1.10357	0.280073	0.492478	0.739973	0.783296	0.669395	0.582379	1.13574	0.712663	0.703194	0.263229
APLP2	0.0284397	0	0.00758269	0.0193304	0.0389289	0.015323	0	0.00773647	0.0424459	0.0153033	0.017509	0.0149825
APOA1	4.39727	1.59952	1.86518	3.63146	2.74255	3.7614	2.8513	1.40639	3.47992	1.40319	2.71382	1.09388
APOA2	0.144056	0	1.13951	0.0682883	0.155438	0.792361	0.0840654	0.545045	0.14081	0.132657	0.320223	0.378892
APOA4	2.67525	0.617793	0.613659	0.547585	2.29932	0.71949	1.9794	1.62119	0.840319	0.901786	1.28158	0.79308
APOA5	0.0225069	0	0	0	0.03056	0	0	0	0	0	0.0053067	0.0113474
APOB	0	0	0.00382169	0.00174443	0	0.00157687	0	0	0	0	0.000714299	0.0012924
APOC3	0.412294	0.381244	0.0842757	0.0624319	1.4133	0.136257	0.323437	0	0.0773052	0.0488601	0.29394	0.420486
APOD	15.6016	26.3594	118.526	19.54	19.6377	10.5504	11.5029	44.7432	15.7767	32.262	31.45	32.315
APOE	1.43678	0.905429	0.465297	1.01375	1.42139	1.43249	0.951186	0.901653	1.41913	1.17693	1.1124	0.323713
APOH	13.9265	18.0295	5.87692	3.22316	6.15774	3.00703	5.17841	3.96687	6.58915	5.47198	7.14272	4.90604
APOL1	0	0	0	0	0	0.00282763	0	0	0	0	0.000282763	0.000894175
APOM	0	0	0	0	0	0	0	0	0	0.0452243	0.00452243	0.0143012
APP	0.122813	0.107339	0.0348781	0.12806	0.105691	0.108962	0.0418913	0.0763357	0.234857	0.109768	0.10706	0.055212
APRT	0	0	0	0	0.0385989	0	0	0.017937	0	0.00486012	0.0061396	0.0127292
AQP1	0.116358	0.0328279	0.146729	0.113792	0.0288816	0.0839772	0.0411431	0	0.084129	0.105312	0.0753149	0.0472802
AQP2	0.197083	0.226043	0.117022	0.087456	0.0277653	0.31407	0.0632118	0.102201	0.113708	0.104717	0.135328	0.0855639
ARF3	0.123181	0	0	0	0	0	0	0	0	0	0.0123181	0.0389534
ARFIP1	0.00478409	0	0	0	0	0	0	0	0	0	0.000478409	0.00151286
ARHGDIA	0	0.120952	0	0.173941	0.1149	0	0	0.192134	0	0	0.0601928	0.080809
ARHGEF10L	0.00214642	0	0.00218258	0	0	0	0	0.00687634	0	0.0029577	0.0014163	0.00224459
ARL3	0	0	0	0	0	0	0	0	0.00466377	0	0.000466377	0.00147481
ARPC2	0	0	0	0.0454585	0.0148487	0	0.00961679	0.0757221	0	0.0168111	0.0162457	0.0252909
ARPC4	0	0	0.0161917	0	0	0	0	0	0	0	0.00161917	0.00512026
ARSA	0.802713	0.802821	0.549988	0.759062	0.771986	0.894483	1.03739	0.952393	1.14478	0.775712	0.849133	0.16627
ARSB	0	0	0	0	0	0.0597109	0	0	0	0	0.00597109	0.0188822
ARSE	0	0	0	0	0	0	0	0	0	0.00203939	0.000203939	0.000644911
ARSF	0.0918175	0.0117289	0.0180989	0.090102	0.0359737	0	0.01273	0.0848276	0.0427889	0.204288	0.0592355	0.0615916
ASAH1	0.543412	0.289403	0.192641	0.900044	0.860921	1.16099	0.874447	1.11367	1.11961	1.31337	0.83685	0.379402
ASAP2	0	0	0.144208	0	0	0	0	0	0	0	0.0144208	0.0456025
ASGR2	0	0	0.0627943	0	0	0	0	0.0456439	0	0	0.0108438	0.0232154
ASPM	0.831337	0	0	0	0	3.22055	0	0	0	0	0.405188	1.02314
ASS1	0.300578	0.0403707	0.171975	0.146516	0.231133	0.11685	0.155823	0.333082	0.204562	0.124471	0.182536	0.0878536
ATOX1	0	0	0.061231	0	0	0	0	0	0	0	0.0061231	0.019363
ATP13A1	0.0111898	0	0	0	0	0	0	0	0	0	0.00111898	0.00353852
ATP1A1	0.0124569	0	0	0.0237535	0.0280997	0.0337148	0	0.0204142	0.0162215	0	0.0134661	0.0129624
ATP1A2	0	0	0	0	0	0	0	0.0195977	0	0	0.00195977	0.00619734
ATP1A3	0	0	0	0	0	0.0255656	0	0	0	0	0.00255656	0.00808457
ATP1B1	0.110374	0.103463	0.0596116	0	0.0525913	0	0.0205848	0.0518163	0.0609817	0.0383377	0.049776	0.0376047
ATP5A1	0	0	0	0	0.0513104	0	0	0	0	0	0.00513104	0.0162258
ATP5B	0.00134197	0	0	0	0.0306077	0	0	0	0	0	0.00319497	0.00964109
ATP6AP1	0.0533896	0.186409	0.0182307	0.126516	0.0657951	0.15095	0.0633251	0	0.197688	0.137328	0.0999632	0.0691823
ATP6AP2	0.107437	0.0376069	0.0983673	0.0853239	0.154715	0.246489	0.0805793	0.0624188	0.121288	0.339434	0.133366	0.0925308
ATP6V0A4	0	0	0	0	0.00107442	0	0	0.0010817	0	0	0.000215613	0.000454555
ATP6V0C	0	0	0	0	0	0	0	0.00582151	0	0	0.000582151	0.00184092
ATP6V1A	0.117605	0	0	0.0113804	0.149048	0.0280132	0.00354701	0	0.0377806	0	0.0347375	0.0540922
ATP6V1B1	0.00778848	0	0	0	0.071359	0	0.00753789	0.0280162	0	0	0.0114702	0.0228007
ATP6V1B2	0	0	0	0.0158634	0.0420588	0	0	0	0	0.0013409	0.00592631	0.0136267
ATP6V1E1	0	0	0	0	0.088985	0	0	0.0178175	0	0	0.0106802	0.0280775
ATP6V1H	0	0	0	0	0.00245963	0	0	0	0	0	0.000245963	0.000777804
ATRN	0.413552	0.663315	0.215186	0.427964	0.306706	0.344624	0.329305	0.374275	0.617636	0.349798	0.404236	0.138079
AXL	1.64989	1.62964	0.536142	1.01814	0.630823	0.946175	0.692581	0.651003	1.3835	0.615858	0.975375	0.431839
AZGP1	34.0927	23.3008	17.6956	30.0926	18.1311	14.7243	29.0515	45.3913	20.599	94.9381	32.8017	23.6922
AZU1	0	0	0	0	0.160246	0	0	0	0	0	0.0160246	0.0506741
B2M	4.24625	0.310248	12.0086	1.06676	6.04897	1.22201	0.699072	7.91804	3.42868	2.68774	3.96363	3.75076
B3GNT2	0.0501409	0.0624295	0	0	0	0	0	0	0	0.0500533	0.0162624	0.0263991
B4GALT1	0.354461	0.0761456	0.188677	0.0902512	0.265439	0.218255	0.0911492	0.404949	0.272097	0.327836	0.228926	0.11691
B4GALT5	0.173306	0.0755331	0.11717	0.0758702	0.136101	0.122597	0.0416301	0.253813	0.123622	0.103616	0.122326	0.0589873
B4GAT1	0.461652	0.0983335	0.329743	0.302109	0.178819	0.191996	0.100215	0.385274	0.319744	0.288364	0.265625	0.120154
BAIAP2	0.00984081	0	0	0	0	0	0	0	0	0	0.000984081	0.00311194
BAMBI	0	0	0.0554156	0	0	0	0	0.063168	0	0	0.0118584	0.0250663
BASP1	0.02655	0	0	0	0.0769447	0	0	0	0.0169454	0.0260075	0.0146448	0.024595
BBOX1	0.0210464	0	0.0233392	0.0914478	0.0467082	0	0.0166788	0.0670208	0.0719396	0.0126361	0.0350817	0.0321968
BCAM	0.313088	0.420809	0.175851	0.222677	0.208304	0.167484	0.223805	0.216366	0.276553	0.23124	0.245618	0.075004
BDH2	0.0305058	0.0495744	0	0.0474761	0	0.0743745	0.0527195	0.0851071	0.0518067	0.0750671	0.0466631	0.0293274
BGN	0.599313	0.30139	0.318498	0.48703	0.568202	1.08087	0.17409	0.215764	1.38632	0.456636	0.558811	0.38935
BHMT	0.330689	0.105274	0.489825	1.482	1.17595	0.819843	1.08064	2.78923	1.26932	0.629896	1.01727	0.761499
BHMT2	0	0.0386888	0	0.247647	0.116133	0.202337	0.227944	1.11665	0.0840517	0.0449624	0.207842	0.332203
BID	0.0984648	0.0890125	0.130598	0.0194454	0.083563	0.0731601	0.183369	0.140446	0.102202	0.119785	0.104004	0.0439204
BLVRB	0.0658852	0	0	0.0473741	0	0	0	0.140207	0.0286766	0	0.0282143	0.0460737
BPIFB1	0.028696	0	0	0	0	0	0	0.00242032	0	0	0.00311163	0.00902156
BPIFB2	0	0.037116	0.00460874	0	0	0	0	0.0678117	0	0	0.0109536	0.0230879
BROX	0.347056	0.126021	0.159154	0.200526	0.194836	0.233691	0.133135	0.191561	0.276239	0.142742	0.200496	0.0695696
BSG	0.0685003	0	0.120696	0.0538895	0.0662924	0	0.0414729	0.135738	0.0500312	0.0990215	0.0635641	0.0454699
BST1	0.0667153	0.151479	0.16381	0	0	0.0228575	0.0206048	0.136738	0.049539	0.134708	0.0746452	0.0656221
BTD	0.420431	0.407827	0.490348	0.278014	0.28219	0.30568	0.370635	0.511786	0.352249	0.888871	0.430803	0.179951
BTLA	0	0	0.056867	0	0	0	0	0	0	0.0325719	0.00894389	0.0197058
BTN2A1	0.40552	0.182824	0.393358	0.175177	0.398258	0.312363	0	0.578759	0.459852	0.359373	0.326548	0.166235
BTNL3	0	0	0.05429	0	0	0	0	0	0.0783939	0.07344	0.0206124	0.0337272
BTNL9	0	0	0	0	0.00631957	0	0	0	0	0	0.000631957	0.00199842
C11orf52	0.185436	0.125084	0.143624	0	0	0	0	0	0	0	0.0454144	0.0745622
C11orf54	0.213856	0.247025	0.197616	0.218739	0.231182	0.117573	0.260711	0.328865	0.28343	0.065737	0.216473	0.0768058
C15orf41	0	0	0	0	0.0412596	0	0	0	0	0	0.00412596	0.0130474
C16orf89	0.0243198	0	0.0225027	0.011144	0.0130707	0.0566077	0.0568415	0.22795	0.0550235	0.0509909	0.0518451	0.065437
C19orf80	0	0	0	0.0485268	0	0	0	0	0	0	0.00485268	0.0153455
C1QTNF5	0	0	0	0	0	0	0	0	0.0156509	0.0212477	0.00368986	0.00788997
C1R	0.088033	0.129724	0	0.193836	0	0.00714736	0.136281	0.0829325	0.069131	0.17369	0.0880776	0.0707287
C1RL	0.556621	1.11515	0.255557	0.915437	0.99429	0.443475	0.907926	0.515147	1.35879	1.10254	0.816492	0.353867
C1S	0.00731396	0	0	0	0	0	0	0	0	0.0372308	0.00445447	0.0117436
C3	0.156629	0.0685958	0.250939	0.265184	0.1051	0.500825	0.0861782	0.3271	0.151402	0.22919	0.214114	0.131582
C4A	0.329063	0.338124	0.267226	0.262051	0.276084	0.343844	0.202779	0.510444	0.354181	0.527944	0.341174	0.104874
C4B	0.291794	0.416631	0.267551	0.243209	0	0.342303	0.174111	0.49878	0.339774	0.491809	0.306596	0.150199
C4BPA	0	0	0	0.89761	0	0	0	0	0	0	0.089761	0.283849
C5	0	0	0.0356257	0	0	0.00107434	0	0	0	0.00180484	0.00385048	0.011182
C6	0.0106427	0.00760336	0.0396655	0	0.0101846	0	0	0.00469085	0.0181484	0	0.00909355	0.0123495
C6orf120	0.0247514	0.0315613	0.216711	0	0.464738	0.08774	0	0.0458641	0	0	0.0871366	0.148484
C7	0.0373257	0.0120524	0.0800336	0.0098749	0.00460996	0.00931727	0.0088134	0.038456	0.0359528	0.00615056	0.0242587	0.0239248
C8A	0	0	0	0	0	0.0135815	0	0.00236307	0.00353972	0	0.00194843	0.00427663
C8B	0	0	0.00302786	0	0	0	0	0	0	0	0.000302786	0.000957493
C9	0.0898147	0.0667579	0	0.0582863	0.0378309	0	0	0	0.0764504	0.303103	0.0632243	0.0913448
CA1	0.02249	0	0	0	0	0	0	0.119879	0	0.210312	0.0352681	0.0720104
CA12	0.0540054	0.0388916	0	0.0364842	0	0	0	0	0.00786031	0.0245754	0.0161817	0.0205683
CA2	0.501868	0.291577	0.229945	0.265276	0.73204	0.452837	0.882997	0.561863	0.639173	0.292436	0.485001	0.220669
CAB39	0.0119993	0	0	0	0	0	0	0	0	0	0.00119993	0.00379451
CAB39L	0.0121417	0	0	0	0	0	0	0	0	0	0.00121417	0.00383955
CACNA2D1	0.0400598	0	0	0	0.0178113	0	0.00846886	0.00505404	0	0	0.0071394	0.0129511
CADM1	0.522195	0.910877	0.329994	0.296524	0.428752	0.606109	0.570111	0.477205	0.669107	0.528057	0.533893	0.176158
CADM2	0.00304392	0	0	0	0.00551832	0	0.0292759	0	0	0.0201889	0.0058027	0.0103691
CADM3	0.0295684	0	0.0161489	0	0.0241555	0	0.0225488	0	0.0206628	0.0290423	0.0142127	0.0128124
CADM4	1.73228	2.51286	1.03037	1.66894	1.48635	1.28836	1.32966	1.39312	2.22402	1.01991	1.56859	0.48557
CALB1	0.327441	0.502409	0.231452	0	0.116829	0.0837659	0	0.263621	0.109229	0.103189	0.173794	0.157727
CALCA	0	0	0	0	0	0	0.0407548	0.110191	0	0	0.0150946	0.0357841
CALCB	0	0	0.032704	0	0	0	0	0	0	0	0.0032704	0.0103419
CALR	0.0351084	0.0721511	0.0358186	0.120393	0.0969765	0	0.0338779	0.0944098	0.0167454	0.0643157	0.0569797	0.0389178
CAND1	0	0	0	0	0	0	0	0	0	0.00065685	6.5685e-05	0.000207714
CANT1	0.0942513	0.137751	0	0.0938939	0.0720468	0.0921536	0.0424651	0	0.124741	0.0698186	0.0727121	0.0468157
CANX	0.00412026	0	0	0	0	0	0	0	0	0.0435753	0.00476955	0.0136963
CAP1	0.00449766	0	0	0.0041591	0.0160115	0.0134153	0	0.0100659	0	0.125643	0.0173792	0.038501
CAPG	0.0394981	0.0277131	0.0169657	0.0273535	0.0317342	0.0406214	0.0227858	0	0.0514673	0	0.0258139	0.0167525
CAPN7	0.0630454	0	0.0190099	0.0392554	0	0	0	0.0110058	0	0.0112289	0.0143545	0.0212493
CAPZA2	0	0	0	0.0556177	0	0.0455063	0	0	0	0	0.0101124	0.0214516
CAPZB	0	0	0	0	0.0219782	0	0	0.0246957	0.0132388	0.00658979	0.00665024	0.00982825
CBR1	0.236388	0.0970432	0.0457787	0.208635	0.433864	0.200925	0.0757982	0.156947	0.189958	0.235863	0.18812	0.109408
CBR3	0.124931	0	0	0	0	0.155587	0	0	0	0	0.0280518	0.0595782
CCDC126	0	0	0	0.0196552	0	0	0	0	0.0154552	0	0.00351103	0.00746782
CCDC180	0	0	0	0.00707104	0	0	0	0	0	0	0.000707104	0.00223606
CCT6A	0.00157354	0	0.00657457	0	0.0007601	0	0	0.00806833	0	0.00464721	0.00216237	0.00309506
CCT7	0.00441768	0	0.889695	0.00999287	0.153946	0	0	0.151934	0.0139518	0	0.122394	0.276657
CD109	0	0	0	0	0	0	0	0	0	0.00162641	0.000162641	0.000514317
CD14	10.7714	5.03548	8.83713	7.01343	9.1795	5.16409	9.04797	10.6309	5.674	26.2046	9.75586	6.16067
CD177	0.11536	0	0.00144133	0.151206	0.01929	0	0	0	0.205576	0.0747993	0.0567672	0.0761406
CD200	0	0.00553948	0	0	0	0	0	0	0	0	0.000553948	0.00175174
CD209	0	0	0.0678066	0	0	0	0	0	0	0	0.00678066	0.0214423
CD248	1.41801	2.83338	0.638151	0.710582	1.49099	1.12291	1.18667	0.810628	1.23979	0.493493	1.19446	0.66779
CD27	0.112507	0	2.53564	0.0442235	0.118178	0	0	1.14984	0.0990579	0.0274227	0.408686	0.824654
CD276	0.130126	0.07289	0.101995	0.0484221	0.149727	0.116576	0.0989311	0.0831237	0.235436	0.086611	0.112384	0.0519923
CD2AP	0.0108592	0	0.00248116	0	0	0	0	0	0	0	0.00133404	0.00343644
CD300A	0.095181	0.0462789	0.455057	0	0.0111011	0	0	0.273013	0	0.0119215	0.0892552	0.153989
CD300E	0.0330509	0	0	0	0	0	0	0	0	0	0.00330509	0.0104516
CD300LG	0.238215	0.205736	1.41009	0.186464	0.500256	0.343508	0.0829221	0.983781	0.727061	0.18613	0.486416	0.42978
CD320	0.0185681	0.0811725	0.0256475	0	0	0.012153	0	0	0	0	0.0137541	0.0254896
CD33	0.155062	0.0839452	0	0.100526	0.0432438	0.0191734	0.0380309	0	0.0894525	0	0.0529434	0.0525486
CD44	0.521684	1.88894	3.67952	1.10624	1.2944	3.1888	0.638349	3.64274	5.32035	1.55286	2.28339	1.58824
CD55	2.82282	2.52502	2.1429	0.912067	2.14603	1.30364	1.86531	2.83096	1.9071	1.77209	2.02279	0.617068
CD58	0.343806	0.156405	0.196399	0.113088	0.0799357	0.144225	0.0631195	0.0591037	0.147557	0.152598	0.145624	0.0827924
CD59	13.7156	7.39433	77.2012	11.1261	9.52041	22.1831	12.0662	52.5372	21.7047	37.566	26.5015	22.7891
CD7	1.46137	0	1.80835	0.499476	0.988233	0.626386	0	0	0.814604	0.917884	0.71163	0.620581
CD84	0.225501	0.418563	0.254871	0.096065	0.0415853	0.0994388	0.0948358	0.0851735	0.140074	0.154461	0.161057	0.111647
CD9	0.880922	0.693502	0.277385	0.488091	0.407373	0.595948	0.46299	0.366571	0.816126	1.00216	0.599107	0.241081
CD93	0.0353585	0	0	0	0	0	0	0	0	0	0.00353585	0.0111813
CDC42	0.112106	0	0.105985	0.0359925	0.0655073	0.132665	0.0206021	0.0371209	0.0319453	0.0254415	0.0567366	0.0450519
CDH1	1.99272	0.812945	1.38033	0.296762	0.772476	0.156173	0.887265	0.957513	0.149491	1.7621	0.916777	0.638827
CDH11	0.412591	0.402701	0.266601	0.127935	0.138314	0.0721443	0.123707	0.0576685	0.115871	0.601236	0.231877	0.182589
CDH13	1.36178	0.799468	1.82305	0.441102	1.01643	0.479896	0.718671	0.571533	1.40573	0.505392	0.912305	0.474544
CDH15	0.0541895	0.0381586	0.0270094	0.058012	0.0714261	0.390705	0.0580478	0.478838	0.053079	0.0565092	0.128598	0.16314
CDH16	0.0342331	0.0286362	0.0247908	0.01958	0	0.0522374	0	0.0138536	0.0942772	0.0480698	0.0315678	0.0281745
CDH17	0.00891959	0	0	0	0.00750233	0	0	0.0209984	0.00585787	0	0.00432782	0.00686207
CDH19	0	0	0	0.0114159	0	0	0.0198985	0	0.0235447	0	0.00548591	0.00930755
CDH2	0.203458	0.75687	0.292342	0.100996	0.241378	0.0591334	0.311366	0.176468	0.0316044	0.223565	0.239718	0.204422
CDH3	0	0	0	0.0144116	0	0	0.00386377	0	0	0.0404707	0.00587461	0.012976
CDH5	0	0	0	0	0	0	2.21457	0	0	1.9534	0.416797	0.880838
CDH6	0.145694	0.167262	0.061457	0.104081	0.142056	0.0870765	0.169519	0.0291284	0.106596	0.106282	0.111915	0.0454227
CDH8	0	0.00313311	0	0	0	0	0	0	0	0	0.000313311	0.000990777
CDH9	0	0	0	0.00804229	0	0	0	0	0	0	0.000804229	0.0025432
CDHR2	0.135225	0.0581986	0.0697982	0.0219312	0.0306747	0.0295424	0.0408688	0.122271	0.0119621	0.146465	0.0666937	0.0500826
CDHR5	0.0942619	0.126576	0.109887	0.0633863	0.0543315	0.0512285	0.0579565	0.108483	0.133917	0.0985736	0.0898601	0.0309223
CEACAM1	0	0.0145935	0	0	0	0	0	0	0	0	0.00145935	0.00461488
CEACAM8	0	0.0146691	0.323592	0	0	0	0	0.0933546	0	0	0.0431616	0.102747
CEL	0.682352	0.279715	0.229878	0.276663	0.226868	0.323198	0.221512	1.28969	1.14218	0.804945	0.5477	0.407469
CENPF	0	0	0	0	0.038467	0	0	0	0	0	0.0038467	0.0121643
CEP135	0	0	0	0	0.0106591	0	0	0	0	0	0.00106591	0.00337072
CEP83	0	0	0	0	0	0	0	0	0	0.0426876	0.00426876	0.013499
CETP	0.0792115	0.00373206	0.0165344	0.0518296	0.0457284	0.00512581	0.0169983	0.0916283	0.0598521	0.27285	0.0643491	0.0793527
CFB	0.0944461	0.0675769	0.230447	0.146536	0.208181	0.261112	0.0183237	0.118522	0.108519	0.123259	0.137692	0.0755313
CFD	1.01549	0.583915	0	0.101523	1.59292	0.0827076	0.993543	0.120963	0.557748	0.525438	0.557425	0.517302
CFH	0.0409159	0.0583079	0	0.114241	0.0321033	0.125692	0.0175863	0.00631749	0.08278	0.0361971	0.0514141	0.0435021
CFHR1	0.177492	0.188921	0.0853362	0.242171	0.153853	0.246614	0.0595408	0	0.267033	0.164149	0.158511	0.0870199
CFHR2	0.0379342	0	0	0.0529232	0	0	0.0252424	0.023645	0	0.0300089	0.0169754	0.0195932
CFI	0.708538	0.667799	0.361673	0.746381	0.419552	0.788232	0.604878	0.738195	0.681796	0.262456	0.59795	0.183274
CFL1	13.8891	0	1.24764	10.5663	29.4599	10.9937	14.7406	0.356775	10.5244	0.371822	9.21502	9.27364
CGREF1	0	0	0	0	0	0	0	0	0.000884314	0	8.84314e-05	0.000279645
CHGA	0	0	0.0528551	0	0	0	0	0	0	0.0311512	0.00840064	0.0184341
CHGB	0.0102424	0.00839532	0.0295087	0	0.00351298	0.00291948	0.00453257	0.0247718	0.015336	0.013449	0.0112668	0.00970598
CHL1	0.181787	0.305415	0	0.0563775	0.113493	0.193804	0.0992315	0.0448061	0.0689809	0.00433368	0.106823	0.0957219
CHMP1B	0.195402	0	0	0	0	0.0911574	0	0	0	0	0.0286559	0.0652175
CHMP2A	0.187706	0.108385	0	0.167465	0.149546	0.0411577	0	0.0419138	0.031053	0.0596571	0.0786884	0.0694782
CHMP2B	0.0341444	0	0	0.0209344	0.0703577	0.0395309	0.0369531	0.0417969	0.0395174	0	0.0283235	0.0230191
CHMP4B	0.0807414	0.0209469	0	0.0506204	0.039983	0.0200953	0.0222747	0.0406695	0.0324401	0.0345404	0.0342312	0.0216042
CHMP5	0.669232	0.409607	0.369775	0.328957	0.218813	0.466278	0.116582	0.568006	0.494405	0.30131	0.394297	0.164195
CHMP6	0.0208467	0	0	0	0	0	0	0	0	0	0.00208467	0.00659231
CILP	0.0692193	0	0.0374299	0.045562	0.152143	0.0305238	0.132689	0.077683	0.080645	0.060338	0.0686233	0.0459965
CILP2	0.139979	0.150244	0.0267867	0.161716	0.318696	0.0742391	0.098659	0.140592	0.186441	0.0658503	0.13632	0.0808836
CKB	0.211909	0.225641	0.0778355	0.36303	0.229948	0.232301	0	0.088847	0.283727	0.366816	0.208005	0.120552
CLEC14A	0.511701	0.304913	0.218212	0.179644	0.25177	0.41904	0.279104	0.0825242	0.379225	0.345075	0.297121	0.124039
CLEC3B	2.74	1.97429	2.18806	0.708617	1.68852	0.876901	0.579422	2.59222	1.95193	1.52562	1.68256	0.759977
CLEC4G	0	0	0	0	0	0.44308	0	0.154045	0.612821	0.20893	0.141888	0.220588
CLEC7A	0	0	0.0327783	0	0	0	0	0.0690724	0.13302	0	0.023487	0.0447502
CLIC1	0	0	0	0	0.0756972	0.116058	0	0.0602119	0.144761	0.0551088	0.0451837	0.0541625
CLIC4	0.0723286	0	0.043293	0	0.0550345	0.0479282	0	0	0	0	0.0218584	0.0291618
CLMP	0.132903	0	0	0	0.0889748	0.102482	0.11884	0	0.0248762	0	0.0468077	0.056681
CLN5	0.195842	0	0.0280831	0.159528	0.116624	0.0918783	0.0214652	0	0.119098	0.0841933	0.0816711	0.0680411
CLSTN1	0.023263	0.00412706	0.013395	0	0	0.00480445	0	0	0.0037415	0.0061832	0.00555142	0.00748893
CLSTN3	0.00469292	0	0	0	0	0	0	0	0	0	0.000469292	0.00148403
CLTC	0	0	0	0	0	0	0	0.000378021	0	0	3.78021e-05	0.000119541
CLU	8.03312	3.39033	5.15236	5.89257	5.29849	6.42972	3.6542	6.42803	7.39889	5.44748	5.71252	1.47092
CMPK1	0	0	0	0	0	0.0322315	0	0	0	0	0.00322315	0.0101925
CNDP1	0	0	0	0	0	0	0	0	0.00335005	0	0.000335005	0.00105938
CNDP2	0.247486	0.0526967	0.133047	0.493944	0.221698	0.134126	0.133618	0.266495	0.257393	0.24313	0.218363	0.120305
CNGB1	0.0510774	0	0	0	0	0	0	0	0	0	0.00510774	0.0161521
CNP	0.0602541	0	0.0385879	0	0	0.0296044	0.0200359	0.0175858	0.0190896	0.0415013	0.0226659	0.0201551
CNTFR	0.832728	0	0.160687	0.225654	0.25623	0.164046	0.451022	0.306195	0.340882	0.388485	0.312593	0.223581
CNTN1	0.158742	0.194426	0.0583493	0.0840776	0.0841987	0.150709	0.144558	0.108902	0.07827	0.127521	0.118975	0.0432948
COCH	0.176367	0	0.061989	0.0462886	0.0809497	0.0601915	0.0531416	0.0144333	0.0657153	0.0455143	0.060459	0.0473003
COL12A1	0.087273	0.0329959	0.022687	0.112701	0.0726553	0.036591	0.00762454	0.0239176	0.0323652	0.00937438	0.0438184	0.0351254
COL14A1	0.0388628	0	0	0	0.00638291	0	0	0.00583183	0	0	0.00510776	0.0121298
COL15A1	0.423151	0.418457	0.568977	0.105624	0.272425	0.233071	0.184365	0.32548	0.153704	0.645729	0.333098	0.179061
COL18A1	0.257081	0.0707535	0.122805	0.135213	0.204703	0.187312	0.126889	0.232046	0.202436	0.165811	0.170505	0.0569109
COL1A2	0.0301703	0	0.018081	0	0.0166724	0.0462293	0	0.00806967	0.0702655	0.0243469	0.0213835	0.022791
COL4A2	0.039547	0.0204571	0.0361176	0.0381652	0.0364295	0.0357134	0.0289793	0.0260813	0.0589621	0.0261544	0.0346607	0.0106095
COL4A4	0	0	0	0	0	0	0	0.000770503	0	0	7.70503e-05	0.000243654
COL5A3	0.0422269	0.0128138	0.00723907	0.0189724	0.0245209	0.00925781	0.0149824	0.00350377	0.0305597	0.021312	0.0185389	0.0117122
COL6A1	2.76987	2.22766	1.63743	2.68005	2.34592	2.2319	1.65004	2.29522	3.54053	1.85784	2.32365	0.574214
COL6A2	0.0208576	0.00617431	0.0285859	0.0102398	0.0196932	0.00705841	0.0173115	0.0236345	0.0205263	0.0257386	0.017982	0.00775576
COL6A3	0.0524629	0.0488813	0.018754	0.0618747	0.0392022	0.0256783	0.029368	0.0252438	0.0377398	0.0298339	0.0369039	0.0137971
COLEC12	0	0	0.737247	0	0	0	0	0.118131	0	0	0.0855378	0.231977
COMP	0.0195422	0.0880315	0.0503793	0.0991279	0.212374	0.102135	0.125232	0.114862	0.120828	0.033853	0.0966364	0.0550412
COPB2	0.870823	0	0	0	0	0	0	1.0463	0	0	0.191713	0.406277
COPG1	0	0	0	0	0	0	0	0	0	0.00163451	0.000163451	0.000516878
CORO1B	0.00293604	0	0	0	0	0	0	0	0	0	0.000293604	0.000928456
COTL1	0.15227	0	0.0188706	0.200511	0.124843	0.147096	0.0754852	0.413379	0.0632774	0.150229	0.134596	0.116886
CP	0.724155	0.432582	0.931337	1.63344	0.885498	0.598657	1.06919	2.51875	0.798715	4.45739	1.40497	1.23124
CPE	0.598764	0.238993	0.324057	1.81452	0.536654	0.644329	0.186548	0.25479	0.795021	0.647924	0.60416	0.473495
CPM	0.470763	0.789638	0.623044	0.725112	0.612759	0.826863	0.637203	0.569626	0.841884	0.584565	0.668146	0.122517
CPN2	0.564398	0.182458	0.292438	0.592392	0.661838	0.898252	0.371182	1.22886	0.474068	1.2165	0.648238	0.362632
CPNE2	0	0.0281242	0.0237035	0	0	0	0	0.0632572	0.0560079	0.0569886	0.0228082	0.0269501
CPNE3	0.0398561	0.0438412	0.0264916	0.0999694	0	0.0127152	0	0.047197	0.292751	0.0524109	0.0615232	0.0864063
CPNE5	0	0.0332329	0	0	0	0.0114373	0	0	0.0261025	0	0.00707727	0.0125419
CPNE8	0	0.0319543	0	0	0	0	0	0	0	0.0144586	0.00464128	0.0106182
CPNE9	0	0	0	0.0029583	0	0.0127126	0.000920851	0.0493464	0	0.00958912	0.00755273	0.015376
CPQ	0.176646	0.357492	0.0818871	0.0716746	0.191876	0.303522	0.183474	0.361625	0.438835	0.223575	0.239061	0.122604
CPVL	0.274509	0.108532	0.127454	0.157141	0.588652	1.58399	0.301867	0.503317	0.35091	0.311272	0.430764	0.433655
CPZ	0	0	0	0	0	0	0	0.00231383	0	0	0.000231383	0.000731696
CR1	0.0323656	0.0404761	0	0.0126835	0	0.0161824	0.00543	0.0364507	0	0.0139344	0.0157523	0.0155619
CRB2	0.00369939	0.00886982	0.00610931	0.00214107	0.00362402	0.0041096	0	0	0	0	0.00285532	0.00303243
CREG1	0	0	0	0	0	0	0	0.118236	0	0	0.0118236	0.0373895
CRIM1	0	0	0	0	0.00344765	0	0	0	0	0	0.000344765	0.00109024
CRISP3	0.0148349	0.0245642	0	0	0.0374636	0.0161368	0	0.0759879	0.0503159	0.0264622	0.0245765	0.0246158
CRNN	0	0	0	0	0	0	0	0	0	0.0219755	0.00219755	0.00694925
CROCC	0.00486503	0.000629336	0	0.00516264	0	0.00643274	0	0.00587596	0.00977568	0	0.00327414	0.00357442
CRTAC1	0.0488874	0	0	0	0.00180733	0.00882756	0	0	0.0118042	0.0273737	0.00987002	0.0162811
CRYAB	0.10048	0	0.190066	0	0	0	0	0.149378	0.139513	0	0.0579436	0.0777632
CRYL1	0.170894	0.131699	0.0722415	0.272385	0.181265	0.0715677	0.0846159	0.202255	0.282408	0.204644	0.167398	0.0770439
CRYM	0.0494561	0.00919382	0.089896	0.11719	0.0731518	0	0	0.0632947	0.0762899	0.129324	0.0607796	0.0463151
CRYZ	0	0	0.00949338	0	0.0312156	0	0.0702087	0	0	0	0.0110918	0.0230061
CSF1	0.430332	0.191095	0.486996	0.0323862	0.407029	0.331078	0.156384	0.333117	0.480379	0.3333	0.31821	0.149035
CSF1R	0	0.00779881	0	0	0	0	0	0	0	0	0.000779881	0.0024662
CSPG4	0.102296	0.184098	0.0189579	0.0622269	0.0801453	0.0755297	0.0915044	0.0869452	0.0754021	0.073948	0.0851053	0.0413295
CST2	0.227897	0	0	0	0.143391	0	0	0	0.0697504	0	0.0441039	0.0802162
CST3	10.3953	10.4697	8.63307	9.91971	13.0134	9.77799	9.24177	11.0135	15.7056	9.11581	10.7286	2.13467
CST4	0.2741	0.0219899	0.361514	0.0738561	0	0	0	0.76929	0.230131	0	0.173088	0.24876
CST6	12.5216	5.08224	8.5807	3.16588	4.90889	6.20346	2.38844	1.82614	7.99659	1.21656	5.38905	3.54176
CSTA	0	0	0.940408	0	0	0	0	3.02676	0.885399	0	0.485257	0.970387
CSTB	0.111924	0.39008	0.157349	0	0.159027	0	0.143268	0	0.651413	0.0493379	0.16624	0.20701
CTBS	0.792532	0.804342	0.597649	0.794639	0.477781	0.471601	0.773948	0.715699	0.401578	1.26041	0.709018	0.246857
CTSA	0.200671	0.319055	0.126282	0	0.145251	0.483566	0.11307	0.355318	0.27231	0.474468	0.248999	0.160294
CTSB	0.726397	0.745657	0.78931	0.26595	0.310715	0.638253	0.237828	0.840172	0.973527	0.389431	0.591724	0.267041
CTSC	0.61656	0.161744	0.326378	0.137895	0.344129	0.518486	0.12647	0.671149	0.611457	0.4336	0.394787	0.207861
CTSD	2.86297	0.709691	1.48593	1.22802	2.11006	3.47344	1.65754	2.40178	2.18923	1.86338	1.9982	0.801812
CTSH	0.40616	0.0172883	0.085731	0.134829	0.152234	0.482512	0.0559877	0.361326	0.332899	0.588125	0.261709	0.197842
CTSL	0.262306	0.0976854	0.150424	0.104769	0.0362477	0.183986	0.0516092	0.192732	0.20791	0.129136	0.141681	0.0715648
CTSO	0	0	0	0	0	0	0	0.0272819	0	0.0149008	0.00421828	0.00935949
CTSZ	0.166287	0.047989	0.0106411	0.0503687	0.094624	0.146025	0.087147	0.11899	0.140302	0.354953	0.121733	0.0955235
CTTN	0.0393246	0.0222971	0.0529075	0.017823	0.0856018	0.00574313	0.00523205	0.0469618	0.0241327	0	0.0300024	0.0265306
CUBN	0.543529	0.744842	0.484192	0.4311	0.390984	0.528884	0.350982	0.613106	0.680159	0.424242	0.519202	0.128697
CUL3	0	0	0.0132257	0	0	0	0	0	0	0	0.00132257	0.00418234
CUTA	1.29557	0.33033	0.129401	0.481867	0.859342	0.455567	0.324914	0.892143	0.838474	0.457334	0.606494	0.352436
CXCL12	0.381407	0	1.37098	0.0653155	0.573849	0.325409	0.0375167	1.25038	0.691674	1.63006	0.632659	0.592763
CYBRD1	0	0	0	0	0	0	0	0.0122788	0	0.00545013	0.00177289	0.00406941
CYFIP1	0.000666192	0	0	0	0	0	0	0	0	0	6.66192e-05	0.000210668
CYSTM1	0	0	0.146049	0	0	0	0	0	0	0	0.0146049	0.0461849
DAG1	0.136564	0.0857368	0.0771689	0.0450191	0.0816488	0.112095	0.147968	0.0512553	0.103909	0.128364	0.0969729	0.0349169
DAK	0.0316313	0.00455583	0.0138841	0.0988444	0.0307323	0.0687584	0	0.0891672	0.0710595	0	0.0408633	0.0379453
DCD	0.089434	0.224741	0.25072	0	0	0.06787	0	0	0.155791	0	0.0788556	0.0989178
DCHS1	0.011206	0.0101473	0.0134032	0	0.0112237	0.01496	0.0112769	0.0119001	0.0120894	0.0212774	0.0117484	0.00522147
DCXR	0	0	0.111996	0	0	0	0	0.267394	0	0.0864674	0.0465858	0.0880764
DDAH1	0	0	0	0	0	0	0	0.0181644	0	0	0.00181644	0.00574409
DDAH2	0.803338	0.194563	0.702736	1.53948	0.604601	0.712711	0.654153	0.894631	1.22608	1.0292	0.836149	0.368162
DDC	0.0482027	0	0.0334762	0.0390104	0.0142298	0	0.0255943	0.0614168	0.0881367	0.0142713	0.0324338	0.0279837
DDR1	0.0763784	0.0463583	0.00733574	0	0.031847	0.0457434	0.0233655	0.0330204	0.0699475	0.0563665	0.0390363	0.024969
DDX24	0	0	0	0	0	0	0	0	0	0.0691073	0.00691073	0.0218536
DEFA1	0.0169308	0.0446297	0	0	0.0170412	0.0311171	0	0	0	0	0.0109719	0.0161015
DEFB1	4.09923	7.36313	5.47484	0.526678	1.55476	0.469406	0.182696	6.90655	2.09149	4.60746	3.32762	2.71854
DENND3	0.0167425	0	0	0	0	0	0	0	0	0	0.00167425	0.00529443
DLK2	0	0	0.074526	0	0	0	0	0.0727496	0	0	0.0147276	0.0310512
DLST	0.106551	0	0.0832099	0	0.0900169	0.009892	0.0131467	0.115809	0.119816	0.0114572	0.0549899	0.051973
DMBT1	0.0136039	0.00522391	0	0.014703	0	0	0	0	0.00478909	0	0.003832	0.00581788
DMKN	0	0	0.0106756	0	0	0	0	0	0	0	0.00106756	0.00337592
DNASE1	4.92043	8.27713	4.06181	2.62835	4.03471	4.66337	6.90841	4.63315	10.9739	3.3902	5.44915	2.5459
DNASE1L1	0.013311	0	0	0	0	0	0	0	0	0	0.0013311	0.00420929
DNASE2	0	0.0822361	0	0.0397171	0	0	0	0	0.0440395	0	0.0165993	0.0289143
DNER	0.0457963	0.0152831	0.0212477	0.022827	0.0189156	0.0124536	0.031354	0.0287149	0.0108255	0.00485002	0.0212268	0.0118269
DNM3	0	0	0	0	0	0	0	0.000903857	0	0	9.03857e-05	0.000285825
DNPH1	0.0171729	0	0.00919672	0	0	0	0	0	0	0	0.00263696	0.00586848
DOPEY2	0	0	0	0	0.00288842	0.00281064	0	0	0	0.00140183	0.000710089	0.00120948
DPEP1	1.67355	0.521051	0.870558	0.751917	0.990591	1.34016	0.644317	1.07031	0.84289	1.52163	1.0227	0.380095
DPP3	0	0	0	0	0.00320007	0	0	0	0	0	0.000320007	0.00101195
DPP4	0.583597	0.596774	0.376073	1.35982	0.730305	0.825269	0.695477	0.70627	1.17042	0.915898	0.795991	0.290006
DPP7	0.31459	0.124111	0.155697	0.126884	0.113552	0.0594989	0.0936171	0.432704	0.158038	0.427525	0.200622	0.138406
DPT	2.02814	0.0598275	2.03039	0.148237	0.946716	0.716777	0.160266	0.920979	1.0188	0.333199	0.836334	0.722631
DPYS	0.0245083	0	0.00686038	0.00159549	0.0124316	0	0.0131202	0.0113841	0.00622455	0	0.00761245	0.00792882
DSC1	0	0	0	0	0	0.0050012	0	0	0.00585162	0	0.00108528	0.00229674
DSC2	0.233117	0.308406	0.340668	0.220436	0.212465	0.0920505	0.250285	0.389683	0.301494	0.440188	0.278879	0.0995224
DSC3	0.0170599	0.00543249	0.00478826	0.0101683	0.010698	0	0.0168023	0	0.019262	0	0.00842113	0.00749453
DSG1	0.0210777	0.0103955	0	0.00573557	0.0119609	0.0118458	0.0113983	0.00459863	0.0184437	0.0051471	0.0100603	0.00644851
DSG2	0	0.0315114	0	0	0	0	0	0	0	0	0.00315114	0.00996479
DSTN	0.0710398	0	0	0.0789371	0	0.116231	0	0	0	0.0863007	0.0352508	0.0469147
DYNC1H1	0	0	0	0	0.00194522	0	0	0.000132021	0	0	0.000207724	0.000611903
EEF1A1P5	0.191724	0.0941698	0.107401	0.195999	0.261224	0.144476	0	0.245857	0.180926	0.229261	0.165104	0.0801637
EEF2	0.00461625	0	0	0	0.00417422	0	0	0	0	0.00609893	0.00148894	0.00244407
EFCAB14	8.89744	0	8.51574	0	10.649	0	14.1634	0	0	0	4.22256	5.65082
EFCAB2	0.0135379	0	0	0	0.0114397	0	0	0	0	0	0.00249776	0.0052889
EFEMP1	3.93114	2.68893	5.63234	1.57336	1.98531	2.57822	1.36373	2.06388	2.15751	1.49368	2.54681	1.31717
EFEMP2	0.34722	0.270957	0.261022	0.160888	0.157267	0.130541	0.125134	0.0920099	0.154839	0.136635	0.183651	0.0811454
EFNA1	0.0824976	0.0388366	0.176288	0.00264989	0.0799157	0.0191888	0.0657353	0.108643	0.0589188	0.00417309	0.0636847	0.0529247
EFNB1	0.277295	0.505418	0.284253	0	0.125437	0.166856	0	0.306606	0.324825	0.0687551	0.205945	0.162217
EGF	5.44378	7.24515	2.62139	7.67601	3.69389	7.50547	5.63632	3.10383	6.37542	7.57577	5.6877	1.93899
EGFR	0.000694145	0	0	0	0.00367465	0.000501623	0.00110468	0	0	0	0.00059751	0.00114923
EHD4	0	0	0	0	0	0.0196805	0	0	0	0	0.00196805	0.00622351
EIF5AL1	0.0551112	0.0274	0	0.049568	0.0459744	0.0446789	0	0	0.114183	0.0921523	0.0429068	0.0386936
EIF6	0.49866	0.231826	0.24554	0.259112	0.464483	0.0963955	0.189694	0.521822	0.400518	0.3623	0.327035	0.143492
EMC10	0.0618546	0	0	0	0	0	0	0	0.0186685	0	0.00805231	0.0197937
ENDOD1	1.16941	0.918807	1.26314	0.457037	0.534643	0.395334	0.758624	0.720196	0.878352	1.97633	0.907188	0.471399
ENG	0	0.0368216	0.020216	0.00680794	0.00719901	0.0178048	0.0129712	0	0.0222226	0.0158727	0.0139916	0.0112353
ENO1	0.570769	0.277883	0.283929	0.670158	0.779111	0.784812	0.31039	0.45152	0.961105	0.623341	0.571302	0.236714
ENO2	0.149562	0.0968769	0	0.0306508	0.0976916	0.0898451	0.0262632	0.0565242	0.13255	0.102462	0.0782426	0.0483539
ENO3	0.189305	0.188175	0.0592512	0.396469	0.136412	0.128978	0.0351079	0.0616448	0.256757	0.184525	0.163662	0.107673
ENPEP	0.198505	0.295709	0.0382565	0.0655126	0.0993786	0	0.155337	0.168863	0.139686	0.436677	0.159793	0.129094
ENPP2	0.0165447	0	0	0	0	0	0	0	0	0	0.00165447	0.00523191
ENPP4	0	0	0	0	0	0	0	0	0	0.0368027	0.00368027	0.011638
ENPP6	0.0299401	0	0.0129426	0	0	0	0	0.00277513	0.0110715	0.150246	0.0206975	0.0465286
ENPP7	0.0383862	0	0	0	0.0188238	0.0350742	0	0	0.0323286	0	0.0124613	0.0168336
EPHA1	0.0120773	0	0	0	0.0102398	0	0.00382488	0	0.0224401	0.0223962	0.00709783	0.00922979
EPHA10	0.0246296	0	0.021267	0.012966	0	0	0.0132161	0.0115355	0.0238318	0	0.0107446	0.0102645
EPHA2	0.00970857	0	0	0	0	0	0	0	0	0	0.000970857	0.00307012
EPHA4	0.0063536	0	0	0	0	0	0	0	0	0.00175925	0.000811286	0.00202434
EPHA5	2.15352	1.83987	0	0	1.58875	0	1.73716	0	0	0	0.73193	0.954953
EPHA7	0.107137	0.0585976	0.0361239	0.0301871	0.113807	0.0477349	0.0602138	0.0152649	0.061459	0.0206035	0.0551129	0.0334082
EPHB1	0.0218488	0.0267172	0	0	0	0	0	0	0	0	0.0048566	0.0103027
EPHB2	0.0176533	0	0	0.00594559	0.00464084	0	0.00580155	0.00855573	0	0.0133569	0.00559539	0.00615275
EPHB3	0.0638112	0.0913709	0.00198342	0	0.0358149	0.0184378	0.0136134	0.0139529	0.0369455	0.0214471	0.0297377	0.0286914
EPHB4	2.3532	2.03604	0.919691	0.679061	1.70783	1.67164	1.89106	0.562176	3.3999	1.61115	1.68317	0.844428
EPHB6	0.0893501	0.0248197	0.0428413	0.0482103	0.251833	0.0549201	0.0538061	0.0437502	0.123769	0.090163	0.0823463	0.0663688
EPHX2	0.0149565	0	0.00340554	0.00249877	0.0340321	0	0	0.0522732	0.00419574	0.00617295	0.0117535	0.0176587
EPPK1	0	0	0	0	0	0	0	0.00178603	0	0	0.000178603	0.000564792
EPS8	0.0289909	0	0.00244469	0.0141157	0	0	0.0195531	0.0010723	0.030802	0	0.00969787	0.0126379
EPS8L2	0.0355789	0	0	0	0	0.00781469	0	0.0662	0	0.00161392	0.0111207	0.0222991
ERP44	0.0387224	0	0	0	0.0109525	0.00458229	0	0	0.00952102	0.00206053	0.00658387	0.0120268
ESAM	0.311372	0.370818	0.786172	0.40504	0.0663911	0.22111	0.339581	0.482194	0.435266	0.27448	0.369242	0.188297
ESD	0.0230089	0.034055	0.0152531	0.025251	0.0565533	0.019852	0.0170826	0.0427426	0.0192925	0.0399292	0.029302	0.0135442
EXTL2	0.0164054	0	0	0	0	0	0	0	0	0	0.00164054	0.00518786
EZR	0.908284	0.454087	0.201985	0.336517	0.473625	0.675675	0.358726	0.419685	0.501527	0.542724	0.487283	0.195084
F11	0.021398	0.0526434	0	0	0	0.00943864	0	0	0.013689	0	0.0097169	0.0168704
F11R	0.253043	0.199736	0.160197	0.029527	0.0668715	0.053937	0.0702698	0.043922	0.160901	0	0.10384	0.0835125
F12	0.0555434	0.0701256	0.0467714	0.090215	0.0330878	0.0893568	0.132792	0	0.0164114	0.018315	0.0552619	0.0409718
F2	8.17826	8.07498	6.31229	9.54663	3.03719	9.24811	5.58767	5.9838	6.61069	4.33256	6.69122	2.09764
FABP1	0.233725	0.438084	0.240659	0.549103	0	0	0	0.557415	0	0.184331	0.220332	0.227353
FABP3	0	0	0	0	0.486906	0.113497	0	0	0.346217	0	0.094662	0.176451
FABP5	0	0	0	0	0	0	0	0	0	0.0866075	0.00866075	0.0273877
FAM129A	0	0	0	0.000718818	0	0	0	0	0	0	7.18818e-05	0.00022731
FAM151A	0.168814	0.407359	0.01996	0.00216657	0.19866	0.0284305	0.124575	0.129022	0.048053	0.11003	0.123707	0.119566
FAM174B	0	0	0	0	0	0.0945677	0	0	0	0	0.00945677	0.0299049
FAM221A	0.0135367	0	0.0240735	0	0.00342358	0	0	0.00907632	0	0	0.00501101	0.00820416
FAM3B	0	0	0	0.098017	0.079775	0.0342948	0.0245119	0	0.0781905	0	0.0314789	0.0393741
FAM3C	0.461304	0.391169	0.193572	0.122325	0.443832	0.271524	0.192822	0.274248	0.362027	0.344818	0.305764	0.113724
FASN	0	0	0	0	0.0248962	0.0207578	0	0	0.0639377	0.0263875	0.0135979	0.0210449
FAT4	0.0161286	0.00422156	0.00027488	0.00247639	0.00866765	0	0.000653751	0	0.00967953	0.00197339	0.00440758	0.00540615
FBLN1	0.0976196	0.254688	0.217028	0.308834	0.0946428	0.0328575	0.0204863	0.086938	0.0466738	0.214619	0.137439	0.102326
FBLN2	0.038527	0.0484956	0.0743808	0.0121354	0.0276328	0.0210449	0.0204614	0.00506428	0.0206866	0.0020909	0.027052	0.0218096
FBLN5	0.497263	0.416803	0.516543	0.259337	0.374221	0.376011	0.184341	0.204875	0.366348	0.157317	0.335306	0.127849
FBLN7	0.0337552	0.127123	0.100193	0.0290172	0	0.15816	0	0	0	0.0272211	0.0475469	0.0589998
FBN1	0.0105203	0.0274821	0.113449	0.00522802	0.0204733	0.0236824	0.00671518	0.0864128	0.0828017	0.0245639	0.0401329	0.0388862
FBP1	0.28567	0.0642444	0.32116	0.348989	0.469773	0.273681	0.193566	0.385048	0.266528	0.288933	0.289759	0.108988
FCER2	0	0	0	0	0.00714871	0	0	0	0.0571447	0.0433022	0.0107596	0.0211713
FCGBP	0.000918388	0	0.000552835	0	0.0195792	0.0358144	0.000246814	0.0208663	0.0136855	0.024409	0.0116072	0.0130743
FCGR3A	1.71364	1.63193	1.13872	0.655534	1.39666	2.50791	1.28551	3.15915	1.68441	2.46318	1.76366	0.745249
FCGR3B	0.568348	1.30498	0.535285	0.482784	0	1.89087	1.0309	1.08178	1.246	0.946202	0.908715	0.531683
FCN2	0	0	0.0466591	0	0	0.192747	0	0.171406	0	0.315391	0.0726203	0.113256
FES	0	0	0	0	0	0.0182923	0	0	0	0	0.00182923	0.00578453
FETUB	0	0	0	0	0	0	0	0	0.0284466	0	0.00284466	0.0089956
FGA	1.62249	1.03192	2.26868	0.446263	0.710458	1.26392	0.495373	0.953577	0.657192	1.88577	1.13356	0.618123
FGB	0.0457434	0	0.153263	0.103602	0	0.400058	0	0	0.00541852	0.0607109	0.0768795	0.125154
FGFR1	0	0	0	0	0	0.167991	0	0	0.12003	0	0.0288021	0.0617635
FGFR2	0	0	0.0037781	0	0	0.011031	0	0.106954	0	0	0.0121763	0.033487
FGG	0.188112	0	0.245231	0.175202	0.0174639	0.514693	0.0390449	0.0170732	0	0.124715	0.132153	0.1613
FGL2	0.0510572	0.0295993	0.0360701	0	0.0861959	0	0.0848346	0.0364025	0.112281	0.0765851	0.0513026	0.0378426
FKBP1A	0	0	0	0.0843832	0	0.0235001	0	0	0.020321	0	0.0128204	0.0267542
FLNA	0.0733735	0	0.00295515	0	0	0	0	0	0	0	0.00763287	0.0231176
FLNC	0.00597664	0.00836609	0	0	0	0.00686868	0	0.0048101	0.0124952	0.00678866	0.00453053	0.00438413
FLOT1	0	0	0	0	0	0	0	0	0	0.015157	0.0015157	0.00479307
FLOT2	0.0103871	0	0	0	0	0	0	0	0	0	0.00103871	0.00328467
FLRT2	0.0297837	0	0	0	0.0110571	0.0347342	0.0478388	0	0.0274226	0	0.0150836	0.0182001
FMOD	0	0	0	0.074021	0	0	0	0	0	0	0.0074021	0.0234075
FN1	0.436468	0.442046	0.315941	0.20823	0.1687	0.325107	0.204144	0.301117	0.528133	0.292136	0.322202	0.116291
FOLH1	0	0	0	0.0269078	0	0	0	0	0	0	0.00269078	0.00850899
FOLR1	0.617206	0.127189	1.15891	0.165895	0.396673	0.109601	0.165415	1.56871	0.26983	0.25507	0.48345	0.497318
FREM2	0.0241933	0.020537	0.0100504	0.024877	0.00907244	0.0290471	0.0215957	0.0226438	0.0353901	0.0179056	0.0215313	0.00795296
FRRS1	0.0321545	0	0	0	0	0.0186077	0	0	0	0.0288304	0.00795926	0.0132407
FSTL3	0	0	0.0162148	0	0	0	0	0.0292467	0.0149771	0	0.00604386	0.0104207
FTCD	0.0215514	0	0.0790854	0.0544258	0.0379178	0	0.0427438	0.0307249	0.00932125	0.0406172	0.0316388	0.0249811
FTH1	0.100707	0	0	0.235077	0.123918	0	0.160837	0	0	0	0.0620539	0.0869997
FTL	0.450993	0.910191	0.0801327	0.370811	0.446453	0.33392	0.669486	0.77247	0	0.590917	0.462537	0.286993
FUCA1	0.0535283	0.0224375	0.0164712	0	0.128241	0.0505126	0	0.166801	0.0774884	0.0529258	0.0568406	0.0547287
FUCA2	0	0	0	0.0601244	0	0.0198905	0	0.0182387	0.00926463	0.0330023	0.0140521	0.0198427
FXYD2	0.139808	0	0	0	0	0	0	0.11764	0.588392	0.0576666	0.0903506	0.182964
FZD1	0	0	0.00157924	0	0	0	0	0	0	0	0.000157924	0.000499401
FZD2	0	0	0.00180844	0	0	0	0	0.0134216	0	0	0.001523	0.00421919
FZD4	0.0633055	0.0245904	0.291842	0.0268827	0.0951602	0.0105898	0.0129029	0.485192	0	0.0472784	0.105774	0.158326
FZD7	0	0	0.0059964	0	0	0	0	0.0139868	0	0	0.00199832	0.00461466
FZD8	0	0	0.00432054	0	0	0	0	0	0	0	0.000432054	0.00136627
GAA	2.07441	1.21136	2.45543	1.48522	2.77375	1.866	0.850785	4.45021	4.55476	4.42182	2.61437	1.40072
GAL3ST1	0	0	0	0	0	0	0	0	0.0508552	0	0.00508552	0.0160818
GALC	0	0	0	0	0	0	0	0	0	0.00794619	0.000794619	0.00251281
GALM	0.054737	0	0	0	0	0	0.00431387	0.108572	0	0	0.0167623	0.0365041
GALNS	0.0669211	0.106977	0.118243	0.0535954	0	0.146232	0.0917505	0.94681	0.142199	0.272287	0.194502	0.273878
GALNT18	0.0408435	0	0	0	0.0363934	0	0	0	0	0.0241779	0.0101415	0.0168284
GANAB	0.0126011	0	0	0	0.000805048	0.0215986	0.00379407	0.0122167	0.0131561	0.00968336	0.00738549	0.00753489
GAPDH	1.25797	0.551013	1.03947	1.13508	1.14823	1.14651	0.64186	1.733	1.05229	1.15909	1.08645	0.324934
GAS1	0	0	0	0	0	0	0	0	0.068831	0	0.0068831	0.0217663
GAS6	0.129438	0.0340621	0.251759	0.0622586	0.0666962	0.17016	0.0967606	0.0617935	0.171957	0.112378	0.115726	0.0666912
GATM	0.0154578	0	0	0	0	0	0	0	0	0	0.00154578	0.00488818
GBA	0	0	0	0.00584324	0	0	0	0.0069584	0	0.032449	0.00452507	0.0101693
GBE1	0	0	0	0	0	0	0	0	0.00472616	0	0.000472616	0.00149454
GC	1.04562	1.56831	1.20727	1.04079	1.19065	1.28021	0.895775	1.25497	0.801124	0.961867	1.12466	0.222618
GCHFR	0.734083	0.212142	0	0.230058	1.08966	1.05921	0.149578	1.09585	0.412733	0	0.498331	0.454161
GCSH	0	0	0	0	0	0	0	0.0262623	0	0	0.00262623	0.00830486
GDF15	0.0438713	0	0.0611837	0	0.16501	0	0	0.110353	0.0118718	0	0.039229	0.0575675
GDI1	0	0	0	0	0	0	0	0.0654553	0.0420491	0.00248434	0.0109989	0.0232114
GDI2	0.083224	0.023991	0.0803777	0.128175	0.143217	0.0837153	0	0.0993929	0.0599953	0	0.0702089	0.0495493
GFRA1	0.00461353	0	0.0205604	0	0	0	0	0	0	0.00315633	0.00283303	0.00644392
GGACT	0.151163	0.235021	0.361949	0.599806	0.156501	0.393125	0.0903574	0.328632	0.256308	0.0289526	0.260181	0.167879
GGH	1.63971	0.265791	1.19438	0.205713	0.394069	0.762803	0.412141	1.67744	0.786258	1.19979	0.85381	0.549422
GGT1	0.406685	1.03131	0.412124	0	0	1.03341	0.456227	0.705005	0.83326	0	0.487802	0.406443
GGT3P	0	0	0	0.80273	0.480304	0	0	0	0	0.727043	0.201008	0.33327
GGT6	0.0977449	0.00537214	0.044027	0.0655473	0.0530976	0.111046	0.0294001	0.0282078	0.152847	0.0823647	0.0669654	0.0446352
GHR	0	0.0208509	0	0	0	0	0	0	0	0.0147565	0.00356074	0.00764291
GINM1	0.0750672	0.0706441	0.0361368	0	0.0348748	0.0587768	0	0.0618201	0.0364085	0.0349715	0.04087	0.0263929
GIPC1	0.010924	0	0.0047381	0	0.00822439	0	0	0.00810736	0.00566161	0.0115589	0.00492143	0.00469763
GIPC2	0.0115482	0	0.00500885	0	0.00869436	0	0	0.00857064	0.00598513	0.0122194	0.00520266	0.00496606
GLA	0.20079	0.0484245	0.151322	0.0837536	0.093251	0.136766	0.0411238	0.142412	0.151709	0.153544	0.12031	0.0514188
GLB1	0.574225	0.451614	0.461667	0.154477	0.589376	0.557288	0.326615	1.01034	0.81343	1.10697	0.604601	0.295847
GLG1	0.0294885	0.0278987	0.00332035	0.057433	0.0412743	0.0725026	0.0110407	0.0298715	0.070942	0.0560463	0.0399818	0.0238523
GLIPR2	0	0	0	0.039261	0	0	0	0	0	0	0.0039261	0.0124154
GLMP	0	0	0	0	0	0	0	0	0	0.00959459	0.000959459	0.00303408
GLO1	0.00938794	0.113578	0	0	0.202413	0	0	0	0	0.106091	0.043147	0.071955
GLOD4	0.0257438	0	0	0	0.0266587	0.0539843	0	0.033779	0.0376758	0	0.0177842	0.020236
GLRX	0.288208	0.287005	0.610824	0	0.162785	0.0938196	0	0.0970124	0.341785	0	0.188144	0.196098
GM2A	2.22483	1.50107	0.841894	0.613728	1.35572	0.83794	1.43729	2.72946	1.94377	5.97625	1.9462	1.5621
GNA11	0.118204	0.0519121	0	0	0	0	0	0	0.0780298	0	0.0248145	0.0429444
GNA12	0	0	0	0.253614	0.0448519	0	0.108618	0	0.0916887	0	0.0498772	0.0827707
GNA13	0.229443	0	0	0.179091	0	0	0	0	0.0732599	0	0.0481794	0.0861989
GNA14	0	0	0	0	0	0	0	0	0.0208778	0	0.00208778	0.00660214
GNAI1	0.268334	0.215908	0	0	0.0765517	0	0	0	0.171723	0	0.0732517	0.105573
GNAI2	0.290387	0.226907	0	0.173511	0.106714	0.0136476	0.157435	0.021526	0.168396	0.0469857	0.120551	0.0988716
GNAI3	0.269613	0	0	0.166494	0.0766242	0	0	0	0.15916	0	0.0671891	0.0980197
GNAL	0	0	0	0.161675	0	0	0	0	0	0	0.0161675	0.0511262
GNAO1	0.248141	0.186563	0	0	0	0	0	0	0	0	0.0434705	0.0927861
GNAQ	0.0516951	0	0	0	0	0	0	0	0	0	0.00516951	0.0163474
GNAS	0.081499	0.0703887	0	0.0667506	0.0250785	0.0187766	0.0443303	0	0.033563	0.0214255	0.0361812	0.0288554
GNAT1	0.268391	0	0	0.529929	0.101638	0	0.447194	0	0	0	0.134715	0.205937
GNB1	0.384868	0	0.0712516	0.180834	0.0885722	0.127004	0.148319	0.261978	0.303964	0	0.156679	0.127983
GNB2	0.311717	0	0.0984518	0.137756	0.121134	0.236806	0	0.213168	0.363918	0.0740034	0.155695	0.123617
GNB3	0	0	0	0	0	0	0.0354111	0	0.0748192	0	0.011023	0.0250262
GNB4	0	0	0	0	0	0.0843843	0	0	0	0.0455895	0.0129974	0.0288863
GNG12	0.381184	0.297518	0	0.0220798	0	0.0537165	0.0864838	0.0437645	0.059819	0.0532783	0.0997844	0.130569
GNG7	0	0	0	0.141299	0	0	0	0	0	0	0.0141299	0.0446825
GNS	1.37481	0.343048	0.850728	0.881927	0.566033	0.57401	0.427957	1.18668	0.600415	1.50182	0.830743	0.403483
GOLM1	0.206934	0.287814	0.608504	0.0782897	0.440535	0.293757	0.178403	0.678975	0.745404	0.222085	0.37407	0.231163
GOT1	0.0453498	0	0	0.17358	0.0868083	0	0.0137149	0.104259	0.0642179	0	0.0487931	0.058781
GP1BA	0	0	0	0	0	0	0	0	0	0.0693548	0.00693548	0.0219319
GP2	0.0281738	0	0	0.0153728	0	0.0302484	0	0	0.0228174	0	0.00966124	0.0130482
GP5	0.0342579	0	0.026317	0.0181507	0.0306304	0.0334832	0	0.0122582	0.00954315	0.00260473	0.0167245	0.0137679
GP6	0.494927	1.06054	0.954227	0.446926	0.304659	0.484072	0.980158	0.269289	0.570579	0.246267	0.581164	0.307146
GPC1	0.106871	0.0702515	0.0346455	0.0950859	0.0333296	0.104009	0.0489737	0.0114419	0.0539562	0.11842	0.0676984	0.0367577
GPC3	0.0699285	0.0785692	0.14754	0.164616	0.0403318	0.130491	0.0866084	0.128005	0.225982	0.118115	0.119019	0.0535775
GPC4	0.0662785	0.119226	0.0373592	0.105465	0	0.167456	0.0375855	0.0473824	0.205919	0.140593	0.0927265	0.0658387
GPC6	0	0.0125005	0	0	0	0	0	0	0	0	0.00125005	0.003953
GPD1	0.0770391	0.0654373	0.0678537	0.221915	0.110914	0.0475586	0.115294	0.120031	0.0433198	0	0.0869363	0.0602115
GPD1L	0	0	0	0	0	0	0	0	0	0.028391	0.0028391	0.00897804
GPI	0.0681624	0	0	0.0664393	0.100199	0.0334852	0.0441566	0.0857201	0.0732261	0.0237167	0.0495105	0.0348501
GPNMB	0	0	0	0	0	0.00706715	0	0.0133065	0.0121252	0	0.00324989	0.0054611
GPR180	0.0909332	0.0989507	0.0664382	0.0529151	0.202787	0.134393	0.171447	0.0292187	0.160835	0.0423942	0.105031	0.0596803
GPR56	0.0997908	0.0232013	0	0.0428068	0.0160326	0.0723853	0.0230947	0.094308	0.138462	0.0643188	0.05744	0.0441815
GPRC5B	0.727468	0.616066	0.220098	0.563275	0.140426	0.381566	0.411317	0.276386	0.476037	0.0659013	0.387854	0.213957
GPRC5C	0.712511	1.27281	0.14318	0.333734	0.196009	0.344445	0.465783	0.255879	0.482098	0.22753	0.443398	0.336197
GPX3	0.759491	0.459787	0.59337	0	0.956335	1.0544	0.310517	0.485363	1.21093	0.705789	0.653598	0.363812
GPX4	0	0	0	0	0	0	0	0.0352648	0	0	0.00352648	0.0111517
GRHPR	0.0276922	0	0.0139173	0.0495578	0.0565223	0	0.0401077	0.01564	0	0	0.0203437	0.0219237
GRN	0.752325	0.543918	0.100228	0.0383716	0.264966	0.324369	0.0207117	0.679102	0.520621	0.153659	0.339827	0.268788
GSN	3.81424	3.92988	5.21694	2.50158	2.60653	1.22352	2.35022	1.81474	1.86385	3.61029	2.89318	1.21919
GSTA1	0.389696	0	0	0	0.23155	0	0	0.124172	0.342824	0.278426	0.136667	0.159572
GSTCD	0	0	0	0	0	0	0	0	0	0.00344077	0.000344077	0.00108807
GSTM3	0.112474	0.253453	0.0727189	0	0.140936	0.676428	0	0.276177	0.321678	0.418922	0.227279	0.210366
GSTM4	0	0	0	0	0	0.0250404	0	0	0	0	0.00250404	0.00791848
GSTO1	0.0158737	0	0	0	0	0	0	0	0.0270701	0	0.00429438	0.00943014
GSTP1	0.49257	0.747434	0.302222	0.436472	0.709133	0.991142	0.252113	0.440484	0.988719	0.261003	0.562129	0.281216
GSTT1	1.2899	0.0576322	1.10263	0.25514	0.534191	0.686693	0.163674	1.10942	1.02277	0.896729	0.711878	0.440333
GUCA2A	0.259767	0.20101	2.31271	0	0	0	0	0.287713	0.058208	0.0258593	0.314527	0.711344
GUCA2B	0.462382	0	0.522376	0	0	0	0	0	0	0	0.0984758	0.208086
GUSB	0.405525	0.623172	0.103182	0.0623393	0.173932	0.471735	0.206102	0.368478	0.44109	0.286845	0.31424	0.178804
H3F3A	0.110595	0	0	0	0	0	0	0.124318	0	0.126542	0.0361456	0.0583422
HAAO	0	0	0.0110021	0	0	0	0	0.00711896	0	0.0129677	0.00310888	0.00519868
HADH	0	0	0	0	0	0	0	0.8364	0	0	0.08364	0.264493
HAMP	1.2677	8.98437	5.37767	0.983371	0.95863	5.11198	0.648382	0.740947	0	4.50332	2.85764	2.95996
HAVCR2	0.485864	0.424784	2.17037	1.21422	1.34508	0.355653	0.138223	1.14872	0.613559	0.358803	0.825528	0.629459
HBA1	0.123108	0	9.53509	3.00841	2.57897	1.37461	2.85291	7.62743	4.61488	0.917174	3.26326	3.17089
HBB	0.280774	0.685639	8.94887	3.63093	3.41505	2.01351	2.54091	13.9074	6.28216	2.38017	4.40854	4.21876
HBD	0	0	2.61855	0	0	0	0	6.93814	2.53002	1.2262	1.33129	2.24043
HEBP1	0	0	0	0	0	0	0	0	0.00772782	0.812902	0.082063	0.256802
HEBP2	0	0.0463613	0.0102191	0	0	0.018046	0	0.0151523	0	0	0.00897786	0.0149184
HEG1	0.00836315	0.00627034	0.0265603	0.00212036	0.0214252	0.0131827	0.000736274	0.00926331	0.015897	0.00998276	0.0113801	0.00813548
HEXA	0.125436	0.107995	0	0.0906285	0.144734	0.143929	0.0759657	0.163186	0.223108	0.195843	0.127083	0.0635143
HEXB	0.136527	0.129474	0.05807	0.0937132	0.18067	0.242236	0.137336	0.264523	0.295226	0.284524	0.18223	0.0841598
HGD	0	0	0	0.00541912	0.0114617	0.0234979	0.00470078	0.0267856	0.0140789	0.0203975	0.0106342	0.0101974
HGFAC	0.029397	0.00879127	0.00456628	0.0454905	0.0269306	0.0177179	0.0251292	0.0399304	0.0299858	0.023498	0.0251437	0.0125877
HINT1	0	0	0	0	0	0	0	0.0272879	0	0.0601094	0.00873973	0.0199832
HIST1H1D	0	0	0	0	1.11108	0	0	0	0.881559	0.342327	0.233497	0.419474
HIST1H2AG	0	0	0	0	0.6035	0.515758	0	0	0.562235	0.171669	0.185316	0.265074
HIST1H3A	0	0	0	0	0	0	0	0	0	0.0454522	0.00454522	0.0143732
HIST1H4A	0.691413	0	0.303552	0.725427	2.88251	5.01239	0	1.353	0.928955	0.517896	1.24151	1.56623
HIST2H2BF	0	0.00662037	0.0725941	0.0476661	0.24009	0.240233	0.0379496	0.161772	0.184407	0.0704231	0.106176	0.0923667
HIST2H3A	0	0	0.0629339	0	0.75009	0.0470766	0	0.0382327	0.0579045	0.0251716	0.0981409	0.230445
HIST3H2A	0	0	0	0	0.383478	0	0	0	0	0	0.0383478	0.121266
HIST3H2BB	0	0	0	0	0.42534	0	0	0	0	0	0.042534	0.134504
HLA-A	0	0	0.370166	0.594613	0	0	0	2.63431	0	4.38164	0.798073	1.50036
HLA-B	0	0	0.151968	0.20906	0.00407128	0	0.054412	0.0700053	0.0273322	0.838403	0.135525	0.25705
HLA-C	0.0763973	0.0489984	0.14668	0.179075	0	0	0	0.0913869	0	0.613758	0.115629	0.186538
HLA-DRB1	0	0	0	0	0	0	0	0	0.0359283	0	0.00359283	0.0113615
HLA-H	0	0	0	0	0	0	0	0.0362176	0	0	0.00362176	0.011453
HMCN1	0.122193	0.11243	0.102531	0.107234	0.0825311	0.0808639	0.365919	0.0556261	0.1159	0.0564424	0.120167	0.089531
HMCN2	0.0049705	0	0.00452289	0	0	0.00148278	0	0	0.0052912	0.00280026	0.00190676	0.00228137
HP	1.43092	0	0.537029	1.80589	0	2.43246	1.1899	2.0263	0	83.3791	9.28016	26.051
HPD	0	0	0	0.0284875	0.0561467	0	0	0	0	0	0.00846342	0.0189962
HPGD	0	0	0	0	0	0.465653	0	0	0	0	0.0465653	0.147252
HPN	0	0	0	0	0	0	0	0.0212868	0	0.0122921	0.00335789	0.0073897
HPR	0	0	0.177833	0	0	0	0	0	0	17.3811	1.75589	5.49043
HPX	4.77414	5.14629	3.98552	5.4746	3.08985	4.78526	2.79428	3.99644	3.91936	5.71075	4.36765	0.975716
HRG	0.200287	0.0797003	0.106338	0.142677	0.0501816	0.144013	0.0508893	0.0544362	0.085176	0.111251	0.102495	0.0489014
HRSP12	0.143791	0.114833	0.152337	0.0357738	0	0.0772988	0.0988064	0.180529	0.0851508	0.0679999	0.095652	0.054832
HS6ST2	0.00303818	0	0	0	0.00587725	0	0	0.00473076	0.0197077	0.0207252	0.00540791	0.00810778
HSD11B2	0	0	0	0	0	0	0	0	0.0050118	0	0.00050118	0.00158487
HSP90AA1	0.128149	0.0616821	0.0665479	0.245923	0.153701	0.231051	0.0517588	0.11648	0.224932	0.0973194	0.137754	0.0735537
HSP90AB1	0.09676	0.0742555	0.0720487	0.244258	0.180435	0.147996	0.0684344	0.115015	0.181852	0.07593	0.125698	0.0604935
HSP90AB3P	0	0	0	0	0.0185458	0	0	0	0	0	0.00185458	0.0058647
HSP90B1	0.00717275	0.0194476	0.00204915	0.0202356	0.0393726	0.0256993	0	0.00993138	0.0135955	0.0265388	0.0164043	0.0122509
HSPA1A	0.187869	0.115156	0.12417	0.237586	0.17377	0.188624	0.130661	0.184597	0.212794	0.188064	0.174329	0.0395633
HSPA1L	0.124809	0.143994	0	0	0	0.0762602	0	0	0.136291	0	0.0481354	0.0645774
HSPA2	0.126814	0	0	0	0	0	0	0	0	0	0.0126814	0.0401022
HSPA5	0.115905	0	0.0489271	0.0631952	0.0985579	0.0301342	0.0348581	0.0392846	0.134816	0.0834119	0.0649089	0.0424298
HSPA6	0.110297	0.071948	0.102178	0.137135	0.0922465	0.0598606	0.0566111	0.0693001	0.12895	0.130225	0.0958752	0.0304678
HSPA8	0.25012	0.299042	0.121076	0.394036	0.231634	0.265748	0.143083	0.279568	0.272008	0.183312	0.243963	0.0797434
HSPB1	0.261914	0.141853	0.0882773	0.343957	0.392571	0.391701	0.221031	0.363763	0.402915	0.287128	0.289511	0.110633
HSPG2	4.59074	4.82898	4.07618	3.43414	2.66469	4.93642	2.93777	2.05275	3.24883	1.41793	3.41884	1.19239
HTRA3	0.00690315	0	0	0	0	0	0	0	0	0	0.000690315	0.00218297
HYAL1	0.239219	0.533651	0.133882	0.0763612	0.347467	0.360964	0.182752	0.411281	0.353847	0.287783	0.292721	0.137645
ICAM1	0.0567621	0.0938525	0	0.0827884	0.0662111	0.0350302	0.0485337	0.0808489	0.0490648	0.0486403	0.0561732	0.0270928
ICAM2	0.162709	0.215647	0.590716	0.0932763	0.219161	0.118863	0.0834086	0.341243	0.479065	0.300224	0.260431	0.169174
ICAM3	0	0	0	0	0	0	0.00375026	0	0	0	0.000375026	0.00118594
ICOSLG	1.6023	1.75975	0.350875	0.360778	1.00145	0.47325	0.969267	0.555017	0.790154	0.406204	0.826905	0.51027
IDH1	0.257795	0.116354	0.0146021	0.629743	0.273278	0.372728	0.0544048	0.0726156	0.110091	0.35391	0.225552	0.190689
IFI30	0.156997	0	0	0	0.0185408	0	0	0.125795	0	0.101291	0.0402623	0.0622409
IFNAR2	0	0.104505	0	0	0	0	0	0.091119	0	0.130542	0.0326166	0.0533612
IGF2R	0.00955355	0.00212842	0	0	0.00731496	0.00789233	0	0.00640226	0.0090464	0.00657868	0.00489166	0.00392173
IGFALS	0.024259	0.0648842	0	0.239654	0.12649	0.165696	0.0633892	0.082159	0.114536	0.0680531	0.094912	0.0700177
IGFBP2	0.893232	0.102939	0.702388	0.745793	0.932123	1.00916	0.201241	0.523196	1.07211	0.299181	0.648137	0.349227
IGFBP3	0.163292	0	0.416846	0	0	0	0.0245128	0	0	0	0.0604651	0.135181
IGFBP6	0	0	0.0368599	0	0.0403111	0	0	0.0471468	0.0519928	0	0.0176311	0.0230968
IGFBP7	8.81119	9.61862	9.20855	7.75696	3.6126	7.91744	3.9126	6.81191	13.0539	6.66055	7.73644	2.76514
IGHA1	14.3519	12.8191	18.09	15.4051	16.6562	45.6775	15.7249	22.036	25.0979	16.6096	20.2468	9.64962
IGHA2	12.7891	11.1466	15.3352	12.4089	13.0471	34.6703	13.3033	20.5661	20.6793	14.4942	16.844	7.06843
IGHG1	58.6368	63.5317	77.564	59.3077	35.1631	37.3048	36.655	44.0143	50.833	59.9515	52.2962	13.9297
IGHG2	47.3809	76.4168	65.5481	91.9575	39.7149	38.491	53.6952	34.8385	78.3675	102.548	62.8958	23.7852
IGHG3	27.5999	43.5152	33.9259	41.0266	16.8048	23.2609	25.4616	16.1839	31.3022	35.6178	29.4699	9.35044
IGHG4	33.3145	46.7721	41.6568	44.5978	20.5781	25.7708	31.3291	19.0209	37.3573	39.0206	33.9418	9.72028
IGHM	4.00483	2.47671	6.04832	2.7179	1.81596	3.97438	0.775978	2.13198	2.30471	0.806899	2.70577	1.60326
IGHV3-23	1.4107	1.31004	0.699755	0.979217	1.2277	0.762051	1.16119	0	1.78096	0.929937	1.02616	0.482792
IGJ	1.66162	3.18004	1.74907	4.08977	3.0164	7.60345	2.85932	2.47231	3.51419	1.7999	3.19461	1.74459
IGKC	623.676	552.607	1253.05	335.15	337.446	305.91	413.529	347.336	423.289	626.784	521.878	283.701
IGKV1-5	0.311775	0.757598	0.624193	0.497108	0.378904	0.559873	0	0.140351	0.223642	0.409131	0.390258	0.230702
IGKV4-1	13.3799	7.52537	0	4.48864	4.02463	9.55771	0	0	8.16821	12.0595	5.92039	4.99987
IGLC2	87.635	67.2689	190.929	74.5581	52.0894	75.8725	60.505	55.2561	96.9747	157.957	91.9046	46.2985
IGLC6	0	0	0	0	0	74.582	0	0	0	0	7.4582	23.5849
IGLC7	0	0	172.766	0	0	0	0	49.9051	0	141.341	36.4012	65.8832
IGLL1	2.20598	0.23949	1.11039	0	0	0.709642	0.762019	0.0725246	0.969695	0.440532	0.651027	0.678414
IGLL5	23.1886	17.0334	47.5965	21.7999	12.4294	17.5759	18.2325	15.5859	22.909	40.0422	23.6393	11.2905
IGSF8	0.845485	0.50245	0.562543	0.278022	0.53016	0.369857	0.223571	0.191256	0.382089	0.198277	0.408371	0.206321
IL10RB	0.0918016	0.0207742	0.13256	0	0.173003	0.0296804	0	0.0910221	0	0.0764891	0.061533	0.0610234
IL18BP	0	0	0.128811	0	0	0	0	0.0683949	0.0669506	0	0.0264156	0.0456735
IL1R1	0.00756808	0	0	0	0	0	0	0	0	0	0.000756808	0.00239324
IL1R2	0.0761506	0.102492	0	0	0	0.0320839	0	0.0133349	0.158247	0	0.0382308	0.0557144
IL1RAP	0.0760279	0.0137983	0.0609111	0	0	0	0	0.0450826	0	0.0476377	0.0243458	0.0299173
IL1RAPL1	0	0	0	0	0	0	0	0	0	0.0302711	0.00302711	0.00957257
IL2RB	0	0.0150838	0	0	0.0250365	0	0	0	0	0	0.00401204	0.0087774
IL6R	0	0	0	0	0	0.0316808	0	0	0	0.0103999	0.00420807	0.0101912
IL6ST	0.104785	0.105175	0.0305047	0.132814	0.0522236	0.0382009	0.0692782	0.0674872	0.101102	0.0601302	0.0761701	0.0332847
IQCC	0.0175156	0	0	0	0.0382062	0.0028667	0.0455015	0	0	0	0.010409	0.0175171
IQGAP1	0	0	0	0	0	0.00221247	0	0	0	0	0.000221247	0.000699644
ISLR	1.06153	0.522091	0.315674	0.480085	1.15509	0.635258	0.503543	0.204366	0.659687	0.510956	0.604829	0.298285
IST1	0.581772	0.342703	0.521768	0.365503	0.348903	0.517412	0.310537	0.446287	0.426658	0.148694	0.401024	0.125936
ITFG1	0.0223144	0.0385276	0	0.0279548	0.0534502	0.0314981	0	0	0.0398226	0	0.0213568	0.0201041
ITIH1	0.0334519	0.0405462	0.0742796	0.0089206	0.0379156	0.0440715	0.00788113	0.035948	0.0377933	0.0280669	0.0348875	0.0186757
ITIH2	0	0	0	0.035514	0	0	0	0.00890146	0	0	0.00444155	0.0112705
ITIH4	14.8017	3.68172	10.29	5.92087	10.5731	11.6134	4.45793	4.62698	7.01851	5.6051	7.85894	3.7205
ITLN1	3.45289	0	0.0309432	0.0757938	0	0.0167085	0	0.111829	0.510443	0	0.419861	1.07702
ITLN2	1.10357	0	0	0	0	0	0	0	0	0	0.110357	0.348978
ITM2B	0.112175	0.00818904	0.126438	0	0	0.0441828	0.0374307	0.0956916	0.0284936	0.0208036	0.0473404	0.0471173
JAM3	0.0336096	0	0	0	0	0	0	0.0267066	0	0	0.00603162	0.0128194
JUP	0.00121364	0	0	0	0	0	0	0	0	0.000685448	0.000189909	0.000419273
KDELR2	0.00489914	0	0	0	0	0	0	0	0	0	0.000489914	0.00154924
KHK	0.0870108	0.0473366	0.123494	0.0579938	0.0910546	0.0335352	0.0730798	0.204415	0.112648	0.0708055	0.0901374	0.0487888
KIF12	0.0216029	0	0.00194914	0	0	0.0187229	0	0.0147157	0.0199646	0.00898859	0.00859439	0.00929952
KIF5C	0	0	0	0	0	0.0213205	0	0	0	0	0.00213205	0.00674213
KIRREL	0.0398508	0.0634484	0.00287231	0.0277699	0.0514194	0.002871	0.0253417	0.0197032	0.028622	0.0293735	0.0291272	0.0190726
KL	0	0	0	0	0	0.21457	0	0.0102774	0.0985744	0	0.0323422	0.0710263
KLK1	29.5265	24.5385	2.11988	11.3877	16.8279	5.08857	27.8322	7.17186	26.2589	17.085	16.7837	10.0431
KLK11	0	0	0	0.11383	0	0	0	0	0	0.123161	0.0236991	0.0500105
KLK2	0	0.188418	0	1.62791	0.459134	0	0	0	0	0.469547	0.274501	0.512442
KLK3	6.08022	10.8425	1.02097	91.3896	17.7524	8.33085	1.15799	1.57344	16.5886	26.6004	18.1337	27.0605
KLRD1	0	0	0	0	0	0	0	0.0177574	0	0	0.00177574	0.00561539
KNG1	90.9269	127.18	69.0257	84.9109	64.536	80.4131	64.3906	65.3435	101.743	79.9289	82.8399	19.9438
KRAS	0.0627969	0	0	0	0	0	0	0	0	0	0.00627969	0.0198581
KREMEN1	0.010318	0.0116887	0.0110453	0	0	0	0	0	0	0	0.0033052	0.00533169
KRT1	1.72151	4.28591	0.679159	0.768444	1.53822	3.35921	3.84371	1.01583	4.71025	0.246944	2.21692	1.6647
KRT10	0.93071	1.87024	0.657593	0.611519	0.966324	1.51046	1.84543	0.566872	1.97178	0.119281	1.10502	0.650133
KRT12	0	0	0	0	0	0	0	0	0.0874135	0	0.00874135	0.0276426
KRT13	0.124317	0.210272	0	0.164133	0.318127	0.262597	0.64452	0.132498	0.415853	0	0.227232	0.196164
KRT14	0.201186	0.497996	0.0391759	0.252628	0.276164	0.506571	0.877154	0.127983	0.847221	0	0.362608	0.311881
KRT15	0.181105	0	0	0	0.308782	0	0.681335	0	0	0	0.117122	0.224892
KRT16	5.80778	6.95386	4.90697	4.36098	4.42167	4.79779	4.10269	5.73739	7.28374	0	4.83729	2.01555
KRT17	0.179045	0	0	0.233472	0	0	0.712699	0	0.552619	0	0.167783	0.262124
KRT18	0.125433	0	0	0.19343	0.269816	0.388878	0	0	0.325422	0	0.130298	0.153948
KRT19	0.237944	0.406169	0.0693825	0.27125	0.353112	0.767536	0.695756	0.17235	0.560156	0.086356	0.362001	0.244573
KRT2	0.371914	1.55714	0.337542	0.252378	0.920717	1.22325	1.057	0.148843	1.4829	0.0463681	0.739805	0.572724
KRT222	0.00989977	0	0	0	0	0	0	0	0	0	0.000989977	0.00313058
KRT24	0.0690668	0.0697139	0.0423468	0	0	0	0	0	0	0	0.0181128	0.0300791
KRT3	0.0917263	0.404784	0.0425019	0.0675773	0.141474	0.163312	0.250216	0	0.294238	0	0.145583	0.134397
KRT32	0	0	0	0	0	0	0.443385	0	0	0	0.0443385	0.140211
KRT35	0	0.150315	0	0	0	0	0	0	0	0	0.0150315	0.0475338
KRT38	0	0	0	0	0	0.180191	0	0	0	0	0.0180191	0.0569813
KRT4	0	0	0	0	0	0.124299	0.07195	0.0455919	0.158763	0	0.0400604	0.0595007
KRT5	0.201446	0.388029	0.118034	0.102914	0.189272	0.296928	0.422536	0.0703823	0.739877	0	0.252942	0.218778
KRT6A	0	0.434315	0	0.118158	0	0	0.424799	0	0.680889	0.044208	0.170237	0.249177
KRT6B	0.454615	0.841487	0.197708	0.205949	0.35127	0.434678	0.553478	0.213609	0.833506	0.0689299	0.415523	0.265303
KRT7	0.171558	0.316667	0	0.0931652	0.314827	0.227598	0	0.0526459	0	0	0.117646	0.13067
KRT73	0	0.182075	0	0	0	0	0	0	0	0	0.0182075	0.0575772
KRT74	0	0.198874	0	0	0	0	0	0	0.212764	0	0.0411637	0.0868425
KRT75	0	0	0	0	0	0.248265	0	0	0.610508	0	0.0858773	0.200168
KRT76	0	0	0	0	0.100979	0	0	0	0	0	0.0100979	0.0319323
KRT79	0.166425	0.403851	0	0	0	0.244363	0	0	0.598735	0	0.141337	0.213236
KRT8	0.175034	0.323903	0	0.1111	0.125075	0.554574	0.154743	0.0514686	0.250553	0	0.174645	0.168474
KRT81	0	0	0	0	0	0	0.0398695	0	0	0	0.00398695	0.0126078
KRT84	0.191988	0.265486	0	0	0.2169	0.12421	0	0	0.17812	0	0.0976705	0.108601
KRT9	0.820526	1.70761	0.250345	0.405921	0.25359	1.58288	1.72391	0.30122	2.19262	0.111938	0.935058	0.783574
L1CAM	0.0224164	0	0	0	0.0071775	0.0132491	0.00861407	0	0.0139937	0	0.00654507	0.00796656
LAIR1	0.173888	0.0917402	0.530837	0.664547	0.602655	0.193488	0	1.43948	0.610592	0.198597	0.450583	0.423847
LAIR2	0	0.316364	0	0	0	0.260637	0	0.0542453	0	0	0.0631247	0.120699
LAMA5	0.00644994	0.00628022	0.00652354	0.000586372	0.00253721	0.00498889	0.000741846	0.00472422	0.00238431	0.00221387	0.00374304	0.00232429
LAMB1	0	0	0	0	0	0	0	0.00641066	0	0	0.000641066	0.00202723
LAMB2	0.00454872	0.0120132	0.0143096	0.023617	0.0196128	0.037435	0.00589462	0	0.0139298	0.0357787	0.0167139	0.0126003
LAMC1	0.0447547	0.0293668	0.0341785	0.0276521	0.0174926	0.0221348	0.0372224	0.0747542	0.0338837	0.0274255	0.0348865	0.0159771
LAMC3	0	0	0	0	0	0	0	0	0.0178453	0	0.00178453	0.00564318
LAMP1	0.18624	0.117985	0.0538545	0.0966866	0.0525122	0.0256542	0.0655899	0.0539173	0.150181	0.201511	0.100413	0.0612936
LAMP2	2.34532	2.91051	0.826077	0.527465	0.667863	1.06824	1.10684	2.59524	2.36878	2.18277	1.65991	0.90076
LBP	0.0104234	0	0.0204147	0	0	0.0285223	0	0.00462219	0.0371834	0.0651099	0.0166276	0.0216473
LCAT	0.361018	0.349912	0.38956	0.293768	0.307486	0.212958	0.340995	0.386113	0.24536	0.393383	0.328055	0.0622161
LCN1	0.215544	0.204139	0.341994	0	0.0207458	0	0	0	0.0379622	0.0379998	0.0858384	0.122349
LCN2	0.0247857	0.0189336	0.688108	0.17673	0.714977	0.757299	0	0.695089	0.291022	0.860962	0.422791	0.3515
LCP1	0	0	0	0.0261956	0.0301319	0	0	0	0	0.0125101	0.00688376	0.0119107
LDHA	0.05746	0.0152377	0.103436	0.0434852	0.0525327	0.0489382	0.009757	0.0782732	0.0636855	0.0826341	0.0555439	0.0289314
LDHAL6B	0.0110971	0	0.00858601	0	0	0.00378737	0	0.0433197	0.00718564	0.0195743	0.00935502	0.0135295
LDHB	0.29201	0.188498	0.347646	0.295633	0.329436	0.224374	0.193376	0.817153	0.345979	0.378911	0.341301	0.17996
LDHC	0	0.0219549	0	0	0	0	0	0	0	0	0.00219549	0.00694275
LEAP2	0.0592397	0.0614098	0.0183386	0	0	0	0	0.0438097	0	0	0.0182798	0.0262352
LGALS1	0	0	0	0	0.0119658	0	0	0	0	0.0209778	0.00329437	0.00726271
LGALS3	0.42328	0.28391	0.123004	0.255476	0.310802	0.452674	0.61356	0.22308	0.688954	0.117571	0.349231	0.193436
LGALS3BP	5.9376	5.94478	4.64939	4.825	5.99802	5.55004	5.11919	5.87888	7.1989	7.47968	5.85815	0.920763
LGALS9	0	0	0	0	0	0	0.0100434	0	0	0	0.00100434	0.003176
LGALS9B	0.0319314	0.0704211	0.0476907	0.0120283	0.0108274	0.0554269	0	0	0.0276853	0.0328921	0.0288903	0.0237792
LGMN	0.0107377	0	0	0	0	0.0060544	0	0.00658745	0	0.0231339	0.00465135	0.00755848
LHPP	0.0165441	0	0	0.0111334	0	0	0	0	0	0.00571036	0.00333879	0.00595159
LILRA5	0.0637123	0.130353	0.0251428	0	0.00449325	0.0354153	0	0	0.0509428	0.0632312	0.037329	0.0416553
LILRB4	0.060729	0.0969807	0.0874616	0.0833866	0	0.0901959	0	0.0841957	0.131367	0.084378	0.0718695	0.0416935
LMAN2	21.4666	13.6562	14.0301	11.924	13.84	9.51436	12.046	11.5963	11.4479	15.7856	13.5307	3.29006
LPA	0.00109159	0.00519456	0.0218695	0	0	0.00346999	0.00122875	0.00793236	0.00764166	0.00499506	0.00534234	0.00650522
LPHN1	0.0388997	0.0487572	0.0274364	0.0203689	0.0314854	0	0.0265147	0.0347912	0.0354571	0.0235274	0.0287238	0.0130088
LPL	0.00652011	0	0.00678213	0.0230826	0.0249345	0.00366133	0.0119317	0.0353422	0.0545286	0.00560009	0.0172383	0.0172595
LRG1	1.41431	0.242738	1.85574	1.47887	1.14856	0.543915	1.63989	2.66235	0.308386	16.1175	2.74122	4.7587
LRP2	0.446047	0.320435	0.349785	0.202786	0.346873	0.252839	0.237097	0.480028	0.453185	0.306826	0.33959	0.0956282
LRRC15	0.0374502	0	0	0	0.0371102	0.00976535	0.0237405	0	0.108049	0.0529264	0.0269042	0.0344418
LRRC19	0.0499403	0.00717454	0.0340624	0	0.014308	0.025575	0	0.0563553	0.0436255	0.0241242	0.0255165	0.0203161
LRRN4	0	0	0	0	0	0.0204266	0	0	0.0225487	0	0.00429753	0.00907379
LSAMP	0.0188712	0	0.0088627	0	0.258632	0.0279995	0	0.00952409	0.234219	0.777641	0.133575	0.247063
LTBP1	0	0	0.107026	0	0	0	0	0	0	0	0.0107026	0.0338444
LTBP2	0.0391812	0	0.0450093	0	0.032146	0.022697	0	0.0162758	0.0307444	0.0144074	0.0200461	0.0166958
LTBP4	0.00896318	0.053531	0.0265879	0	0	0	0	0	0	0	0.0089082	0.017824
LTF	0.0888424	0.0764912	0.122583	2.29874	5.43965	1.21478	0.291563	0.220997	1.00856	0.117075	1.08793	1.69008
LUM	1.30287	0.952187	0.665802	0.387356	1.05507	0.663557	0.806939	0.663945	0.627659	0.524951	0.765034	0.270738
LY6D	0.0170714	0.0232984	0.0207518	0	0	0	0	0	0	0	0.00611215	0.00995154
LY6H	0.0751065	0	0.370398	0.0235753	0.0120546	0.0492485	0.00333297	0.0299399	0.0698203	0.087305	0.0720782	0.109247
LYNX1	1.28893	0.984368	5.26213	0.676488	0.50286	0.346742	0.302269	2.8848	0.52263	0.502812	1.3274	1.5801
LYPD1	0	0	0.0261888	0	0	0	0	0	0	0	0.00261888	0.00828163
LYPD3	0	0	0.00460847	0	0	0	0	0	0.00221482	0	0.000682328	0.00154516
LYPD6B	0	0	0	0	0	0	0	0.00872602	0	0	0.000872602	0.00275941
LYPLA1	0.00342163	0	0	0	0	0.00624773	0	0	0	0.00344122	0.00131106	0.00224586
LYVE1	0.421662	0.284976	0.744898	0	0.214638	0.247682	0.342648	0.583355	0.363986	0.421256	0.36251	0.204074
LYZ	0.45873	0.316902	0.312878	0.22781	0.143227	0.194723	0.0894793	0	0	0.176794	0.192054	0.145104
MADCAM1	0.124946	0.193145	0.0198275	0.290535	0.111074	0.171215	0.0711643	0.031343	0.255176	0.219619	0.148804	0.0926994
MAFF	0	0	0	0	0	0	0	0	0	0.046604	0.0046604	0.0147375
MAL2	0	0	0	0	0	0.0476399	0	0.0337921	0.0326245	0.0239909	0.0138047	0.0186955
MAN1A1	0.92577	0.351032	0.339009	0.62503	0.688096	0.866783	0.529062	0.684212	1.26607	0.751262	0.702632	0.276708
MAN1C1	0.0205422	0	0	0.0179598	0.0386061	0	0	0	0.0349763	0	0.0112084	0.0156419
MAN2A1	0.039232	0	0.00820963	0.0233119	0.0141715	0.0168137	0.00746691	0.0125642	0.0160974	0.0124621	0.0150329	0.0105498
MAN2B1	0.00569812	0	0	0	0.00310253	0	0	0.0138575	0	0.0216824	0.00443405	0.00751031
MAN2B2	0.028861	0.0498825	0	0.113296	0.08158	0.0278775	0.179462	0.298203	0.193756	0.0185563	0.0991474	0.0967843
MANBA	0.0108561	0	0	0.0171945	0.0236075	0	0.0202445	0	0	0.0308166	0.0102719	0.0119033
MASP2	77.1345	14.9661	11.7115	49.4849	9.60096	49.3552	17.0491	5.02428	81.4373	74.7565	39.052	30.8646
MATN4	0.013272	0.0221128	0.089273	0	0.0349345	0.00366772	0	0.164517	0.00110891	0.00117909	0.0330065	0.0537927
MBTPS1	0	0	0	0.0152187	0	0	0	0	0	0	0.00152187	0.00481258
MCAM	0.138321	0.328886	0.176859	0.150751	0.11455	0.198279	0.275098	0.145321	0.246906	0.208344	0.198332	0.0679485
MDH1	0.139149	0	0	0.14888	0.104772	0	0	0.156355	0.0535263	0.0914061	0.0694088	0.0666633
MEGF8	0.0427043	0.0141811	0.0104003	0.0207968	0.0235989	0.0259385	0.0157297	0.0144916	0.0250663	0.0098816	0.0202789	0.00981044
MFAP4	0.0384653	0.0184937	0.010993	0.075743	0	0.0388671	0.0623816	0	0.133755	0	0.0378698	0.0429866
MFI2	0.189314	0.405565	0.220293	0.390975	0.142836	0.278684	0.321794	0.251481	0.130837	0.28389	0.261567	0.0943479
MGAM	0.394153	0.31236	0.308928	0.176811	0.139342	0.0841367	0.254753	0.612507	0.32129	0.496721	0.3101	0.161425
MGAM2	0	0	0.0410983	0	0	0	0	0	0	0	0.00410983	0.0129964
MGAT5	0.039211	0	0.00387641	0	0.0591253	0	0.0116222	0.0273325	0.0269296	0.0176656	0.0185763	0.019768
MIA3	0.0105267	0.00658112	0.0104432	0	0.00553593	0	0	0.0101735	0.00806593	0	0.00513264	0.00470165
MIEN1	0.558608	0.534705	0.548438	0.10847	0.0795225	0.183165	0.0501026	0.324808	0.297805	0.177263	0.286289	0.19969
MIF	0.970754	0.347263	0.491578	0.302506	0.428674	0.779449	0	0.42448	0.615882	1.00591	0.53665	0.312487
MINPP1	0.0988877	0.0340957	0.0648038	0.0639013	0.0394468	0.0367218	0	0.0481023	0.0745076	0.111331	0.0571798	0.032818
MITD1	0	0.0110258	0	0.00559736	0.00790166	0.00350956	0.00624301	0.0186685	0.0197788	0	0.00727247	0.00728357
MMADHC	0	0	0	0	0.0391687	0	0	0	0	0	0.00391687	0.0123862
MME	0.721673	0.350728	0.1202	0.18419	0.345685	0.246472	0.330383	0.494449	0.652542	0.83289	0.427921	0.239078
MMP7	0	0.0933143	0	0	0.171763	0	0	0.196839	0.0741476	0	0.0536064	0.0772564
MMP9	0.0345203	0	0	0.0211547	0	0	0	0	0	0	0.00556749	0.0121527
MMRN2	0.361531	0.303324	0.261261	0.197034	0.544147	0.115977	0.193395	0.250363	0.444224	0.550338	0.322159	0.149726
MOCS2	0.349369	0	0	0	0	0	0	0	0	0	0.0349369	0.11048
MPO	0	0	0	0	0.200148	0	0	0	0	0	0.0200148	0.0632924
MPST	0.32999	0.0836657	0.105593	0.0848684	0.458548	0.42506	0.214085	0.895743	0.515057	0.168517	0.328113	0.256142
MPZL1	0	0	0	0	0	0	0	0	0.0144334	0	0.00144334	0.00456424
MRC2	0.0205808	0.0121258	0.00756623	0	0.00529674	0.0040901	0	0.00324285	0.00784222	0.00160396	0.00623486	0.00631126
MRPS18A	0	0	0	0	0	0	0.00128759	0	0	0	0.000128759	0.000407173
MSH2	0	0	0	0.0102873	0	0	0	0	0	0	0.00102873	0.00325312
MSLN	0.12966	0.0439622	0.0903383	0.00428981	0.0362425	0	0.0423556	0.0405693	0.0108024	0.148497	0.0546717	0.0515916
MSMB	0	0.61531	0	2.08178	0.559065	0	0	0	0	0	0.325615	0.66372
MSN	0.672662	0.398873	0.128093	0.265996	0.372189	0.399116	0.279405	0.315835	0.423759	0.246956	0.350288	0.144496
MST1	0	0	0	0	0	0	0	0.0225911	0	0	0.00225911	0.00714392
MST1L	0.0244331	0	0	0	0	0	0	0	0	0	0.00244331	0.00772641
MT1M	0	0	0	0	0	0	0	0	0.0049802	0	0.00049802	0.00157488
MTHFD1	0	0	0	0	0.0120103	0	0	0	0	0.000897932	0.00129083	0.00377701
MUC1	0.591048	0.488492	0.13845	0.237941	0.126893	0.264877	0.132225	0.131871	0.298301	0.103269	0.251337	0.167607
MUC20	0	0.0572608	0.0584978	0.0727018	0.0240322	0.181366	0.0107726	0	0.117144	0.0220527	0.0543828	0.0579346
MUC5B	0.000145189	0.00726159	0	0	0.000801314	0	0	0.00395811	0	0	0.00121662	0.00245535
MUC6	0	0	0	0	0	0	0	0	0.00866492	0	0.000866492	0.00274009
MVB12A	0.0390869	0.0591715	0.0374829	0	0	0.00763587	0	0.0282672	0.0724693	0	0.0244114	0.0270473
MVP	0	0	0	0	0	0	0	0.00170986	0	0	0.000170986	0.000540704
MXRA5	0	0	0	0	0	0	0.0018666	0.00395042	0.00262228	0	0.00084393	0.001447
MXRA8	2.00312	2.46343	1.10213	2.74173	2.10703	2.54799	2.29875	1.31527	1.69348	1.65355	1.99265	0.543079
MYDGF	0.368798	0.264018	0.152089	0.32033	0	0.155412	0.248744	0	0.138556	0.103147	0.175109	0.125029
MYH9	0	0.0647217	0	0	0	0.0110282	0	0	0	0	0.00757499	0.0203762
MYL6	0.0376946	0	0.0448748	0	0.0968657	0.00855186	0	0.0546812	0	0.0341771	0.0276845	0.0322912
MYLK	0.0196856	0.00790569	0.00175316	0	0	0.0029419	0.000575086	0.00389961	0.00531396	0	0.0042075	0.00604149
MYO1C	0.0224917	0.00684868	0	0	0.00214119	0.0114979	0.0109253	0	0.00299978	0	0.00569045	0.00740956
MYO6	0	0	0	0	0.000570067	0	0	0	0	0	5.70067e-05	0.000180271
MYOC	0	0	0	0	0.0100508	0	0.0177835	0	0	0.0378651	0.00656993	0.0125583
MZB1	0	0	0.0512894	0	0	0	0	0	0	0	0.00512894	0.0162191
NAGA	0.151289	0.230112	0.0512112	0.0156055	0.103679	0.211854	0	0.286801	0.275778	0.295405	0.162173	0.113972
NAGLU	1.36369	1.02333	0.986292	0.391651	1.03659	0.686044	0.721302	2.18841	0.741442	3.11416	1.22529	0.824752
NAPSA	0.645446	0.20434	0.670214	0.467191	0.626199	0.494002	0.423753	1.02621	0.676238	1.41142	0.664501	0.338038
NAT8L	0	0	0	0.000767938	0	0	0	0	0	0	7.67938e-05	0.000242843
NBL1	0.0883566	0	0	0	0	0	0	0	0	0	0.00883566	0.0279408
NCAM1	0.234956	0.140542	0.185055	0.06726	0.135243	0.207873	0.0927199	0.116704	0.223292	0.150148	0.155379	0.0561948
NCAM2	0	0	0	0	0	0	0	0	0	0.0707794	0.00707794	0.0223824
NCR3LG1	0.0873352	0	0.034502	0	0	0.0104692	0	0	0.0617122	0	0.0194019	0.0315727
NCSTN	0.0106116	0	0.0040282	0.00788938	0.00808643	0	0	0	0.0145543	0.0252034	0.00703734	0.00822101
NDRG1	0	0	0	0.0254668	0	0	0	0	0	0.0410554	0.00665222	0.0144974
NEGR1	1.16915	0.918574	0.920057	0.592234	0.821648	1.15945	0.908504	0.609028	1.01082	0.597968	0.870743	0.216293
NEMP1	0	0	0	0	0.0261125	0	0	0	0	0	0.00261125	0.0082575
NEO1	0.0467178	0.0356423	0.0450095	0.0410121	0.0449628	0.0318171	0.0768917	0.051501	0.077985	0.0739478	0.0525487	0.0173067
NEU1	0.196748	0.195912	0.155253	0.0683888	0.150999	0.145033	0.118861	0.207525	0.188887	0.316649	0.174426	0.0654927
NFASC	0	0.00607849	0	0	0	0	0	0	0	0	0.000607849	0.00192219
NFKB1	0	0	0	0	0	0	0	0.0154597	0	0	0.00154597	0.0048888
NGFR	0.054192	0.14236	0.136334	0	0.0133687	0.0962024	0.0211568	0.0974333	0.0827588	0.052167	0.0695973	0.049774
NHLRC3	0.0694801	0	0.118861	0	0.054409	0.17157	0	0.156836	0.121778	0.215267	0.0908201	0.0779148
NID1	1.50646	0.773138	1.17035	0.324483	0.955103	0.56421	0.473716	0.625696	0.613149	1.23503	0.824133	0.379753
NIT2	0	0	0	0	0	0.0177346	0	0.070908	0	0.0280554	0.0116698	0.0230162
NME1	0.0454058	0	0.0293956	0.0722051	0.00847437	0	0	0	0	0.00909816	0.0164579	0.0249117
NOV	0.0612618	0.0567441	0.0433483	0.0290404	0.0394739	0.0187371	0.0423264	0.0168271	0	0	0.0307759	0.0216223
NPC2	0.548257	0.919802	0.645931	0.743788	0.325387	1.01509	0.427332	0.202804	1.36065	0.88217	0.707121	0.350631
NPHS2	0	0	0	0	0	0	0	0	0	0.0423411	0.00423411	0.0133894
NPNT	0.0108383	0	0	0.00383579	0.00291602	0	0.0013877	0	0.00214972	0.00269244	0.00238199	0.00329548
NPR3	0.00609978	0	0	0.0331125	0.0323792	0.0330037	0	0.0266523	0.167515	0.0674663	0.0366229	0.0507525
NQO2	0	0	0	0	0	0	0	0.0254219	0	0	0.00254219	0.00803911
NRP1	0	0	0	0	0	0	0	0	0	0.0152557	0.00152557	0.00482428
NRXN1	0	0	0	0	0	0	0	0	0	0.00373505	0.000373505	0.00118113
NRXN3	0.0149492	0.0305177	0	0.0140737	0.0142219	0	0.0131653	0	0.0188855	0.0116742	0.0117488	0.00966715
NSFL1C	0	0	0.0358732	0	0	0	0	0	0	0	0.00358732	0.0113441
NT5C	0.176768	0	0	0.147133	0	0	0	0.103255	0.0727288	0.117438	0.0617322	0.0703396
NTM	0.192163	0.346432	0.0989897	0.154689	0.137492	0.142591	0.273376	0.173906	0.184749	0.0507532	0.175514	0.0840235
NUCB1	0.178104	0.00241564	0.250593	0	0.21957	0.137459	0.0297773	0.151735	0.128463	0.172145	0.127026	0.0883931
NUDT1	0	0	0.160318	0.0778084	0.0806108	0.070734	0	0.128058	0.0637838	0.0761422	0.0657455	0.054055
NUP54	0	0	0	0.210424	0.44057	0	0	0	0	0	0.0650995	0.147573
NUTF2	5.14988	1.89454	2.37417	1.42079	1.73009	2.0773	1.1167	3.66354	1.69187	3.81153	2.49304	1.29015
OAF	0.247342	0.0474357	0.113731	0.0659367	0.0557412	0.202458	0	0.168116	0.150671	0.0955828	0.114701	0.0769875
OBSCN	0	0	0	0	0	0	0	0.00153022	0	0.00440142	0.000593163	0.00142188
OGFOD3	0.188835	0	0.0448916	0.468623	0.259438	0	0.179881	0.0842548	0	0.563998	0.178992	0.200488
OGN	0.0362502	0	0	0	0	0.0128337	0.0158824	0	0.00619367	0.0877456	0.0158906	0.027776
OLFM4	0.497066	0.441722	0.323092	0.11707	0.224827	0.480875	0.423077	1.22988	1.61395	1.3107	0.666226	0.518317
OLR1	0.313117	0.270056	0	0.291135	0.104759	0.308723	0.368355	0.414118	0.626278	0.384976	0.308152	0.169984
OMD	0.0554373	0.0502908	0	0.00889032	0.0766152	0.0309418	0	0	0.0397212	0.082162	0.0344059	0.0316219
OPCML	0.293414	0.3911	0.270708	0.180619	0.217696	0.136703	0.457663	0.178374	0.353882	0.249339	0.27295	0.102575
ORM1	1.82193	1.86383	20.5407	2.672	4.21152	10.3755	1.68245	40.1541	9.11132	68.0495	16.0483	21.8954
ORM2	1.63696	2.69748	15.8241	1.74585	2.01725	6.40335	1.2624	28.0864	4.83013	34.593	9.9097	12.1879
OSCAR	1.21281	2.28717	0.937639	1.11842	1.19063	0.380557	0.634334	0.970395	1.53721	1.18273	1.14519	0.514872
OTOA	0	0	0	0	0	0.00707701	0	0	0	0	0.000707701	0.00223795
OTUB1	0	0	0	0	0	0	0	0.0071696	0	0	0.00071696	0.00226723
PAFAH1B1	0.0308061	0	0	0	0.0233182	0.00453759	0	0	0.00942813	0.00204042	0.00701305	0.0111284
PAFAH1B2	0	0	0	0.00490016	0	0.0129897	0	0	0.00206115	0	0.0019951	0.00417914
PAM	0.0179392	0	0	0	0.0229275	0.0252262	0	0.0175505	0.0141739	0	0.00978172	0.0107287
PAPPA2	0.0437566	0.0293679	0.0114106	0.0449999	0.0493324	0.0564718	0.0622452	0	0.0141783	0.0063451	0.0318108	0.0224884
PARK7	0.176439	0	0.0782668	0.24209	0.155346	0	0	0.0763148	0	0.310058	0.103851	0.112598
PBLD	0.0741106	0	0.221894	0	0.116384	0.0341262	0.0391202	0.0762787	0.0101848	0	0.0572099	0.0700493
PCBD1	0	0	0	0	0	0	0	0	0	0.0113871	0.00113871	0.00360093
PCBP1	0	0	0	0.0403475	0	0	0	0	0	0	0.00403475	0.012759
PCDH1	0.122838	0.137601	0.0997362	0.139388	0.372283	0.164388	0.120946	0.150126	0.177733	0.140466	0.162551	0.0769389
PCDH12	0.0297996	0.0210559	0.025237	0.0266158	0	0	0.0210981	0.0148918	0.0510754	0.0587109	0.0248485	0.0189291
PCDH7	0	0.0271478	0	0	0	0	0	0	0.018789	0	0.00459368	0.00988271
PCDHA7	0	0	0	0	0	0	0.00167676	0	0	0	0.000167676	0.000530237
PCDHGC3	0.0988686	0.142284	0.0218261	0.122875	0.0412064	0.0576342	0.0583341	0.0127341	0.123405	0.0448076	0.0723976	0.0459489
PCDHGC5	0	0.331317	0	0	0	0	0	0	0.113656	0	0.0444974	0.106921
PCK1	0	0	0	0	0	0	0	0.125625	0.0526203	0	0.0178245	0.0413297
PCNXL4	0	0.164718	0	0.117518	0	0.134042	0	0	0	0	0.0416277	0.0679713
PCOLCE	0.799941	0.767986	0.247577	0.0760292	0.352142	0.263108	0.302355	0.132292	0.337788	0.329644	0.360886	0.240211
PCOLCE2	0	0.0221841	0	0	0	0	0	0	0	0	0.00221841	0.00701522
PCSK1N	0.138882	0.0329106	0.134579	0	0.0861037	0	0.0204515	0.0161809	0.0799198	0.0142375	0.0523265	0.0535267
PCSK5	0.000147146	0	0	0	0	0	0	0	0	0	1.47146e-05	4.65316e-05
PCYOX1	0.0326852	0	0	0	0.0273472	0	0	0	0.0530479	0.114997	0.0228077	0.0374947
PDCD1LG2	0.177226	0.31292	0.100452	0.211951	0.207786	0.114838	0.212443	0	0.387606	0.142426	0.186765	0.109316
PDCD6	0.0947601	0.147538	0	0.326973	0	0.183047	0	0.110492	0.589339	0.0897906	0.154194	0.182878
PDCD6IP	0.299868	0.235222	0.127903	0.340866	0.124465	0.232087	0.141606	0.194809	0.323521	0.190056	0.22104	0.0798308
PDGFD	0	0	0	0.00518503	0	0.00704755	0	0	0.0142234	0	0.0026456	0.0048174
PDGFRA	0	0.0244172	0.0117718	0	0.0114255	0.0216609	0	0	0.00563234	0.00454764	0.00794553	0.00916271
PDGFRB	0.050845	0.101881	0.0568299	0.033733	0.0450372	0.026026	0.0280769	0.0354623	0.0606662	0.0339447	0.0472502	0.0225853
PDIA3	0	0.00296288	0	0	0.0136561	0	0	0	0	0	0.0016619	0.00431597
PDXK	0.0220082	0	0.00485998	0	0.0206056	0	0	0	0.00914844	0	0.00566223	0.00879178
PDZK1	2.3979	0	0	0.646909	1.55594	0.833012	0.807697	0	0	2.45208	0.869353	0.965549
PEAR1	0	0	0	0	0.00136991	0	0	0.0013002	0	0	0.000267011	0.000563148
PEBP1	1.55243	1.4857	1.55435	3.14418	1.09299	1.45717	0.768969	1.78275	3.47472	1.54612	1.78594	0.854735
PEBP4	0	0	0.137798	0	0	0	0.080894	0	0	0.238108	0.04568	0.0825705
PECAM1	0.0630759	0	0.0110762	0.0230122	0.0588901	0.042616	0	0.00321312	0.0459545	0.012178	0.0260016	0.0245506
PEF1	0	0	0	0.0164809	0	0.00173165	0	0	0.014909	0.0475009	0.00806225	0.015287
PENK	0	0	0.0815745	0	0	0	0	0	0.0250354	0	0.010661	0.0261292
PEPD	0.00321332	0	0.0263853	0	0	0.00385349	0.0172102	0.0385935	0	0.0221973	0.0111453	0.0139744
PFN1	0.273964	0	0.112097	0.113878	0.422935	0.11441	0.0472144	0.153942	0.0682928	0.0775424	0.138428	0.123619
PGA3	7.71698	5.88277	1.56754	5.12873	6.82751	4.65875	0	6.22387	8.90645	6.26952	5.31821	2.70336
PGA4	0	0	0	0	0	0	4.30792	0	0	0	0.430792	1.36228
PGAM1	0.0442878	0	0.0380019	0.174019	0.108698	0.129689	0	0.0491884	0.0732183	0.100205	0.0717306	0.0564614
PGAM4	0	0	0	0	0	0	0.0269206	0	0	0	0.00269206	0.00851305
PGC	0	0	0	0.0430533	0	0	0	0	0.0898378	0.0152477	0.0148139	0.0297441
PGD	0	0	0	0	0.0045171	0	0	0	0	0	0.00045171	0.00142843
PGK1	0.328832	0.227777	0.442574	0.668529	0.908223	0.576328	0.308299	0.447905	0.709976	0.396689	0.501513	0.211287
PGK2	0	0	0.0550195	0	0	0	0	0	0	0	0.00550195	0.0173987
PGLS	2.10474	1.12616	2.06724	2.76544	1.9143	1.99795	0.740971	2.34217	2.36139	2.63114	2.00515	0.63274
PGLYRP1	13.3916	17.38	16.2113	22.5341	8.82266	12.2503	13.9246	9.62411	17.1117	14.0304	14.5281	4.01983
PGLYRP2	1.335	2.6262	2.57215	0.593864	1.60606	1.06045	0.904327	0.500243	0.585525	4.24314	1.6027	1.20557
PGM1	0.00769074	0	0.00108795	0.00391333	0.0490785	0.0029119	0.00223697	0.00626561	0.020425	0.00869036	0.01023	0.0148446
PGRMC1	0	0	0	0	0	0	0	0	0.00700016	0	0.000700016	0.00221364
PHGDH	0	0	0	0.0547519	0.0300724	0.00574547	0	0.00208859	0	0.0479384	0.0140597	0.0217584
PHPT1	0.267671	0	0.731503	0.917262	0.618983	0.547062	0	0.687503	0.544915	0.232627	0.454753	0.313801
PI16	0.347479	0.124096	0.327063	0.138085	0.277987	0.0612179	0.241898	0.597456	0.113596	0.302887	0.253177	0.157174
PIGR	6.42544	4.98257	4.86025	4.73517	6.96766	11.6178	3.33095	7.51215	7.768	5.83107	6.40311	2.29858
PIK3IP1	1.22504	1.70858	1.09228	0.0311521	0.225568	0.183371	0.0489487	0.222047	0.586043	0.537205	0.586022	0.572325
PIP	3.22447	2.16729	0.29823	1.04886	0.656634	1.24262	1.77201	1.55457	8.47941	1.88916	2.23332	2.34301
PKLR	0.0148441	0	0	0.0852193	0.0528118	0	0.0429475	0	0.0812697	0	0.0277092	0.0350286
PKM	0.0493551	0	0.100078	0.265266	0.19159	0.298072	0.0846955	0.146213	0.230953	0.09752	0.146374	0.0974783
PLA2G15	0.212485	0	0.0861038	0	0.0737026	0.0468686	0	0.0988577	0.0614843	0.0802845	0.0659786	0.063822
PLA2G2A	0	0	0	0	0.0502593	0	0	0	0	0.223457	0.0273716	0.0706846
PLAT	0	0.0251715	0	0	0	0	0	0	0	0	0.00251715	0.00795992
PLAU	2.12596	2.92846	1.23975	1.47192	1.59037	1.93763	0.701474	1.03849	0.796352	2.50361	1.6334	0.736023
PLAUR	0	0	0.0456661	0	0	0	0	0.00727188	0	0	0.0052938	0.0143683
PLBD2	0.066436	0	0.0326794	0	0	0	0	0.0291353	0	0.0824199	0.0210671	0.0310651
PLCD1	0.00211761	0	0	0	0	0	0	0	0	0	0.000211761	0.000669647
PLD3	0.114533	0.282102	0.155584	0.0878126	0.146892	0.101894	0.153924	0.2535	0.186999	0.12152	0.160476	0.0638935
PLEKHB2	0.0116349	0	0	0	0	0	0	0	0	0	0.00116349	0.00367928
PLG	0.632511	0.600187	0.251609	0.266838	0.200957	0.361554	0.280576	0.434338	0.399054	0.667114	0.409474	0.170254
PLS1	0.0122031	0	0	0	0	0.00591417	0.000627769	0	0	0	0.0018745	0.00407089
PLS3	0	0	0	0	0	0	0.0165886	0	0.0231001	0	0.00396887	0.00850671
PLSCR1	0.0825362	0.0529363	0	0.0739477	0	0	0.0231576	0.0173565	0	0.0468042	0.0296738	0.032155
PLXDC1	0	0.0334189	0	0	0.00159161	0	0.00168992	0.00393006	0	0.00973244	0.00503629	0.0104282
PLXDC2	0.0468385	0.0715037	0	0	0	0.0328071	0.0540615	0.0442732	0.0621487	0.0416291	0.0353262	0.0266286
PLXNB2	0	0	0	0	0.00607368	0	0	0	0	0	0.000607368	0.00192066
PLXND1	0.0527209	0	0	0	0	0	0	0	0	0	0.00527209	0.0166718
PNP	0.0442082	0.0482199	0	0.029063	0.105723	0.0683251	0	0.1296	0.125607	0.136446	0.0687192	0.0526385
PODXL	0	0.0823203	0	0	0.00438488	0.0677125	0.0112347	0	0	0.0363124	0.0201965	0.0311745
PODXL2	0.00355489	0	0.00264129	0	0.00624873	0.00897249	0	0.0056662	0.0110364	0	0.003812	0.0040519
POMZP3	0	0	0.0770954	0	0	0	0	0	0	0	0.00770954	0.0243797
POTEE	0.464753	0	0	0	0.493392	0.472376	0.342585	0.69803	0.453855	0	0.292499	0.266168
POTEF	0	0.365797	0	0	0	0	0	0	0	0.332746	0.0698542	0.147472
POTEI	0	0	0	0	0.187986	0	0	0	0	0	0.0187986	0.0594463
PPIA	2.15326	0.925704	0.340621	2.4412	1.73849	1.58033	0.653635	0.757966	1.9028	0.987501	1.34815	0.707985
PPIB	0.428014	0	0.297029	1.10762	0.670913	0.611301	0	1.41863	1.009	1.43493	0.697744	0.531581
PPIC	0.0653983	0	0.0647471	0	0.0494871	0	0	0.0372276	0	0.0569225	0.0273783	0.0299044
PPP2R2B	0	0	0	0	0.00261944	0.00248503	0	0	0	0.00209942	0.000720389	0.0011669
PPT1	0.14505	0	0.0402228	0.0234269	0	0.0732799	0.0165957	0.0601128	0.0342007	0.0435154	0.0436404	0.042796
PPT2	0.0771834	0.178099	0	0	0.0656575	0.0610762	0	0.0464449	0	0	0.0428461	0.0572683
PRADC1	0	0.0247607	0	0	0	0.0440803	0	0	0	0	0.0068841	0.0152106
PRAME	0	0	0	0.0688261	0	0	0	0	0	0	0.00688261	0.0217647
PRCP	0.309142	0.0785473	0.181193	0.161317	0.166919	0.561301	0.124532	0.200536	0.229978	0.260175	0.227364	0.134525
PRDM10	0	0	0	0.00945286	0	0	0	0.021247	0	0.00856189	0.00392617	0.0071488
PRDX1	0.553249	0.678337	0.639705	0.995244	0.834024	0.611114	0.50212	0.855081	0.302542	0.819305	0.679072	0.202678
PRDX2	0.169019	0.13948	0.449306	0.705543	0.784003	0.198194	0.316571	0.752612	0.276824	0.53101	0.432256	0.249092
PRDX5	0.0970673	0	0	0	0.143864	0.087854	0.00946621	0.208409	0.0328182	0.0654771	0.0644956	0.0708118
PRDX6	0.128179	0.236073	0.131972	0.359274	0.254368	0.114409	0.0356718	0.2467	0.229217	0.146008	0.188187	0.0932709
PRG2	1.36676	1.1047	1.07119	0.766256	0.514194	0.745019	0.919248	0.350872	0.891163	0.367904	0.809731	0.330565
PRG4	0	0	0.0066507	0	0	0	0	0.00220904	0.00138752	0	0.00102473	0.00212227
PRKCG	0	0	0	0	0	0	0	0	0	0.0131307	0.00131307	0.00415231
PRKCSH	0.0263869	0	0	0	0	0	0	0.00673398	0	0.00969596	0.00428169	0.00851339
PRND	0	0	0	0	0	0	0	0.0357684	0	0	0.00357684	0.011311
PRNP	0	0.708717	0.352584	0.123777	0.674947	0.261781	0.0658144	0.809769	0.36609	0.103311	0.346679	0.292288
PROC	0	0	0	0	0	0.0253036	0	0	0	0	0.00253036	0.00800171
PROCR	12.2111	23.0052	4.87845	14.5379	31.8491	11.1839	15.5411	12.9757	14.3439	12.3774	15.2904	7.33204
PROM1	0.248402	0.0800891	0.0227605	0.0410139	0.117462	0.0766953	0.0237848	0.0860346	0.0847134	0.130216	0.0911171	0.0658907
PROM2	0.0202823	0.0414189	0	0.00535676	0	0.00590797	0	0	0	0	0.00729659	0.0135732
PROZ	3.33861	2.06926	2.65013	2.55978	4.21455	2.04798	3.56195	3.10157	3.55692	0.824999	2.79258	0.978391
PRR11	0	0	0	1.09651	0	0	1.05962	0	0.480191	0	0.263632	0.454691
PRSS8	0.452813	0.163239	0.183071	0.453956	0.673401	0.307052	0.271593	0.659766	0.426473	0.297184	0.388855	0.178325
PSAP	1.82043	1.46891	1.76966	0.566902	1.55033	2.12314	1.28548	3.4856	6.44713	1.18337	2.1701	1.6836
PSCA	1.54813	4.2838	4.95459	1.19434	1.61706	3.683	0	1.53868	0	0.633953	1.94535	1.75837
PSMA3	0	0	0	0	0.0306709	0	0	0	0	0	0.00306709	0.00969898
PSMB6	0.0650183	0	0.0203899	0	0.0440607	0	0	0	0	0	0.0129469	0.023353
PSME1	0	0	0	0	0.0100674	0	0	0	0	0.0135699	0.00236373	0.00505109
PTER	0.0140144	0	0.00660155	0.0120204	0.0174581	0	0.00463119	0.0036192	0.00811843	0.00746896	0.00739322	0.00576293
PTGDS	165.212	119.026	133.416	127.968	111.041	66.5971	124.454	91.5465	121.9	146.382	120.754	27.3741
PTGFRN	0	0	0	0	0.00318924	0	0	0	0	0	0.000318924	0.00100853
PTGR1	0.0670583	0.0328526	0	0	0	0.0319377	0.0710338	0.294822	0.129315	0.08737	0.0714389	0.0893698
PTK7	0	0.00430678	0	0	0	0	0	0	0	0	0.000430678	0.00136192
PTPRF	0.00192456	0	0	0.0058842	0.00444533	0	0	0.0065905	0	0.00529427	0.00241389	0.00281433
PTPRG	0.0952972	0.0518889	0.0689934	0.0602612	0.038171	0.0223958	0.0439535	0.0751244	0.06712	0.111037	0.0634243	0.0264737
PTPRJ	0.0837993	0.131302	0.061863	0.0411809	0.0508797	0.0238679	0.00855596	0.0390127	0.0737371	0.0536275	0.0567826	0.0343341
PTPRK	0	0	0	0	0	0	0.0129082	0	0	0	0.00129082	0.00408192
PTPRN	0.00589814	0	0	0	0	0	0	0	0	0	0.000589814	0.00186516
PTPRO	0.00186051	0.00281446	0	0	0	0	0.000386251	0.00199973	0	0.000626411	0.000768736	0.00105481
PTPRS	0.0581425	0.020272	0.0121192	0.0293039	0.0267334	0.0264519	0.0354278	0.0328063	0.0341048	0.0396771	0.0315039	0.0122715
PTTG1IP	0	0.0706638	0	0	0.0590047	0	0	0	0.212542	0.127418	0.0469629	0.0728998
PVR	0.565762	0.605527	0.290589	0.410032	0.315106	0.73473	0.480759	0.256185	1.10782	0.449617	0.521613	0.254694
PVRIG	0	0	0	0	0.0150402	0	0	0	0	0	0.00150402	0.00475613
PVRL1	0	0	0	0	0	0	0	0	0.0895725	0.035411	0.0124983	0.0292785
PVRL2	0.612686	0.297844	0.459144	0.48673	0.353023	0.39211	0.239816	0.160936	0.449935	0.232176	0.36844	0.138431
PVRL4	0.403169	0.362981	0.247508	0.355057	0.292128	0.396631	0.138135	0.204094	0.450363	0.266417	0.311648	0.0986436
QPCT	4.67571	2.55202	3.74254	3.97053	2.61822	4.0377	3.7602	3.36761	4.537	3.55546	3.6817	0.704067
QPRT	0.0538116	0	0	0	0.0152406	0	0.0570199	0.173791	0	0.646378	0.0946241	0.201343
QSOX1	0.513789	0.545692	0.233732	0.424794	0.495745	0.449584	0.35494	0.257479	0.472969	0.307619	0.405634	0.110526
RAB10	0.144901	0.114186	0.219343	0.154978	0.410417	0.264791	0.118374	0.332919	0.18061	0.133569	0.207409	0.0999136
RAB13	0	0	0	0	0	0.10189	0.106411	0	0.139796	0.0254081	0.0373505	0.0557203
RAB14	0.0400774	0	0	0.188819	0.380416	0	0	0.185178	0.209131	0.126603	0.113022	0.128361
RAB15	0	0	0.143887	0	0.302653	0.212915	0	0.276726	0.141847	0.0817569	0.115978	0.118559
RAB1B	0.0942192	0.0928931	0.182276	0	0.324977	0.250048	0	0.315137	0	0.0974267	0.135698	0.126284
RAB27A	0	0	0	0.230053	0	0	0	0	0	0.0275514	0.0257605	0.0723016
RAB27B	0	0	0	0	0.00682795	0	0	0	0	0.0956698	0.0102498	0.0300902
RAB30	0	0	0	0	0	0	0	0.199421	0	0	0.0199421	0.0630623
RAB31	0.0338818	0	0	0	0	0	0	0	0	0	0.00338818	0.0107144
RAB33B	0	0	0.0885072	0	0.25742	0.296104	0	0.677659	0	0.0574366	0.137713	0.21976
RAB35	0.0839165	0	0.167961	0	0.319216	0.224567	0.107894	0.291871	0.166556	0.0862311	0.144821	0.110482
RAB39A	0	0	0	0	0.271655	0	0	0	0	0	0.0271655	0.085905
RAB3A	0	0	0	0.0172943	0	0	0	0	0	0	0.00172943	0.00546894
RAB3B	0	0	0	0	0	0	0	0	0	0.084753	0.0084753	0.0268013
RAB5A	0.394138	0	0	0	0	0	0	1.22154	0	0	0.161568	0.392495
RAB5C	0	0	0	0	0	0	0	0	0.90479	0	0.090479	0.28612
RAB6B	0	0	0.097443	0	0	0.126529	0	0.154492	0	0.0632355	0.0441699	0.0613381
RAB7A	0	0	0	0	0	0	0.00767839	0	0	0	0.000767839	0.00242812
RAB8A	0.119069	0	0	0	0	0	0.0894501	0.308061	0	0.0957627	0.0612343	0.0993057
RAC1	0.185826	0	0	0	0	0	0	0	0	0	0.0185826	0.0587632
RAC2	0.185826	0	0.0544166	0.175455	0.168332	0.0916814	0.111435	0.134558	0.0800356	0.0538061	0.105554	0.0609414
RAD23B	0	0	0.00140906	0	0	0	0	0	0	0	0.000140906	0.000445585
RAP1A	0	0	0	0.0461749	0	0	0	0	0.111435	0	0.015761	0.0366148
RAP1B	0	0	0	0	0	0.136138	0	0	0	0	0.0136138	0.0430505
RARRES1	0	0	0	0	0.0245258	0.0937342	0	0.05301	0.102319	0.0794641	0.0353053	0.0428391
RARRES2	0.186731	0.175954	0.182858	0.264138	0.139087	0.372875	0	0	0	0.461188	0.178283	0.157148
RBP4	9.47981	4.26636	4.90871	5.14766	4.35412	2.55478	3.91113	1.90218	4.73773	1.37177	4.26342	2.25149
RDX	0.528123	0	0	0.198884	0.327599	0	0	0	0.358089	0.221651	0.163435	0.193229
RECK	0.000412078	0	0.000591813	0	0	0.00387466	0	0.000723814	0	0.000621323	0.000622369	0.00118179
REG1A	18.4997	12.107	12.9963	3.34877	6.3912	16.2407	10.2782	5.82548	8.85228	3.30427	9.78439	5.21813
RELT	0.0400743	0.0243765	0.19599	0	0.0865008	0.0164332	0	0.102633	0.0215045	0.00157657	0.0489089	0.0627539
RETN	0.981125	2.48518	1.51373	0.110924	1.25778	3.58741	0.702293	0.362419	1.01506	0.518801	1.25347	1.05967
RFNG	0	0	0.00347614	0	0	0	0	0	0	0	0.000347614	0.00109925
RHCG	0.044346	0	0.00478575	0	0.0388937	0.00608266	0.00260084	0	0.0233448	0.00503554	0.0125089	0.0168376
RHOC	0	0	0	0	0	0	0	0	0.0813706	0.149123	0.0230493	0.0511491
RHOJ	0	0	0	0	0	0	0	0.00976964	0	0	0.000976964	0.00308943
RNASE1	20.1056	20.5374	59.2923	39.1464	30.6186	31.8304	38.3286	45.0944	52.7096	21.6008	35.9264	13.602
RNASE2	6.69097	49.4442	49.3826	10.4706	7.83203	14.2409	18.6343	44.7225	22.3088	15.0419	23.8769	17.2309
RNASE4	0.0476415	0	0	0.070475	0.0576527	0	0.0370093	0.0675026	0.0764319	0.030096	0.0386809	0.0303169
RNASET2	0.439761	0.288946	0.250553	0.141674	0.164164	0.172093	0.29334	0.432914	0.368011	0.62317	0.317463	0.151182
RNF13	0	0	0	0	0	0	0	0.0754855	0.065552	0	0.0141038	0.0298254
RNF149	0.0888458	0.0908487	0	0	0.0200034	0	0	0.0415646	0	0	0.0241262	0.0371992
RNF167	0.0464743	0.197488	0	0	0	0.060175	0	0	0	0.0516365	0.0355774	0.0621748
RNH1	0.00281201	0	0.00507842	0.0277638	0.040507	0.0143901	0.00486958	0.00713744	0.010963	0.0121415	0.0125663	0.0125413
RNMTL1	0	0	0	0	0	0.00117092	0	0	0	0	0.000117092	0.000370279
ROBO4	1.05219	1.72738	1.11746	0.786725	1.16655	1.30679	0.991851	1.40135	1.26261	0.936008	1.17489	0.266935
ROR1	0.103363	0.0503576	0	0.010995	0.00201405	0	0	0	0.0506312	0.0511822	0.0268543	0.0354595
ROR2	0	0	0	0	0	0	0	0	0.0158573	0	0.00158573	0.00501453
RPS27A	1.67877	2.27363	3.514	1.18287	0.276046	0.974759	0.599307	2.03121	1.8624	0.63885	1.50318	0.973391
RTN4RL2	0.555409	0.0965828	0.0835635	0.270944	0.368753	0.125453	0.172994	0.2927	0.377049	0.152235	0.249568	0.152029
S100A11	0.121191	0	0.0844814	0	0	0	0	0.196363	0	0.0735646	0.04756	0.069262
S100A6	0	0	0.04279	0	0.524479	0	0	0.153483	0	0	0.0720752	0.166172
S100A7	0.0234347	0	0	0	0	0	0	0.0267335	0	0.0178691	0.00680374	0.0111568
S100A8	0	0	0.147924	0.110887	4.30672	0.194977	0.0767979	0.0161257	0	0	0.485343	1.34456
S100A9	0	0	0.698001	0.353414	3.34541	0.436298	0.319891	0.125773	0.0539442	0.037273	0.537	1.01286
S100P	0	0	0.0170049	0	0.0459417	0	0	0	0	0.00650726	0.00694538	0.0147564
SAMM50	0	0	0.0187907	0	0.0306999	0.0403326	0	0.014786	0.0598473	0.0461854	0.0210642	0.0221578
SCARB2	0.0216523	0	0	0	0.008174	0	0	0.0121242	0.0297678	0.0353457	0.0107064	0.0136292
SCGB1A1	0.636028	0.21261	1.05272	0	0.479629	0.10463	0.132097	4.98361	0.071926	4.12852	1.18018	1.81887
SCGB3A1	0	0	0	0	0	0	0	0.0429641	0	0	0.00429641	0.0135864
SCPEP1	0.10889	0.0273467	0.235629	0	0.341408	0.12603	0.0755375	0.310351	0.105148	0.0680903	0.139843	0.116773
SCUBE2	0	0	0.0456216	0	0	0	0	0.0468663	0	0	0.00924879	0.0195004
SDC1	0.160433	0.615588	0.309051	0	0	0.148761	0.132488	0.0449649	0.532808	0.214538	0.215863	0.212354
SDC4	0.223519	0.307552	0	0.174918	0.0725575	0.409839	0.0503153	0.125265	0	0.220575	0.158454	0.135063
SDCBP	0.849095	0.405457	0.208218	0.228957	0.157253	0.271476	0.314338	0.150852	0.343957	0.352159	0.328176	0.201784
SDF4	0.0547007	0.00441991	0.044913	0.03236	0.044604	0.101733	0.0334591	0	0.182713	0.110211	0.0609114	0.0557408
SDK1	0.00973299	0	0	0	0.0116267	0.00980629	0	0.00309158	0.00221319	0.00277739	0.00392482	0.00464523
SECTM1	35.738	26.2644	14.9096	29.1906	20.7965	27.1178	18.7744	7.84081	27.755	12.8449	22.1232	8.59075
SELENBP1	0.076137	0.0401058	0.110779	0.0603201	0.0351797	0.14622	0.0164174	0.155598	0.1555	0.100619	0.0896875	0.0519398
SELL	0	0	0	0	0	0	0	0.127722	0	0.161721	0.0289443	0.0615439
SEMA5A	0.0149419	0	0.00227787	0.0289053	0.0363184	0.0186789	0.0215652	0.00374479	0.0053312	0.00311615	0.013488	0.0126045
SEMA7A	0	0	0	0	0	0.00383183	0	0	0	0	0.000383183	0.00121173
SEMG1	0	0	0	0	0	0	0	0.117381	3.05734	0	0.317472	0.963396
SEMG2	0.0165788	0.0396432	0	0	0	0	0	0.0565827	2.67629	0	0.278909	0.842593
SEP15	0	0	0	0	0	0	0	0	0	0.0155247	0.00155247	0.00490935
SERPINA1	8.86541	5.16177	7.3957	10.4019	8.91996	13.0844	6.00798	10.1009	9.06259	12.1575	9.11581	2.49404
SERPINA3	3.63813	4.52823	3.4109	5.31715	4.32926	2.45834	4.35381	5.08499	2.68867	13.8865	4.96959	3.27176
SERPINA4	0.1408	0	0.346286	0	0.209673	0.278514	0.0700627	0.346002	0.218287	0.263474	0.18731	0.130007
SERPINA5	16.4626	6.71497	15.3826	9.38245	13.0567	10.8498	7.89263	16.6308	20.4116	13.9346	13.0719	4.34489
SERPINA6	0.264931	0.132242	0.32175	0.160564	0.175484	0.109793	0.355363	0.659469	0.106064	1.44291	0.372857	0.411505
SERPINA7	1.56402	0.588088	1.20451	1.04248	0.905198	0.667564	1.44193	0.56756	0.50527	4.29601	1.27826	1.12385
SERPINB1	0	0	0	0.0264702	0.0669633	0	0	0	0	0	0.00934335	0.021888
SERPINB3	0	0	0	0	0	0	0	0	0	0.0351427	0.00351427	0.0111131
SERPINC1	0.654545	0.601692	0.720496	0.741814	0.548475	0.797799	0.494675	1.08877	0.57399	0.867184	0.708944	0.177248
SERPIND1	0	0	0	0	0.00685965	0	0	0	0	0	0.000685965	0.00216921
SERPINF1	0.22316	0.0301849	0.274574	0	0.219774	0.138838	0.199166	0.208695	0.267911	0.265783	0.182808	0.097255
SERPINF2	0.307355	0.0954445	0.198055	0.314848	0.2877	0.385511	0.130501	0.192407	0.256595	0.530519	0.269894	0.127471
SERPING1	4.89643	4.58966	3.59531	2.94453	4.85123	6.50004	4.34082	6.27882	7.6457	7.47783	5.31204	1.59461
SERPINI1	0.0671492	0.133419	0.113015	0.166661	0.153575	0.0779626	0.12337	0.096883	0.115626	0.117686	0.116535	0.0308111
SEZ6L2	0	0	0	0	0.026729	0	0	0.0185749	0.0453061	0	0.009061	0.0159551
SFN	0	0	0	0.0764044	0	0.161161	0	0	0	0.0753585	0.0312924	0.055475
SFRP1	0	0	0	0	0.0469575	0	0	0.0133619	0.10529	0.0406323	0.0206242	0.0347482
SFRP4	0	0	0	0	0	0	0	0.0284035	0	0	0.00284035	0.00898196
SGSH	0.383012	0.429284	0.266065	0.1258	0.0700913	0.320277	0.335857	0.429234	0.212785	0.506777	0.307918	0.139879
SH3BGRL3	12.1134	4.27992	12.9035	7.6669	6.67001	2.76773	3.41348	3.78466	6.61453	6.17149	6.63856	3.48955
SHBG	0.00598421	0	0.00533396	0	0	0.0201182	0.00981999	0	0.0112167	0.0234147	0.00758878	0.00858683
SHISA5	0.127434	0.472683	0.170021	0.264195	0.119285	0.175822	0	0.318291	0.092545	0.186403	0.192668	0.132047
SHISA6	0	0	0	0	0	0	0	0.00471926	0	0	0.000471926	0.00149236
SHMT1	0.0744607	0	0.0572526	0	0.0755501	0.0681582	0.0625423	0.176759	0.160739	0.0976755	0.0773137	0.0576717
SI	0.0160507	0	0	0	0.00377457	0	0	0	0	0	0.00198253	0.00508339
SIAE	0.39846	0.205578	0.242528	0.197423	0.165976	0.247371	0.129398	0.550293	0.438824	0.398663	0.297451	0.138989
SIRPA	0.20114	0.106026	0	0.111186	0.310844	0.191162	0.379787	0.438296	0.201214	0.55526	0.249492	0.169938
SIRPB1	0.258045	0.191156	0.363813	0.183521	0.433355	0.200696	0.360299	0.215678	0.315896	0.981771	0.350423	0.237879
SIRPB2	0	0	0	0	0	0	0	0	0.00801041	0	0.000801041	0.00253311
SIRPG	0	0	0	0	0	0	0	0	0	0.0630466	0.00630466	0.0199371
SLC12A1	0.33618	0.0681685	0.132696	0.252621	0.203404	0.296608	0.089578	0.136802	0.432288	0.24539	0.219374	0.11596
SLC12A2	0	0	0	0	0	0	0	0.00849915	0	0	0.000849915	0.00268767
SLC12A3	0.0305121	0.101865	0.0092072	0.123448	0.0586813	0.188999	0	0.0715256	0.104677	0.0346652	0.0723581	0.0584179
SLC17A5	0.00297011	0	0	0	0	0	0	0	0	0	0.000297011	0.000939231
SLC1A1	0.0096875	0	0	0.00687683	0	0	0	0	0.00564828	0	0.00222126	0.00370737
SLC26A4	0.0257649	0	0.0136378	0	0	0	0	0	0	0	0.00394028	0.00878487
SLC2A5	0.0491412	0	0	0.0448886	0.0243466	0	0	0	0	0	0.0118376	0.0200591
SLC36A2	0.0139847	0	0	0	0	0	0	0	0	0.0206881	0.00346728	0.00747848
SLC39A14	0	0	0	0	0	0	0	0.00157862	0	0	0.000157862	0.000499202
SLC39A4	0	0	0	0	0	0	0	0	0	0.00346028	0.000346028	0.00109424
SLC3A1	0	0	0	0	0	0	0	0	0	0.122055	0.0122055	0.0385973
SLC3A2	0.231771	0.184838	0.156795	0.246756	0.220578	0.129854	0.156169	0.373892	0.262483	0.388041	0.235118	0.0880193
SLC44A2	0.123095	0.0558149	0.0305968	0.0519883	0.0283463	0.0226503	0.0303881	0.00215974	0	0.0327311	0.037777	0.0348831
SLC4A4	0	0	0	0	0	0	0	0.00576032	0	0	0.000576032	0.00182157
SLC5A10	0.00999384	0	0	0	0	0	0	0	0.00406594	0	0.00140598	0.00327687
SLC6A1	0	0.00168966	0	0	0	0	0	0	0	0	0.000168966	0.000534317
SLC6A19	0.0174686	0	0	0.00546	0.0158657	0	0.00941367	0	0.014114	0.0334523	0.00957743	0.0109356
SLC9A3R1	0.15488	0	0	0.0309719	0.0889189	0.0799805	0.0625124	0.11944	0.082722	0.0449276	0.0664354	0.0496087
SLITRK1	0	0	0	0.00808211	0	0	0.0169156	0	0	0.0328795	0.00578773	0.0110431
SLURP1	1.49199	2.43418	4.89956	0.637679	0.302816	0.303742	0.475117	0.545287	0.570816	0.716642	1.23778	1.44488
SMIM24	0	0.0390685	0	0	0	0	0.184577	0.0537133	0	0	0.0277359	0.0584878
SMPDL3B	0.0382308	0	0	0	0	0	0	0	0	0	0.00382308	0.0120896
SMR3B	0.827095	0	2.00653	0.2416	2.26879	0	0.104794	2.25995	0.478498	0	0.818726	0.975262
SNAP23	0	0.0306745	0	0	0	0	0	0	0	0	0.00306745	0.00970014
SNED1	0	0.0103283	0	0	0	0	0	0.00632774	0	0.00648422	0.00231403	0.00387602
SOD1	0.38573	0	0.332737	0	0.344062	0.029297	0.0329613	0.154203	0	0.218427	0.149742	0.158846
SOD3	1.78379	2.21198	1.83527	4.10128	1.97966	3.20876	1.7462	2.14218	3.46632	1.89774	2.43732	0.838544
SORD	0.0314471	0	0.0533763	0.204746	0.0740979	0	0	0.15134	0	0.0985756	0.0613584	0.0716644
SORL1	0.03131	0.0213237	0	0.205312	0.0561363	0.0204472	0.0111895	0.0182975	0.0359262	0.0155985	0.0415541	0.0595203
SORT1	0.0057499	0.0178305	0	0	0	0.0123659	0	0	0	0	0.00359463	0.0064523
SPAG9	0.000701407	0	0.000582983	0	0	0	0	0.00274356	0	0	0.000402795	0.000865162
SPARC	0	0.0472313	0	0	0	0	0	0	0	0	0.00472313	0.0149358
SPARCL1	0	0.0592397	0.0387014	0.101986	0.204838	0.524936	0.237991	0.199727	0.404794	0.258391	0.203061	0.165913
SPAST	0	0	0.00130157	0	0	0	0	0	0	0	0.000130157	0.000411592
SPINK1	0.0888462	0	0	0	0.280821	0	0	0	0	0	0.0369667	0.0901163
SPINT1	0	0.0795702	0.0773085	0	0.123133	0.0438132	0	0.128595	0.0954682	0.0830089	0.0630897	0.0495845
SPOCK1	0	0	0	0.0441746	0	0	0	0	0	0	0.00441746	0.0139692
SPOCK2	0.00343036	0	0.0160978	0	0.00548594	0.00388836	0	0.0393325	0.0638413	0.0748117	0.0206888	0.0283929
SPP1	25.6036	10.0997	44.9632	15.1082	23.2782	21.4581	20.3273	58.1482	31.6771	22.4815	27.3145	14.346
SPP2	0	0.113258	0	0	0	0	0	0	0	0	0.0113258	0.0358154
SPPL2A	0	0	0	0	0	0	0.0342242	0	0	0	0.00342242	0.0108226
SRC	0	0	0	0.0217329	0	0	0	0	0	0	0.00217329	0.00687254
SRI	0	0	0	0	0	0	0	0	0.14472	0	0.014472	0.0457644
SS18L1	0	0	0	0	0	0.0068118	0	0	0	0	0.00068118	0.00215408
ST6GAL1	0.0208278	0	0	0	0	0	0	0.137744	0	0	0.0158571	0.0433239
STC1	0	0	0.0037963	0	0	0.00351774	0	0.0398733	0	0.111455	0.0158642	0.0357805
STK24	0	0	0	0	0	0	0	0.00942758	0	0	0.000942758	0.00298126
STOM	0.27533	0.182033	0.122646	0.0604471	0.0702519	0.112406	0.100938	0.129537	0.209087	0.369016	0.163169	0.0976533
STXBP2	0.229574	0	0	0	0.0193156	0.138947	0	0.0458632	0.0745309	0	0.0508231	0.0776116
SULF2	0.09776	0.0880597	0.0487544	0.141048	0.0190904	0.153588	0.104635	0.0165433	0.296029	0.113452	0.107896	0.0808621
SUSD2	0.315595	0.0605728	0.0796634	0.305764	0.0873266	0.210584	0.375893	0.131981	0.243219	0.167626	0.197822	0.110408
SUSD5	0	0	0.0130415	0	0	0	0	0	0	0	0.00130415	0.00412407
SYNPO2	0	0	0	0.00386465	0	0	0	0	0.0147096	0.0104104	0.00289847	0.00532994
SYPL1	0	0	0	0	0	0	0	0	0	0.117536	0.0117536	0.0371682
TAGLN2	0.0259977	0	0	0	0	0	0	0	0	0	0.00259977	0.0082212
TARDBP	0	0	0.00353234	0	0	0	0	0	0	0	0.000353234	0.00111703
TCN2	0	0	0.0351274	0	0.00960814	0.00903057	0.00906695	0.0116087	0	0.0322118	0.0106654	0.0130166
TF	5.72291	9.14284	4.88559	8.78379	3.52009	6.70194	4.44024	9.42008	8.05208	7.8866	6.85562	2.1126
TFF1	0	0	0	0.0341181	0.0259259	0.0411344	0.0461758	0.0392041	0.0893414	0.0173726	0.0293272	0.0276491
TFF2	0.545012	0.987329	0.144586	0.220131	0.62205	0.445828	0.557303	0.700139	1.44195	0.391085	0.605541	0.379046
TFPI	0	0	0.0572798	0	0	0	0	0	0	0	0.00572798	0.0181135
THBD	0.0804055	0.046241	0.0479116	0.0322801	0.033525	0.0351737	0.0992606	0.0376035	0.0567766	0.0792727	0.054845	0.0235622
THBS1	0.0657014	0.0314843	0.0425019	0.0408562	0.0461593	0.0436393	0.00994357	0.035597	0.0342402	0.0605979	0.0410721	0.0154919
THBS4	0	0	0	0.0141245	0	0	0.00640292	0	0.00483804	0	0.00253654	0.0047089
THY1	1.53502	1.15053	1.29931	1.10672	0.538025	1.35141	2.56904	0.928178	1.20995	1.34659	1.30348	0.5225
TIMP1	0.110125	0.122497	0.0201992	2.08357	0.136198	0.138295	0.144074	0	0.263102	0.713548	0.373161	0.633608
TIMP2	0.190216	0.136276	0.168739	0.352282	0.168595	0.208072	0.178057	0	0.199861	0	0.16021	0.102211
TINAGL1	0.0225451	0.0470685	0	0.0306577	0	0	0.0124568	0	0.074766	0.00927692	0.0196771	0.0249954
TKT	0.00264057	0	0	0	0.0720711	0.00455637	0	0	0	0	0.0079268	0.0225921
TLN1	0.000887137	0	0	0.00221837	0.00376208	0.0360762	0.00230824	0.000430629	0.00222954	0.0178444	0.00657566	0.0116327
TM7SF3	0.016236	0	0	0	0.000798826	0	0.00136089	0.000624501	0	0.00769674	0.0026717	0.00531611
TMBIM1	0.0442673	0.0438347	0	0.0446976	0.0213263	0.0291142	0	0.0216613	0.0132172	0.052398	0.0270517	0.0190115
TMCC1	0.00557685	0.0202206	0	0	0.00471253	0	0.00815761	0	0	0.0805035	0.0119171	0.0249207
TMED3	0.0146888	0	0	0	0	0	0	0	0	0	0.00146888	0.00464502
TMED7	0	0	0	0	0.0338876	0	0	0.0629791	0.0541906	0	0.0151057	0.0253191
TMEM106A	0	0	0	0	0	0.0700716	0	0	0	0	0.00700716	0.0221586
TMEM106B	0.0116327	0	0.00297958	0	0.0222425	0.0136632	0.0397787	0.0280113	0.0193547	0.0174392	0.0155102	0.0127613
TMEM256	0.643715	0.113101	0.651459	0.04168	0.20015	0.130706	0.213792	0.556283	0.480993	0.786142	0.381802	0.270235
TMEM27	0.0550795	0	0	0	0	0	0	0	0	0	0.00550795	0.0174177
TMPRSS2	0.0181705	0	0.0345927	0	0.0182334	0.00731486	0	0	0.0477251	0.110318	0.0236355	0.0345997
TNC	0.0409295	0.0136831	0.0397091	0.00288625	0.0285127	0.00774805	0.013477	0.018485	0.0135116	0.00986435	0.0188807	0.0131614
TNFRSF12A	0	0	0.0558752	0	0	0	0	0	0	0	0.00558752	0.0176693
TNFRSF14	0.0283498	0.197879	0.0463423	0	0.0144404	0	0	0.0178853	0	0.0351113	0.0340009	0.059915
TNFRSF1A	0	0	0.189154	0	0	0	0	0.0298572	0	0	0.0219011	0.0595111
TNFRSF1B	0.00629737	0	0.0222991	0	0.00750768	0	0.00717383	0.00722635	0.00384329	0.000993909	0.00553415	0.00672017
TNR	0.00728882	0	0	0	0	0	0	0	0.0157491	0	0.00230379	0.00525026
TNXB	0.0886573	0.0674703	0.0611756	0.0237367	0.0917859	0.0378079	0.0306772	0.078747	0.0791827	0.0292615	0.0588502	0.0262619
TOLLIP	0.0201013	0.00780953	0	0	0	0	0	0.0504211	0.0114712	0	0.00898031	0.0160985
TOM1	0.00377844	0	0	0	0	0.00233584	0	0	0	0	0.000611427	0.0013331
TPI1	0.692988	0.29868	0.400287	1.33319	1.31196	1.04364	0.296323	0.820769	1.16584	0.828628	0.819231	0.396286
TPM3	0	0	0	0	0.094592	0.0745992	0	0.0786932	0	0	0.0247884	0.0402225
TPP1	0.920752	0.525983	1.76976	0.366824	0.688831	1.43435	0.503632	2.22437	1.39378	1.09564	1.09239	0.60866
TRAP1	0.0156507	0.00915485	0.00916037	0.0161528	0	0.0305608	0	0.0102858	0.0272038	0.0188787	0.0137048	0.010174
TRHDE	0.0435349	0	0.00420129	0.0552731	0.0177179	0.0643898	0.0376206	0.023463	0.0479525	0.0313008	0.0325454	0.0212942
TRIM61	0	0	0	0	0.126604	0	0	0	0	0	0.0126604	0.0400357
TSG101	0.0963378	0.113021	0.0991778	0.050499	0.0243781	0.0936517	0.0262561	0	0.126846	0.0441207	0.0674289	0.0435451
TSPAN1	0.447334	0.304937	0.155205	0.108215	0.181274	0.322353	0.288236	0.144727	0.290175	0.343491	0.258595	0.107065
TSSK6	0	0	0	0	0	0	0	0	0	0.00797804	0.000797804	0.00252288
TTN	0.00673595	0	0	0	0	0	0	0	0	0.0104335	0.00171694	0.00372308
TTR	5.67557	6.83727	3.54555	5.33901	6.21739	5.56343	6.13447	10.2197	6.32297	3.49484	5.93502	1.87578
TTYH3	0.0302358	0.0280197	0.0201977	0	0.00543105	0.0100272	0	0	0.0235771	0	0.0117489	0.0125292
TUBA1B	0.0882179	0	0	0	0	0	0	0	0	0.0790722	0.016729	0.0353337
TUBA1C	0	0.047886	0.0158685	0.0434551	0.122218	0.15716	0	0.0807995	0	0	0.0467387	0.0565225
TUBA8	0	0	0	0	0	0.117613	0	0	0	0	0.0117613	0.0371924
TUBB	0.086026	0	0	0.137633	0.130362	0.0670614	0	0	0.0593937	0	0.0480476	0.0560523
TUBB2B	0.211613	0	0.0916359	0.141983	0	0.0686043	0	0.088256	0	0.0865375	0.068863	0.071414
TUBB3	0.16512	0	0.0536097	0	0.0623017	0	0	0	0	0.0680274	0.0349059	0.0542256
TUBB4A	0.050685	0	0.0822971	0.148384	0.0901477	0.0564985	0	0.0409758	0	0.0538036	0.0522792	0.0470473
TUBB4B	0.217061	0.0867009	0.0916359	0.181413	0.129272	0.0648542	0.039167	0.105014	0.06026	0.101159	0.107654	0.0551673
TWF1	0	0	0	0	0	0.00651246	0	0	0	0	0.000651246	0.00205942
TWSG1	0.170788	0.276501	0.890687	0	0	0	0	0.513354	0.0398337	0.039853	0.193102	0.296792
TXN	0.340826	0.274354	0	0	0.415302	0.254234	0	0.539262	0.40454	0	0.222852	0.207196
TXNDC5	0	0.011147	0.0134757	0	0.00848141	0	0.0193504	0	0	0.0213075	0.00737621	0.00857743
TXNL1	0	0	0	0.0240935	0	0	0	0	0	0	0.00240935	0.00761904
TYMP	0	0	0	0	0	0	0	0	0	0.379004	0.0379004	0.119852
UBA1	0.00181455	0.00498245	0.00164733	0.0102622	0.0175328	0.00957095	0	0.00234658	0.00514694	0.0219637	0.00752675	0.00732597
UCHL1	0	0.0126611	0	0	0	0	0	0	0	0	0.00126611	0.0040038
UEVLD	0	0	0	0	0	0.00184811	0	0	0	0	0.000184811	0.000584423
UGDH	0	0	0	0.010834	0	0	0	0	0	0	0.0010834	0.003426
UMOD	194.971	273.056	83.2014	182.775	466.615	276.279	505.454	191.55	279.209	101.876	255.499	139.315
UNC5C	0	0.00988584	0	0	0	0	0	0	0	0	0.000988584	0.00312618
UPK1A	0	0	0	0.0299808	0	0.220761	0.0243797	0	0.086281	0	0.0361402	0.070405
UPK2	0	0.129061	0	0	0	0	0	0	0	0	0.0129061	0.0408127
UPK3A	0	0	0	0	0	0.0441811	0	0.0103904	0	0	0.00545715	0.0139926
UQCRC1	0	0	0	0	0.0027961	0	0	0	0	0	0.00027961	0.000884205
UROD	0	0	0.00192965	0	0	0	0	0	0	0	0.000192965	0.000610208
VAMP8	0	0	0	0	0.0279975	0	0	0	0	0	0.00279975	0.00885358
VASN	8.59648	4.26274	6.0481	6.94192	8.92662	7.90349	6.30292	6.26225	8.79374	8.19987	7.22381	1.51531
VAT1	0	0	0	0.0424474	0	0	0	0	0	0	0.00424474	0.0134231
VCAM1	0.442905	0.229711	0.184116	0.303864	0.152423	0.108344	0.354196	0.106696	0.27759	0.836173	0.299602	0.217461
VCL	0	0	0	0	0.00917715	0.0852891	0	0.000691985	0	0.000865114	0.00960234	0.026745
VCP	0.0110858	0	0	0.0109108	0	0	0	0	0.00496971	0	0.00269663	0.00464185
VDAC1	0.55023	0.11796	0.360315	0.155789	0.362512	0.372594	0.200879	0.637376	0.613381	0.676691	0.404773	0.206383
VDAC2	0.144598	0	0	0.0383543	0	0.0925894	0.0443221	0.0718579	0.0884566	0.21387	0.0694048	0.0695023
VDAC3	0.123932	0	0	0	0	0	0	0.0319832	0	0.0723845	0.02283	0.0426999
VMO1	6.65894	3.45609	5.22141	1.18332	7.95937	0.635746	0.657353	6.96303	1.3288	0.799811	3.48639	2.95292
VNN1	0	0	0.00798067	0	0	0	0	0.0357862	0.00133908	0.0102577	0.00553636	0.0112785
VPS28	0.0198498	0.0421859	0	0.0194716	0.0296776	0	0.0213845	0.0649152	0.016386	0.00846196	0.0222333	0.0197253
VPS37B	0	0	0	0	0	0	0	0	0.0158936	0	0.00158936	0.00502598
VPS37D	0	0	0	0	0	0.0175532	0	0	0.0675422	0	0.00850954	0.021463
VPS4A	0.18758	0.16912	0.136891	0.136523	0.0894212	0.253066	0.0670571	0.102157	0.169044	0.142376	0.145323	0.0535353
VPS4B	0.282075	0.132531	0.162715	0.107883	0.0922548	0.18761	0.0639885	0.234476	0.234085	0.202262	0.169988	0.0705328
VSIG4	0.0358479	0.0339478	0.419733	0.0493322	0	0.0360279	0	0.0290281	0.480822	0.0168731	0.110161	0.180526
VTA1	0.179383	0.160727	0.12889	0.111768	0.106065	0.109949	0.0678128	0.159568	0.195617	0.097209	0.131699	0.040531
VTCN1	0	0	0	0	0.0307505	0	0	0	0	0	0.00307505	0.00972417
VTN	1.6526	1.33167	1.27056	1.69871	1.17917	1.66378	0.691458	1.29586	1.50403	1.31168	1.35995	0.299679
VWA1	0.0392767	0	0.0076145	0.0956312	0.0960986	0.0342775	0.0292599	0.0661882	0.0730411	0.0433091	0.0484697	0.0335169
VWF	0.00712961	0	0.0197958	0	0	0	0	0	0.00312818	0.00171094	0.00317645	0.00627623
WASL	0.0114043	0	0	0	0	0	0	0	0	0	0.00114043	0.00360635
WDR1	0	0	0	0	0	0	0	0	0.00812014	0	0.000812014	0.00256781
WDR3	0.00821931	0.00168921	0.0195265	0	0	0	0	0	0	0	0.0029435	0.00636877
WFDC2	0.594772	0.716765	0.520492	0.0853891	0.284351	0.328437	0.254277	0.426501	0.274163	0.174404	0.365955	0.196454
WHSC1	0	0	0	0	0	0	0	0	0.000467466	0	4.67466e-05	0.000147826
WISP2	0.0880637	0.0306515	0	0	0	0	0	0.0494774	0.0206459	0	0.0188839	0.0298198
XPNPEP2	0.0823884	0	0.0286721	0.058108	0.0224449	0.0672994	0.0272787	0.0945286	0.0368422	0.15143	0.0568992	0.0442373
XPNPEP3	0.0419827	0	0	0.0731369	0	0.0529317	0	0	0	0.0251693	0.019322	0.0275144
YIPF3	2.1649	5.02067	1.54924	1.25355	1.23172	1.07695	1.40825	1.3467	2.51354	1.36287	1.89284	1.18725
YWHAB	0	0.0910788	0	0	0	0.185027	0	0	0	0	0.0276105	0.0622779
YWHAE	0.201304	0.108723	0.0198822	0.185561	0.0610401	0.187565	0.0717154	0.323007	0.218259	0.114511	0.149157	0.0905707
YWHAG	0.207241	0.0717098	0	0	0.841267	0.848384	0	0.16534	1.85233	0	0.398627	0.609645
YWHAH	0.175994	0.086689	0	0	0	0.255231	0	0	0	0	0.0517915	0.0923811
YWHAQ	0.178653	0	0.0171952	0.077837	0.0290753	0.178083	0	0.106536	0	0.117327	0.0704707	0.0717128
YWHAZ	0.315803	0.340458	0.154125	0.213081	0.179557	0.461394	0.0866397	0.245354	0.30242	0.195501	0.249433	0.108084
ZBTB16	0	0.00255912	0	0	0	0	0	0	0	0	0.000255912	0.000809266
ZC3H13	0.0869723	0	0.0580665	0	0	0	0	0	0	0	0.0145039	0.0313267
ZG16B	0.979499	1.07435	0.749415	0.486352	0.421386	1.01963	0.535209	1.90681	0.429764	1.39104	0.899346	0.48107
ZGLP1	0	0	0	0	0	0	0.0378786	0	0	0	0.00378786	0.0119783
ZGRF1	0	0	0	0	0	0.00615695	0	0	0	0	0.000615695	0.001947

## Sheet: after_nonNM
GeneName	4-01result.xlsx	4-02result.xlsx	4-03result.xlsx	4-04result.xlsx	4-05result.xlsx	4-06result.xlsx	4-07result.xlsx	4-08result.xlsx	4-09result.xlsx	4-10result.xlsx	AVERAGE	STDEV
A1BG	1.9299	2.93852	2.93852	5.14919	4.84036	2.44853	9.71132	5.44581	2.70279	4.89236	4.29973	2.2916
A2M	0	0.174245	0.174245	0.230018	0	0.147207	0.0593945	0	0	0	0.078511	0.0926097
AARS	0	0	0	0	0	0	0.00165824	0.00125604	0	0.000397061	0.000331134	0.000613601
ABCB1	0.094707	0.320185	0.320185	0.178815	0.0627814	0.0468561	0.106758	0.0216593	0.0503126	0.0209212	0.122318	0.114182
ABHD12B	0	0	0	0	0	0.0268188	0	0	0	0	0.00268188	0.00848085
ABHD14A	0	0	0	0	0	0	0	0	0.00413894	0.0179768	0.00221158	0.00569002
ABHD14B	0.284987	0.45302	0.45302	1.43065	0.892284	1.19393	0.9046	0.475223	0.631279	0.448554	0.716755	0.375137
ABI3BP	0	0	0	0	0	0	0.00289068	0	0.00374545	0	0.000663613	0.00141345
ABO	0	0	0	0.00658619	0	0	0	0	0	0	0.000658619	0.00208274
ACAN	0	0.013065	0.013065	0	0	0	0.00539415	0	0	0.0263899	0.0057914	0.00901546
ACAT1	0	0	0	0	0	0	0.0305654	0	0	0.0349547	0.00655201	0.0138515
ACAT2	0	0	0	0	0	0	0	0.0381191	0	0	0.00381191	0.0120543
ACE	0.0211759	0.0251644	0.0251644	0.0604453	0.0105752	0.00552349	0.036807	0.0658618	0	0.0259283	0.0276646	0.02166
ACE2	0	0	0	0.068331	0	0	0	0	0	0	0.0068331	0.0216081
ACO1	0	0.0121365	0.0121365	0.0605202	0.00650489	0.0117423	0.0489423	0.00129418	0	0.00889624	0.0162173	0.0210387
ACO2	0	0	0	0	0	0	0.004914	0	0	0	0.0004914	0.00155394
ACP2	0.698667	0.70271	0.70271	0.550241	1.13313	1.35092	0.930201	0.425579	1.17964	0.459497	0.813329	0.319983
ACPP	9.72681	2.5887	2.5887	20.2207	9.51806	3.23218	2.3109	26.744	10.6685	17.6039	10.5202	8.53406
ACTA2	3.17556	0	0	0	0	0	0	0	0	0	0.317556	1.0042
ACTB	5.53247	5.07289	5.07289	6.86042	5.87938	6.44376	6.01469	3.86723	4.70125	4.28101	5.3726	0.951241
ACTBL2	2.87324	2.24637	2.24637	2.99161	2.58468	3.66949	2.91338	1.96393	1.78848	2.19454	2.54721	0.569606
ACTC1	3.6155	2.55029	2.55029	3.92527	3.00888	4.03622	3.82325	2.25076	2.8632	2.82441	3.14481	0.649121
ACTN1	0	0	0	0	0	0	0	0.0362443	0.021002	0	0.00572463	0.012592
ACTN2	0	0	0	0	0	0	0.0261316	0	0	0	0.00261316	0.00826354
ACTN3	0	0	0	0	0	0	0	0.0209498	0	0	0.00209498	0.00662491
ACTN4	0.067446	0.00649029	0.00649029	0.0508228	0.0661934	0.032846	0.0741168	0.100549	0.0192605	0.0590429	0.0483258	0.0312395
ACTR2	0.0126142	0	0	0.0929644	0	0	0	0	0	0	0.0105579	0.0292248
ACTR3	0	0	0	0	0	0.0495203	0.0509953	0	0	0	0.0100516	0.0211934
ACTR3B	0	0	0	0	0	0	0	0	0.0388019	0	0.00388019	0.0122702
ACTR3C	0	0	0	0.00810652	0	0	0	0	0	0	0.000810652	0.00256351
ACVR1B	0.0540561	0.0343832	0.0343832	0	0	0.0201337	0.037357	0	0	0	0.0180313	0.0206454
ACY1	0.652471	0.657818	0.657818	1.26484	0.43763	1.11972	0.814338	0.165073	0.292285	0.274823	0.633682	0.360881
ACY3	0	0	0	0.0760323	0	0	0.0265298	0	0	0	0.0102562	0.0245693
ADAM9	0	0	0	0	0	0	0	0	0	0.0287014	0.00287014	0.00907617
ADAMTS1	0	0	0	0	0.01584	2.96006	0.00418279	0.0476402	0.00823216	0.0106369	0.304659	0.933126
ADAMTSL2	0	0	0	0	0.02301	0.0136124	0	0	0	0.0220756	0.0058698	0.00976128
ADGRF5	0	0	0	0	0.0583825	0.0303174	0	0	0.0171598	0.0358758	0.0141735	0.0208175
ADH5	0.0344183	0.0660985	0.0660985	0	0	0	0.173755	0	0.0575981	0.0829036	0.0480872	0.0549548
ADIPOQ	0	0.0918546	0.0918546	0	0.041081	0	0.0310433	0	0	0	0.0255833	0.0379777
ADIRF	0	0	0	0.052223	0	0	0.0300525	0	0	0	0.00822755	0.0181153
AEBP1	0	0	0	0	0	0	0	0	0.0041209	0	0.00041209	0.00130314
AFM	0.140248	0.189336	0.189336	0.156329	0.0397	0.148327	0.0733011	0.223514	0.0487668	0.101984	0.131084	0.0629473
AGRN	0.0948254	0.135592	0.135592	0.242938	0.271804	0.234538	0.267201	0.158805	0.161822	0.115341	0.181846	0.0659063
AGT	0.14454	0.109525	0.109525	0.282428	0.112897	0.199369	0.273227	0.40215	0.204911	0.108172	0.194674	0.0990108
AHCY	0.0859547	0.210438	0.210438	0.317803	0.28232	0.10567	0.332682	0.0802561	0.0943098	0.287944	0.200782	0.10199
AHSG	4.76788	6.26596	6.26596	12.2266	16.5067	9.47155	8.56823	13.5522	16.1865	5.70708	9.95187	4.39928
AK1	0	0	0	0.0158885	0	0	0	0	0	0	0.00158885	0.00502438
AKR1A1	0.222666	0.2195	0.2195	0.417162	0.189491	0.339387	0.474343	0.366364	0.21694	0.230342	0.28957	0.101047
AKR1B1	0.0452191	0.158087	0.158087	0.327954	0	0.0934723	0.345322	0.080508	0.193949	0.0304149	0.143301	0.118901
AKR1C1	0	0	0	0	0	0.0512217	0	0	0	0	0.00512217	0.0161977
AKR1C3	0	0.0427161	0.0427161	0.0991537	0	0.0398462	0.133504	0	0	0.0996662	0.0457603	0.0493122
AKR1E2	0.0217564	0	0	0	0	0	0.0318215	0.0882149	0	0	0.0141793	0.0283966
AKR7A2	0.174853	0.0296662	0.0296662	0.0191983	0.0215768	0.0745209	0.0149312	0.0405599	0.00986488	0.0228485	0.0437686	0.0494995
AKR7A3	0	0	0	0.0503684	0	0.0196837	0.0346827	0	0	0	0.0104735	0.0183496
AKR7L	0	0	0	0.04887	0	0	0	0	0	0	0.004887	0.015454
ALAD	0	0	0	0.0476746	0.0507318	0	0	0.0883574	0	0	0.0186764	0.0319123
ALB	516.338	282.985	282.985	561.367	230.8	441.008	313.825	504.778	283.422	266.642	368.415	123.411
ALDH1A1	0.0893887	0.162217	0.162217	0.249677	0.207432	0.124711	0.33766	0	0	0.0849474	0.141825	0.106263
ALDH1L1	0.0182764	0.0407969	0.0407969	0	0.0163137	0.0301808	0.0852106	0	0.0076517	0.0448538	0.0284081	0.0260361
ALDH2	0	0	0	0	0.156885	0	0.077173	0	0	0	0.0234058	0.0527996
ALDH9A1	0	0.0350698	0.0350698	0.126138	0.0642258	0	0	0.0485195	0.0480773	0.0685717	0.0425672	0.0390775
ALDOA	0	0.0520511	0.0520511	0.188937	0.287572	0.102378	0.175372	0.480783	0.159025	0.164087	0.166226	0.138286
ALDOB	0.775034	0.606535	0.606535	0.902104	0.937245	0.975446	1.10606	0.457011	0.657633	0.681739	0.770534	0.203417
ALDOC	0	0	0	0.0591316	0	0	0	0.0629209	0	0.0275192	0.0149572	0.0257676
ALG5	0	0.0422236	0.0422236	0	0.0143688	0	0.0152199	0	0.00327053	0.0394495	0.0156756	0.0185995
ALPI	0	0	0	0	0	0.0035704	0	0	0	0.00121427	0.000478467	0.00115147
ALPL	0	0	0	0.00451343	0	0	0	0	0	0.00430956	0.000882299	0.00186067
AMBP	90.3201	251.971	251.971	122.544	166.866	200.94	150.829	134.528	115.89	62.1313	154.799	64.0184
AMN	0	0	0	0	0.483961	0	0	0	0	0	0.0483961	0.153042
AMPH	0	0.0226952	0.0226952	0	0	0	0	0	0	0	0.00453903	0.00956912
AMY1A	5.44054	11.0382	11.0382	4.12973	2.56749	3.20363	11.8683	1.23619	2.31082	10.6355	6.34687	4.28441
AMY2A	6.36431	11.4397	11.4397	4.18446	2.51616	3.78549	12.251	1.357	2.18301	11.6579	6.71788	4.49335
AMY2B	5.42339	11.1582	11.1582	4.12199	2.5036	3.08852	11.7818	1.17805	2.25392	10.7173	6.33849	4.34096
ANG	0.552322	0	0	0	0.632738	0.331275	0.238966	0.33151	0.21038	0.51418	0.281137	0.235802
ANGPTL1	0	0	0	0.0249837	0	0.0314807	0	0	0	0	0.00564645	0.0120019
ANGPTL2	0.508306	1.1245	1.1245	1.10431	0.689691	0.892225	0.827727	0.911517	1.2596	0.752568	0.919495	0.234015
ANGPTL6	0.0906114	0.1264	0.1264	0.146805	0.0879897	0.236113	0.142522	0	0.077609	0.0831165	0.111757	0.0610612
ANK2	0	0	0	0	0.000643532	0	0	0	0.000367165	0	0.00010107	0.000222809
ANKK1	0	0.024936	0.024936	0	0	0	0	0	0	0	0.00498719	0.0105139
ANPEP	1.34904	1.00722	1.00722	1.13027	1.35163	1.20442	1.93482	1.72099	1.17708	1.84411	1.37268	0.342056
ANTXR1	0.0148363	0.0881565	0.0881565	0.112963	0.0838004	0	0.120613	0.0386092	0.0525578	0.131634	0.0731327	0.0449575
ANXA1	0	0.0283081	0.0283081	0.0916964	0.0735529	0.0292863	0	0.0579651	0.46666	1.15489	0.193066	0.364909
ANXA11	0.195944	0.360301	0.360301	0.851545	0.0336347	0.457876	0.0582225	0.240265	0.288856	0.403586	0.325053	0.232087
ANXA2	0.314119	0.115155	0.115155	0.357574	0.0711652	0.364119	0.297184	0.676757	0.282422	0.170244	0.27639	0.176965
ANXA3	0	0	0	0	0.173203	0.0892161	0	0.173576	0.00498294	0.0311247	0.0472102	0.0721055
ANXA4	0.099515	0.0784497	0.0784497	0.480985	0.215831	0.127116	0.200317	0.105253	0.0789555	0.119548	0.158442	0.123375
ANXA5	0.347713	0.204935	0.204935	0.285926	0.402393	0.173439	0.466346	0.607069	0.0887248	0.290447	0.307193	0.153921
ANXA6	0	0.104262	0.104262	0.184159	0.02554	0	0.0327627	0.00887895	0	0.0202022	0.0480067	0.0622021
ANXA7	0.0948648	0.0699592	0.0699592	0.0959114	0	0.110869	0.0330601	0.078958	0	0.0894834	0.0643065	0.0398053
AOC1	0.187471	0.146987	0.146987	0.37416	0.165007	0.261211	0	0.316176	0.5431	0.449452	0.259055	0.163179
AOX1	0	0	0	0.012377	0	0	0.00284237	0	0	0	0.00152193	0.00391728
APCS	0.505564	0.170066	0.170066	0.651442	1.03814	0.533002	1.0418	0.657949	1.82548	0.493797	0.70873	0.491155
APEH	0	0	0	0.0127805	0	0	0	0	0	0	0.00127805	0.00404153
APLP2	0.0688754	0.0810688	0.0810688	0.0686701	0.0539447	0.02482	0.0389813	0	0.101351	0.0491877	0.0567968	0.0299667
APOA1	3.29873	6.49398	6.49398	8.8294	2.4578	3.12291	1.45396	0.766162	1.94616	1.55722	3.64203	2.69251
APOA2	0	0.59734	0.59734	0.0456303	0.312916	0.584042	0.319611	0.16305	0	0.439277	0.305921	0.245076
APOA4	1.60511	0.837281	0.837281	1.15998	1.91498	0.445225	1.39775	0.903423	0.701723	1.01007	1.08128	0.444746
APOA5	0	0	0	0	0	0	0	0	0	0.00348364	0.000348364	0.00110162
APOB	0	0	0	0.0135294	0	0.00144818	0	0	0	0	0.00149776	0.00425193
APOC3	0.162174	0.0515216	0.0515216	0	1.06703	0	0.543915	0.114309	0.184067	0.208384	0.238293	0.33142
APOD	49.6827	30.9655	30.9655	8.13822	13.5678	12.015	37.084	13.5497	23.0832	9.80779	22.8859	13.8682
APOE	1.34092	0.912331	0.912331	1.08434	1.61366	1.7115	0.764106	0.779216	2.05334	0.840864	1.20126	0.45408
APOH	8.13684	5.85644	5.85644	3.26494	5.44714	4.98367	7.21318	2.24029	2.5597	2.53398	4.80926	2.07375
APOM	0	0	0	0	0	0.200079	0	0	0	0.148802	0.0348881	0.074537
APP	0.110185	0.112689	0.112689	0.0868763	0.119408	0.0701227	0.0553228	0.0402839	0.181386	0.0832514	0.0972214	0.0398
APRT	0	0	0	0.0591122	0	0	0	0.031704	0	0.0581526	0.0148969	0.025082
AQP1	0.0638708	0.0869803	0.0869803	0	0.0538826	0.190563	0.0830195	0	0	0.00695159	0.0572248	0.0602051
AQP2	0	0	0	0.354824	0	0	0	0	0	0.0572237	0.0412048	0.111652
ARF3	0	0	0	0	0.0507148	0	0.257922	0.153022	0	0.0561678	0.0517826	0.0874655
ARHGAP1	0	0	0	0	0	0	0	0.00562878	0	0	0.000562878	0.00177998
ARHGDIA	0	0	0	0.0628722	0.00667666	0	0.0505564	0	0	0	0.0120105	0.0238302
ARHGEF10L	0	0	0	0	0	0	0.0145613	0	0	0	0.00145613	0.0046047
ARL2	0	0	0	0	0	0	0	0	0	0.0280153	0.00280153	0.00885921
ARL3	0	0	0	0	0.00718084	0	0	0	0	0	0.000718084	0.00227078
ARPC1A	0	0	0	0	0	0.00858154	0	0	0	0	0.000858154	0.00271372
ARPC2	0	0	0	0	0	0	0.0407071	0	0	0	0.00407071	0.0128727
ARPC3	0	0	0	0.0463171	0.0903699	0	0.0901225	0	0	0.0329555	0.0259765	0.0376716
ARSA	0.605539	0.495751	0.495751	0.458066	0.801704	1.90463	0.718024	0.419504	1.01448	0.355209	0.726866	0.459701
ARSB	0	0.0198233	0.0198233	0.0138307	0	0.125928	0	0	0	0	0.0179405	0.0388965
ARSF	0.0765243	0.0223348	0.0223348	0.0549901	0.0662601	0.0572861	0.100347	0.0818519	0.0719302	0.255053	0.0808913	0.0659218
ASAH1	1.23001	0.454846	0.454846	0.373593	0.804488	1.30608	0.585129	0.915087	0.769883	0.700939	0.75949	0.318826
ASGR2	0	0.0188991	0.0188991	0	0	0	0	0	0	0	0.00377982	0.00796857
ASPM	0.0168894	5.2682	5.2682	0	10.5398	0	5.48917	0.017235	10.4429	12.4465	4.94888	4.89648
ASS1	0.180481	0.388227	0.388227	0.50531	0.270913	0.106726	0.608583	0.0869131	0.12644	0.37284	0.303466	0.178308
ATF6	0	0	0	0.00353089	0	0	0	0	0	0	0.000353089	0.00111657
ATIC	0	0	0	0	0	0	0	0.0169233	0	0.0027745	0.00196978	0.005326
ATP12A	0	0	0	0.0328262	0	0	0	0	0	0	0.00328262	0.0103806
ATP1A1	0.00824569	0.037651	0.037651	0.0658544	0.107323	0.0899664	0.15408	0.0195585	0.0821473	0.0152403	0.0617718	0.0469021
ATP1A2	0	0	0	0	0	0	0	0	0.0243792	0	0.00243792	0.00770939
ATP1A3	0	0	0	0	0.0661428	0.0745992	0	0	0	0	0.0140742	0.0297379
ATP1B1	0.104473	0.0769396	0.0769396	0.11339	0.101403	0.0581735	0.10646	0	0.252863	0.121989	0.101263	0.064023
ATP2C1	0	0	0	0	0	0.00404568	0	0	0	0	0.000404568	0.00127936
ATP5A1	0	0	0	0	0.11359	0	0.213916	0.139341	0.157458	0.034725	0.0659029	0.0820875
ATP5B	0	0	0	0	0.00840861	0.00672958	0.0536489	0.00923265	0.00972732	0.0304469	0.0118194	0.0173336
ATP6AP1	0.0557519	0.0231366	0.0231366	0.171254	0.00910425	0.0540745	0.0702862	0.0797077	0.1024	0.0712508	0.0660103	0.0468996
ATP6AP2	0	0.0119398	0.0119398	0.226173	0.0696291	0.0381318	0.0271086	0	0.310729	0.279131	0.0974783	0.123793
ATP6V1A	0.117181	0.128498	0.128498	0.0634188	0.121568	0.0857927	0.23627	0.12749	0.102148	0.0956262	0.120649	0.0459586
ATP6V1B1	0.155951	0	0	0.0180474	0.014389	0	0.0217786	0.0201299	0	0.0134708	0.0243767	0.0471078
ATP6V1B2	0	0	0	0	0	0	0.0321298	0	0	0.0189953	0.00511251	0.0112139
ATP6V1D	0	0	0	0	0	0	0	0	0.0339344	0	0.00339344	0.010731
ATP6V1H	0	0	0	0	0.01247	0	0.0195166	0	0	0	0.00319866	0.0069449
ATP9A	0	0	0	0	0	0	0	0.00134377	0	0	0.000134377	0.000424938
ATRN	0.354748	0.312458	0.312458	0.58651	0.321735	0.188781	0.30723	0.297104	0.247334	0.262014	0.319037	0.104823
AXL	2.2624	0.466068	0.466068	0.274576	1.09283	1.7144	0.704479	1.83025	1.54195	0.846279	1.11993	0.679804
AZGP1	20.9562	6.28031	6.28031	29.502	45.115	10.5177	36.0487	117.947	23.4564	29.7237	32.5828	32.5965
AZU1	0	0	0	0	0.126792	0.0529456	0	0	0	0	0.0179737	0.0416984
B2M	0.982618	2.18879	2.18879	0.812497	8.74534	0.986149	1.75638	0.810986	1.5405	7.86373	2.78758	2.96102
B3GNT2	0	0.0312172	0.0312172	0.193941	0.0430183	0	0.0997986	0	0.0756961	0.135374	0.0610263	0.0651379
B4GALT1	0.0727647	0.0918386	0.0918386	0.16343	0.140713	0.254906	0.0856933	0.0455474	0.156919	0.177126	0.128078	0.0623842
B4GALT5	0.0613993	0.0543241	0.0543241	0.08302	0.0504628	0.173496	0.0245817	0.0187465	0.0889	0.0778278	0.0687082	0.0433585
B4GAT1	0.0760966	0.159298	0.159298	0.340572	0.114722	0.240328	0.33013	0.1143	0.302702	0.211601	0.204905	0.0954781
BASP1	0	0	0	0.0337986	0	0	0	0	0	0	0.00337986	0.010688
BAZ1A	0.0118588	0	0	0	0	0.0150753	0	0	0	0	0.00269341	0.00572858
BBOX1	0.0150173	0.0124165	0.0124165	0.132433	0.0198204	0	0.0194184	0	0.021651	0.0128471	0.024602	0.03862
BCAM	0.223718	0.14022	0.14022	0.221886	0.123338	0.2672	0.239131	0.22313	0.318939	0.174641	0.207242	0.0622834
BDH2	0.0518156	0.10999	0.10999	0.133252	0	0.223578	0.0823902	0.0203562	0	0.133105	0.0864479	0.0705622
BGN	0.1892	0.184186	0.184186	0.548231	0.356565	0.654449	0.274681	0.179348	0.715521	0.355513	0.364188	0.205289
BHMT	0.546714	0.790056	0.790056	3.72109	1.19778	1.11311	1.95717	0.454031	1.10969	0.7879	1.24676	0.966794
BHMT2	0	0.0907487	0.0907487	2.86852	0.248308	0.371997	1.09503	0.0337248	0.181113	0.126058	0.510625	0.887346
BID	0	0.00898889	0.00898889	0.0569563	0.0559664	0	0.0794901	0	0	0.0508792	0.026127	0.0309463
BLVRA	0	0	0	0	0	0	0	0	0	5.53449	0.553449	1.75016
BLVRB	0	0	0	0	0	0	0.0025908	0	0	0.0313551	0.00339459	0.00985802
BMPR2	0	0.0169561	0.0169561	0	0	0	0	0	0	0	0.00339121	0.0071493
BPIFB1	0	0	0	0	0	0	0.0574048	0	0	0.00531127	0.00627161	0.0180437
BPIFB2	0	0	0	0	0.251151	0.087874	0.98255	0	0.0730246	0.276067	0.167067	0.305257
BROX	0.131043	0.0953337	0.0953337	0.190044	0.188256	0.0725312	0.205702	0.103001	0.138131	0.102195	0.132157	0.0470919
BSG	0	0.169872	0.169872	0.0236102	0.110016	0	0.0361854	0	0.0617417	0.130664	0.0701962	0.069357
BST1	0.149434	0.142159	0.142159	0.0759467	0	0	0.107578	0	0.13591	0.140283	0.089347	0.0653298
BTD	0.576121	0.348534	0.348534	0.429965	0.415349	0.337191	0.548421	0.661079	0.305551	0.496413	0.446716	0.119247
BTN2A1	0.506286	0	0	0.144174	0.236604	0.730658	0.161978	0	0.374253	0	0.215395	0.251508
BTNL3	0	0.164627	0.164627	0.0111565	0	0	0	0	0.0607999	0.053058	0.0454269	0.0668368
C11orf52	0	0	0	0	0	0	0.0384896	0	0	0.0854854	0.0123975	0.0283867
C11orf54	0.0466949	0.106335	0.106335	0.298664	0.0652596	0.391423	0.245171	0.103438	0.0570446	0.097545	0.151791	0.11768
C16orf89	0.0409719	0.031682	0.031682	0.0404887	0.0670969	0.0338344	0.16703	0.0466138	0.210332	0.0630498	0.0732781	0.0628597
C1QC	0	0	0	0.00836354	0	0	0	0	0	0	0.000836354	0.00264478
C1R	0.14489	0	0	0.106346	0.00253836	0.0341813	0.134505	0.0877428	0.0779172	0.145396	0.0733516	0.0602533
C1RL	1.71292	0.11758	0.11758	0.911929	0.524829	1.19144	0.650546	0.980174	0.75395	1.07738	0.803833	0.487625
C3	0.130627	0.374296	0.374296	0.53292	0.202329	0.529327	0.265691	0.157905	0.296085	0.230245	0.309372	0.142002
C4A	0.17535	0.125233	0.125233	0.379844	0.311664	0.524032	0.353562	0.279385	0.222505	0.203943	0.270075	0.126006
C4B	0.169994	0.121403	0.121403	0.366598	0.317016	0.529109	0.328207	0.284885	0.222857	0.213152	0.267463	0.12554
C4BPA	0	0	0	0.0190962	0	0	0	0	0	0	0.00190962	0.00603875
C5	0	0	0	0.00720203	0	0	0	0	0	0	0.000720203	0.00227748
C6	0.0452061	0.0513089	0.0513089	0	0.0740753	0.0187873	0.00947312	0	0.0139699	0	0.026413	0.0267859
C6orf120	0	0	0	0.0652852	0.122609	0.021991	0.0420795	0	0	0	0.0251965	0.0410973
C7	0.0310883	0.176653	0.176653	0.018384	0.0286018	0	0.0263028	0	0	0.0678364	0.0525519	0.0684849
C8A	0	0	0	0.0058335	0	0	0	0	0	0	0.00058335	0.00184472
C8B	0	0	0	0.000798045	0	0	0	0	0	0	7.98045e-05	0.000252364
C9	0	0	0	0.315614	0.0657221	0	0	0	0.0271598	0.0154335	0.0423929	0.098283
CA1	0	0.110363	0.110363	0.137982	0.0940127	0	0.0271703	0.256881	0	0.0546709	0.0791443	0.0811817
CA12	0.0199058	0	0	0.0264734	0	0	0	0.00776993	0	0	0.00541492	0.00979933
CA2	0.714883	0.434377	0.434377	0.412572	0.273875	0.760393	0.604525	0.439006	0.453203	0.626653	0.515386	0.153434
CACNA2D1	0.0350163	0	0	0.010363	0.0459077	0.0224413	0.0272708	0.0399122	0.0492305	0.0158349	0.0245977	0.0179669
CADM1	0.546968	0.216897	0.216897	0.26048	0.424405	0.134607	0.413143	0.625737	0.91388	0.585354	0.433837	0.239735
CADM2	0	0	0	0.0290826	0.0209181	0	0	0.011821	0	0.029604	0.00914257	0.0127525
CADM3	0	0	0	0.102444	0	0	0.0801539	0.0205545	0	0.013012	0.0216165	0.0377691
CADM4	1.0272	1.04703	1.04703	1.38895	1.21823	1.48709	1.27831	1.41985	1.8523	1.20347	1.29695	0.254102
CALB1	0	0	0	0	0.214559	0	0.825354	0	0.0902047	0.0977233	0.122784	0.256942
CALR	0.171412	0	0	0.0993425	0.068343	0.208621	0	0.0359592	0.0965794	0	0.0680257	0.0758582
CAMP	0.0156442	0.00496241	0.00496241	0	0.0330235	0	0	0	0	0	0.00585925	0.0107561
CANT1	0.1123	0.0886804	0.0886804	0.146005	0.107763	0.226144	0	0	0	0	0.0769572	0.0768742
CANX	0	0	0	0	0.0412446	0	0.0444182	0.119408	0	0.0090714	0.0214142	0.0386277
CAP1	0	0	0	0	0.0102306	0.0088959	0.0227441	0.0227267	0	0.00980112	0.00743985	0.00919027
CAPG	0.19119	0.0709187	0.0709187	0.0804392	0.0990976	0.11553	0.138032	0.107295	0.100423	0.00325567	0.09771	0.0488064
CAPN1	0	0	0	0	0.0114367	0	0	0.0354535	0	0	0.00468903	0.0113914
CAPN5	0.032966	0.0115166	0.0115166	0	0	0.0304206	0	0.0366454	0	0	0.0123065	0.0152964
CAPN7	0	0	0	0	0	0	0	0	0	0.010813	0.0010813	0.00341937
CAPNS1	0	0	0	0.0254706	0	0	0	0	0	0	0.00254706	0.00805453
CAPZA2	0.0582878	0.061293	0.061293	0.0686559	0.0919243	0	0	0.653502	0.0433094	0	0.103827	0.19585
CAPZB	0	0.00551258	0.00551258	0.0432897	0	0.0351851	0	0	0.00368805	0.0400605	0.0133248	0.0183051
CAT	0	0	0	0.0113525	0	0	0	0	0	0	0.00113525	0.00358997
CBR1	0.381479	0.0691858	0.0691858	0.575653	0.225728	0.441197	0.396778	0.221849	0.251829	0.405824	0.303871	0.164476
CBR3	0	0	0	0.333846	0.114432	0	0.103167	0	0.128779	0	0.0680224	0.108272
CCDC126	0	0.00795435	0.00795435	0	0	0	0	0	0.0313471	0.0256159	0.00728717	0.011711
CCT3	0	0	0	7.96371	1.05641	0	0	0	0	0	0.902012	2.50334
CCT4	0	0	0	0	0.0072267	0	0	0.00563469	0	0.00914999	0.00220114	0.00364001
CCT5	0	0	0	0	0.0638868	0	0	0	0	0	0.00638868	0.0202028
CCT6A	0	0	0	0	0.147105	0.00504059	0.00760501	0.0279321	0	0.0105694	0.0198252	0.045564
CCT7	0	0	0	0.0163454	0.018894	0.010252	0.0248969	0.0130347	0	0.00240975	0.00858328	0.00935771
CCT8	0	0	0	0	0.00348826	0	0	0	0	0	0.000348826	0.00110308
CD14	3.42679	3.09778	3.09778	15.0993	11.6029	8.81318	10.8308	9.1096	4.472	7.49409	7.70442	4.13781
CD177	0.135851	0.110801	0.110801	0.0768717	0.155642	0	0.167552	0.268167	0.366964	0.418963	0.181161	0.131288
CD19	0	0	0	0	0	0.0764225	0	0	0	0	0.00764225	0.0241669
CD248	0.816763	1.08165	1.08165	0.480337	0.957824	1.24418	0.916596	0.682229	1.07156	0.494595	0.882739	0.260203
CD27	0.145639	0.369283	0.369283	0	0.0814001	0	0.257235	0.135453	0	0.0715278	0.142982	0.143671
CD276	0.14734	0.046062	0.046062	0.0699817	0.0768636	0.0159949	0.0500868	0.0365993	0.0692047	0.0804574	0.0638652	0.0354917
CD2AP	0.0139536	0	0	0	0	0	0.00974197	0	0	0.00511568	0.00288113	0.00508561
CD300A	0	0.22801	0.22801	0	0.0717651	0	0.125596	0	0.13418	0.109345	0.0896906	0.0909323
CD300LG	0.0536008	4.72218	4.72218	0.0613287	0.127767	0	0.241096	0	0.385511	0.380014	1.06937	1.93036
CD320	0.184361	0.126902	0.126902	0	0.0450053	0	0.0939831	0.0676469	0.0399908	0	0.0684792	0.0635409
CD33	0	0	0	0.0454348	0	0	0.0931355	0	0	0	0.013857	0.031302
CD38	0	0	0	0	0	0	0	0.121342	0	0.0571674	0.017851	0.0405593
CD44	3.61925	4.48529	4.48529	0.689694	1.08492	1.44725	1.28219	0.925059	1.02341	3.99337	2.30357	1.61629
CD47	0	0	0	0	0.00563665	0	0	0	0	0	0.000563665	0.00178246
CD55	1.96372	4.40191	4.40191	1.39407	4.21983	2.09748	2.90951	2.13333	2.59894	2.71453	2.88352	1.09301
CD58	0	0	0	0.0614819	0.0304459	0	0	0	0	0	0.00919277	0.0207147
CD59	8.86178	186.38	186.38	42.1453	23.8365	3.84419	40.1288	4.41873	64.4263	109.002	66.9425	70.5236
CD5L	0	0.0312253	0.0312253	0	0	0.056353	0	0	0	0.0190711	0.0137875	0.0199679
CD63	0	0	0	0	0.0586223	0	0.253133	0.201562	0	0.134112	0.0647429	0.0967297
CD7	0.982611	1.29754	1.29754	0.38161	1.27052	1.00879	0.703751	0.413669	1.30953	0.717103	0.938268	0.3655
CD81	0	0	0	0	0	0	0	0.0784341	0	0	0.00784341	0.024803
CD84	0.319789	0.17753	0.17753	0.104121	0.166515	0.0816195	0.262541	0.188418	0.373364	0.364818	0.221625	0.103428
CD9	0.644369	0.324703	0.324703	0.42714	0.975505	0.534174	0.995627	0.670294	0.74492	1.25246	0.68939	0.308586
CDC42	0.178928	0.217612	0.217612	0.0651834	0.158766	0.378533	0.146234	0.180781	0.294983	0.175962	0.20146	0.0854092
CDH1	0.465092	0.799558	0.799558	0.683648	0.328861	0.436585	0.30894	0.655711	0.696871	0.268332	0.544316	0.205822
CDH11	0.075202	0.0858592	0.0858592	0.292747	0.248254	0.14464	0.426368	0.232528	0.0753485	0.197651	0.186446	0.116253
CDH13	0.75757	1.41207	1.41207	0.373812	1.75003	0.795518	1.39146	0.773417	0.91115	1.00735	1.05844	0.418093
CDH15	0.00991816	0	0	0.0601826	0.0395391	0.579448	0.0436929	0.30977	0.029059	0.0657138	0.113732	0.187
CDH16	0.082714	0.0451676	0.0451676	0.0497458	0.0414035	0.10849	0.0640366	0.113756	0.0345193	0.0602737	0.0645274	0.0281041
CDH19	0	0	0	0.034909	0	0.00940891	0	0.0320301	0.0641455	0.0382298	0.0178723	0.0228887
CDH2	0.297094	0.130464	0.130464	0.139891	0.162004	0.204631	0.230357	0.208743	0.241352	0.104537	0.184954	0.0612221
CDH20	0	0	0	0.00395675	0	0	0	0	0	0	0.000395675	0.00125123
CDH24	0	0	0	0	0	0	0.0294321	0	0	0	0.00294321	0.00930724
CDH3	3.38747	0.00485657	0.00485657	0.120796	0.0143757	0	0.01829	0.00824495	0.00702438	0.00511063	0.357103	1.06537
CDH6	0.199438	0.142833	0.142833	0.191297	0.17611	0.157834	0.214601	0.18127	0.193211	0.10818	0.170761	0.0324081
CDH8	0	0	0	0	0	0	0.0418923	0	0	0	0.00418923	0.0132475
CDH9	0	0	0	0	0	0	0	0	0	0.0174871	0.00174871	0.00552989
CDHR2	0.0303855	0.0517836	0.0517836	0.0903365	0.0981924	0.0533312	0.172969	0.0265105	0.0222558	0.0582711	0.0655819	0.0452586
CDHR5	0.0620898	0.0777906	0.0777906	0.0749854	0.0435887	0.0803391	0.0594014	0.0764575	0.0667425	0.0496193	0.0668805	0.0128926
CDSN	0	0	0	0	0	0	0	0.0120801	0	0	0.00120801	0.00382005
CEACAM8	0	0.0235221	0.0235221	0	0	0	0	0	0	0	0.00470443	0.00991781
CECR2	0	0.0111095	0.0111095	0	0.00609207	0	0	0	0.00635425	0	0.00346652	0.00476284
CEL	0.281445	0.21287	0.21287	0.279895	0.336602	0.304431	0.255469	0.708424	0.775039	0.873352	0.42404	0.255304
CENPF	0	0	0	0	0	0	0.0138406	0	0	0	0.00138406	0.00437679
CEP192	0.0238019	0.00594003	0.00594003	0	0.00411995	0.0131271	0.0109785	0.0176693	0.00603902	0.00495355	0.00925694	0.0071742
CEP290	0	0	0	0	0	0	0	0.00589007	0	0	0.000589007	0.0018626
CEP83	0	0	0	0	0	0	0.079209	0	0	0	0.0079209	0.0250481
CETP	0.0301322	0	0	0.19329	0.151739	0.0571398	0.295638	0.236301	0.109882	0.0947331	0.116886	0.101229
CFB	0.1081	0.0743132	0.0743132	0.167427	0.233531	0.105917	0.0805143	0.0874137	0.0867129	0.0384387	0.105668	0.0557578
CFD	1.35445	0.109658	0.109658	0.186516	0.998636	0.09562	0.879856	0.315379	0.715966	0.547529	0.531327	0.442557
CFH	0.0428119	0.138136	0.138136	0.124101	0.0307769	0.136854	0.0446846	0	0.0595359	0.0290415	0.0744077	0.0538441
CFHR1	1.38436	0.110039	0.110039	0.266737	0.102898	0.234224	0.176275	0	0.142177	0.0217352	0.254849	0.405457
CFHR2	0	0.0493416	0.0493416	0.0622177	0.0430383	0	0.170525	0	0.0320651	0	0.0406529	0.0518253
CFHR5	0	0.0274291	0.0274291	0	0.0339752	0	0	0	0	0.00931819	0.00981516	0.0140731
CFI	0.545472	0.321442	0.321442	0.506384	0.35345	0.34256	0.455082	0.711324	0.298332	0.623166	0.447865	0.144327
CFL1	26.4777	18.6016	18.6016	14.8502	17.6976	0.215986	26.1203	30.2035	31.7163	24.1899	20.8675	9.1771
CFL2	0	0	0	14.6762	0	0	26.0267	0	0	24.0244	6.47273	10.8063
CHGA	0	0.0113504	0.0113504	0	0	0	0.0156948	0	0	0	0.00383957	0.00629434
CHGB	0	0	0	0.00390089	0	0	0	0	0	0	0.000390089	0.00123357
CHL1	0.108927	0.00905721	0.00905721	0.0823583	0.082384	0.196517	0.113542	0.0424937	0.0904739	0.0159493	0.0750759	0.0586812
CHMP1B	0	0.17764	0.17764	0	0.180824	0	0.19356	0.103975	0.260596	0.157826	0.125206	0.0943629
CHMP2A	0.0631614	0	0	0.021551	0	0.0818171	0	0	0.119331	0	0.028586	0.0437367
CHMP2B	0.02844	0	0	0.0144494	0	0	0	0.0230055	0	0	0.00658949	0.0111188
CHMP3	0	0	0	0	0	0	0	0	0.00974645	0.00632883	0.00160753	0.00348339
CHMP4B	0	0	0	0.160145	0.0246379	0	0.0369689	0	0.00471204	0	0.0226464	0.0500153
CHMP5	0.384058	0.270504	0.270504	0.911567	0.0651316	0.140654	0.128378	0.191879	0.810637	0.451531	0.362484	0.288519
CHODL	0	0	0	0	0	0	0	0	0	0.0227416	0.00227416	0.00719152
CHRD	0	0.0232295	0.0232295	0	0	0	0	0	0	0	0.0046459	0.00979441
CILP	0.22101	0.0510471	0.0510471	0.0373496	0.0541165	0.164454	0.215566	0.0509962	0.118326	0.0905011	0.105441	0.0711085
CILP2	0.11883	0.191512	0.191512	0.144722	0.137134	0.235853	0.341617	0.136008	0.163203	0.134619	0.179501	0.0671671
CKB	0.595341	0.0549207	0.0549207	0.465716	0.621901	0.169053	0.163336	1.61393	0.222985	0.184047	0.414615	0.470068
CLEC14A	0.207222	0.250962	0.250962	0.16641	0.220963	0.310635	0.23936	0.14535	0.281319	0.236633	0.230982	0.0493809
CLEC3B	1.22953	2.02163	2.02163	0.716327	1.51996	0.546728	1.75318	0.330834	0.192838	1.47225	1.18049	0.688013
CLEC4G	0	0	0	0.237293	0.34606	0	0.170156	0	0.463187	0	0.12167	0.173694
CLEC7A	0.171015	0.0597297	0.0597297	0	0	0	0	0	0.0322886	0	0.0322763	0.0547787
CLIC1	0	0	0	0	0.0951885	0	0.0903994	0.386852	0	0.132749	0.0705189	0.122375
CLIC4	0	0	0	0.197864	0	0	0.284208	0.00478284	0	0.154592	0.0641446	0.106823
CLN5	0.130364	0.0896174	0.0896174	0.171328	0.0637022	0	0.126322	0.0744214	0.0850562	0.113347	0.0943776	0.0459169
CLSTN1	0.00578968	0.0133492	0.0133492	0.00477221	0.0102024	0	0.0186079	0.00992463	0.00640646	0.0042906	0.00866923	0.00547149
CLTC	0.00368431	0	0	0	0.0048123	0	0.00395865	0.00470852	0	0.00039321	0.0017557	0.00220865
CLU	1.08945	4.62406	4.62406	8.07033	3.63357	2.65369	4.18964	1.75468	4.69554	5.69313	4.10282	2.00241
CMBL	0	0	0	0.179207	0	0	0.18685	0	0	0	0.0366057	0.0771926
CMPK1	0	0	0	0.0144602	0.0265791	0	0.0190153	0.0259033	0	0	0.00859579	0.0115913
CNDP1	0	0	0	0.0221873	0	0	0	0	0	0.025963	0.00481503	0.0101899
CNDP2	0.24687	0.434435	0.434435	0.346356	0.388484	0.19459	0.335986	0.363913	0.087489	0.110905	0.294346	0.127382
CNP	0	0.0198756	0.0198756	0.077307	0.0251537	0	0.031878	0.0436496	0	0.0395349	0.0257274	0.024186
CNTFR	0.339148	0.38873	0.38873	0.287489	0.654034	0.322882	0.329721	0.452718	0.763654	0.343685	0.427079	0.157373
CNTN1	0.15401	0.140809	0.140809	0.136184	0.118749	0.136435	0.174568	0.0630233	0.130768	0.163296	0.135865	0.0302834
COCH	0	0.104465	0.104465	0.015052	0.191788	0.0478006	0.0813186	0.0281475	0.0560679	0	0.0629104	0.0597134
COL12A1	0.0466604	0.0864256	0.0864256	0.0616673	0.117602	0.0276766	0.0363624	0	0.0430417	0.0304349	0.0536296	0.0347286
COL14A1	0	0.00634537	0.00634537	0	0	0	0.0084984	0	0	0	0.00211891	0.00346173
COL15A1	0.124721	0.0581674	0.0581674	0.109598	0.0937659	0.178236	0.160347	0.0920098	0.0737116	0.451013	0.139974	0.116424
COL18A1	0.101505	0.0833854	0.0833854	0.167789	0.163078	0.126948	0.130337	0.0397582	0.178716	0.222415	0.129732	0.0545141
COL1A1	0	0.0142158	0.0142158	0	0	0	0	0	0	0.00161787	0.00300494	0.00593013
COL1A2	0.0025791	0.0424138	0.0424138	0.00406972	0.00169353	0.0362206	0	0.0073168	0.0414115	0.0214304	0.0199549	0.0188019
COL4A1	0.0309024	0.00962579	0.00962579	0	0.00537459	0.00504565	0.0100721	0.00419099	0.0279149	0.00541013	0.0108162	0.0102861
COL4A2	0.0135498	0.0410889	0.0410889	0.0610769	0.0373105	0.0313899	0.0389253	0.00539961	0.0568886	0.0357056	0.0362424	0.0169588
COL5A3	0	0.00805946	0.00805946	0.00859251	0.0233879	0.00888597	0.0314406	0.00801811	0.0174769	0.0408536	0.0154774	0.0127429
COL6A1	1.57399	1.30188	1.30188	2.27895	1.65399	2.96078	1.59091	1.29309	2.50199	2.09829	1.85558	0.577062
COL6A2	0.0108579	0.00346783	0.00346783	0.026408	0.0170414	0.0171416	0.00527115	0.0152087	0	0.0104508	0.0109315	0.00814384
COL6A3	0	0.0211836	0.0211836	0.0285429	0.0307126	0.0781792	0.0367019	0.00224516	0.0360776	0.0175536	0.027238	0.0218839
COLEC12	0	0.77289	0.77289	0	0.0927346	0	0	0	0	0	0.163851	0.322291
COMP	0.106098	0	0	0.107963	0.0464527	0	0.0371614	0.0653613	0.0199159	0.0238132	0.0406765	0.041017
COMT	0	0	0	0	0.0448063	0	0.0101245	0	0	0	0.00549308	0.014175
CORO1B	0.0278544	0	0	0.0230126	0	0	0	0.0414143	0	0	0.00922813	0.0155242
COTL1	0.192998	0.211279	0.211279	0.271933	0.304688	0.370691	0.145597	0.18881	0.102731	0.264887	0.226489	0.0783953
CP	0.776719	0.410322	0.410322	1.85794	0.916234	0.860737	1.1038	1.74791	0.553245	1.38725	1.00245	0.519338
CPE	0.610012	0.517546	0.517546	1.19539	0.623871	0.399147	0.321127	0.911572	0.660402	0.950569	0.670719	0.270901
CPM	0.564451	0.414329	0.414329	1.06416	0.472775	0.632395	0.65701	0.835841	0.701678	0.515345	0.627232	0.203266
CPN2	0.341264	0.579845	0.579845	0.713479	0.77722	0.891805	1.06602	0.310903	0.209159	1.35628	0.682583	0.358154
CPNE1	0	0	0	0	0	0	0	0.00154614	0	0	0.000154614	0.000488932
CPNE2	0	0	0	0	0	0	0.030071	0	0	0	0.0030071	0.00950928
CPNE3	0	0.00553078	0.00553078	0.0542501	0	0	0	0	0.0162484	0.0371338	0.0118694	0.0189689
CPNE5	0	0.0258056	0.0258056	0	0	0.0139456	0	0.031955	0	0	0.00975119	0.0133192
CPNE6	0	0	0	0	0	0	0.0132762	0	0	0	0.00132762	0.0041983
CPNE9	0.00236424	0	0	0	0.00340417	0.0149544	0.00275028	0	0.00387378	0	0.00273468	0.00457768
CPPED1	0	0	0	0.0107142	0.0138098	0	0	0	0	0	0.00245241	0.00522136
CPQ	0.197624	0.168103	0.168103	0.0666906	0.2772	0.386904	0.223992	0.150196	0.442852	0.278323	0.235999	0.113487
CPVL	0.0916335	0.0990939	0.0990939	0.212257	0.379251	0.513218	0.158987	0.0395911	0.120871	0.106105	0.18201	0.149721
CPXM2	0	0	0	0.00354401	0	0	0	0	0	0	0.000354401	0.00112071
CPZ	0	0.00936796	0.00936796	0	0	0	0	0	0	0.0109793	0.00297152	0.00480466
CR1	0.0778521	0.0109857	0.0109857	0.0209479	0.0181919	0.0295418	0.0342604	0.03638	0.0218003	0.0227043	0.028365	0.0193995
CRB2	0.0220351	0.00754985	0.00754985	0	0.000693539	0.018587	0	0.00213607	0.00850839	0.00077484	0.00678346	0.00790853
CRIM1	0	0	0	0	0.0199766	0	0	0	0.00484893	0	0.00248255	0.00633285
CRIP2	0.0243631	0	0	0	0	0	0	0	0	0	0.00243631	0.00770429
CRISP3	0.227857	0.0736781	0.0736781	0	0.0961593	0.16713	0.133532	0.16319	0.103427	0.0644144	0.110307	0.0646251
CRISPLD1	0	0	0	0	0	0	0	0.0100669	0	0	0.00100669	0.00318344
CRISPLD2	0	0	0	0	0	0	0	0.0544061	0	0.064305	0.0118711	0.025135
CRNN	0	0	0	0	0	0	0.0360059	0	0.0332307	0.0506559	0.0119893	0.0198027
CROCC	0	0	0	0.00399274	0.00982493	0	0	0	0.010784	0	0.00246017	0.0043236
CRTAC1	0	0	0	0	0	0.0151676	0	0	0	0	0.00151676	0.00479642
CRYAA	0.0182105	0.00430451	0.00430451	0	0	0	0.00539113	0	0	0	0.00322106	0.00571539
CRYAB	0	0.0599833	0.0599833	0.149238	0.113762	0	0.356701	0	0	0	0.0739668	0.113007
CRYL1	0.0954386	0.181339	0.181339	0.185945	0.189276	0.162055	0.273069	0.0828799	0	0.129158	0.14805	0.0748841
CRYM	0.0698985	0.044755	0.044755	0.68205	0	0	0.0962659	0	0.119163	0	0.105689	0.207056
CRYZ	0	0.708421	0.708421	0	0	0	0	0.0276468	0.0187803	0.075491	0.153876	0.293212
CSF1	0.259233	0.890079	0.890079	0.0702548	0.434058	0.189548	0.36203	0.167388	0.499132	0.418947	0.418075	0.282218
CSK	0	0	0	0.125718	0	0	0	0	0	0	0.0125718	0.0397554
CSPG4	0.110765	0.0943141	0.0943141	0.127417	0.0781919	0.121409	0.0946313	0.103277	0.121897	0.137104	0.108332	0.0184623
CSPG5	0	0	0	0	0	0	0	0.00408338	0	0	0.000408338	0.00129128
CST3	3.38322	2.18818	2.18818	5.24626	6.19819	5.44543	7.06639	3.47537	11.8235	7.10546	5.41201	2.90614
CST4	0	0.10843	0.10843	0.253782	0	0	0.0260336	0.0216474	0.00700187	0.00523693	0.0530561	0.0823223
CST6	1.65372	15.3785	15.3785	1.88333	7.30876	3.14874	3.10034	1.84472	9.76011	2.42151	6.18781	5.5162
CSTA	0	0.667287	0.667287	0	0	0	0	0	0	0.247723	0.15823	0.279194
CSTB	0	0	0	0	0	0	0	0	0	0.601292	0.0601292	0.190145
CTBS	1.06122	0.587682	0.587682	0.861312	1.04885	0.593162	1.13982	0.661463	0.73541	0.682349	0.795895	0.215864
CTSA	0.100147	0.102141	0.102141	0.17576	0.399111	0.5621	0.348724	0.140205	0.334446	0.260138	0.252491	0.156456
CTSB	0.806656	1.82042	1.82042	1.10355	0.59548	1.22028	0.638987	0.572107	1.45718	0.889763	1.09248	0.4779
CTSC	0.269637	0.265152	0.265152	0.254304	0.535723	0.47631	0.292167	0.338604	0.567089	0.300228	0.356437	0.121622
CTSD	0.459821	0.479998	0.479998	1.32627	1.15978	2.33471	1.2147	0.364555	1.09347	1.08205	0.999535	0.597343
CTSG	0	0.0687488	0.0687488	0	0.0463796	0.209654	0	0	0	0	0.0393532	0.0667267
CTSH	0	0.101569	0.101569	0.421235	0.106812	0.130932	0.172762	0.0242141	0.222987	0.169043	0.145112	0.117747
CTSL	0.0700039	0.366882	0.366882	0.28317	0.153895	0.072987	0.0637223	0.0934487	0.0742598	0.112497	0.165775	0.124478
CTSZ	0.117711	0.136462	0.136462	0	0.201367	0.258331	0.276938	0.230416	0.143106	0.178554	0.167935	0.0806293
CTTN	0	0.111505	0.111505	0	0.0101844	0	0.0269333	0	0.0128575	0	0.0272985	0.0452267
CUBN	0.693571	0.423881	0.423881	0.492117	0.355217	0.659003	0.451569	0.310706	0.647624	0.437733	0.48953	0.132546
CUL3	0	0	0	0	0	0	0.114728	0	0	0	0.0114728	0.0362802
CUTA	0	0.131713	0.131713	0.166929	0.442828	0.375778	0.462186	0.476556	0.620884	0.899571	0.370816	0.270857
CXCL12	0.445764	0.593876	0.593876	0.144574	0.407314	0.252487	0.231418	0.391051	0.306054	1.4279	0.479431	0.364408
CYBRD1	0	0	0	0.0631767	0	0	0	0	0	0	0.00631767	0.0199782
CYCS	0	0	0	0	0	0	0.0168057	0	0	0	0.00168057	0.00531442
CYFIP1	0	0	0	0	0	0	0.00106955	0	0	0	0.000106955	0.000338222
CYSTM1	0	0	0	0.198196	0	0	0	0	0	0	0.0198196	0.062675
DAG1	0.219029	0.0585424	0.0585424	0.139872	0.128559	0.102061	0.137529	0.0294826	0.201065	0.106782	0.118146	0.0608854
DAK	0.116976	0.0791667	0.0791667	0.149791	0.0241726	0.083475	0.0826476	0.0304152	0	0.0278032	0.0673614	0.0463813
DBI	0.38088	0.151518	0.151518	0	0.763771	0	0	1.0903	0	0.110582	0.264857	0.376213
DBNL	0	0	0	0.0228991	0	0	0	0	0	0	0.00228991	0.00724132
DCD	0	0.0268509	0.0268509	0.0536475	0	0	0	0	0	0	0.0107349	0.0187605
DCHS1	0	0.00156049	0.00156049	0.0136166	0	0	0.0109653	0	0.0210438	0.0220895	0.00708362	0.00906478
DCXR	0	0.10033	0.10033	0.067621	0.0502789	0	0.125808	0.131419	0.0848612	0.141153	0.0801802	0.0507374
DDAH1	0	0	0	0.173548	0.0983087	0	0	0	0.106732	0.0770078	0.0455596	0.0635509
DDAH2	0.329687	0.521154	0.521154	1.38679	0.376279	0.401005	0.4934	0.591317	0.928646	0.583693	0.613313	0.318352
DDC	0.209201	0.212229	0.212229	0.194986	0.110367	0.0691995	0.169065	0.044841	0.123164	0.0442381	0.138952	0.069506
DDR1	0.0735108	0.0465473	0.0465473	0.0542318	0.127751	0.0209779	0.075026	0.0205224	0.0915279	0.0863172	0.064296	0.033295
DDR2	0	0	0	0	0	0	0	0	0.0382078	0	0.00382078	0.0120824
DDT	0	0	0	0	0	0	0	0	0	0.410332	0.0410332	0.129758
DDTL	0	0.0565831	0.0565831	0.0794227	0.217407	0	0	0.0153775	0	0	0.0425373	0.0684099
DDX24	0	0.0268511	0.0268511	0.0158368	0.0982331	0.121397	0	0.45835	0	0	0.0747519	0.141534
DEFA1	0.352068	0.920411	0.920411	0	2.64631	1.76569	0.681705	0.0652738	0.679313	0.564862	0.859604	0.802717
DEFB1	1.90575	0.740374	0.740374	0.180866	0.589709	0.134599	1.76973	1.38187	0.94609	2.80811	1.11975	0.843966
DENND3	0	0	0	0	0.0674581	0	0.0766865	0	0.0617408	0	0.0205885	0.0333408
DLK1	0.0359807	0.0111992	0.0111992	0	0	0	0	0	0	0	0.00583792	0.0115693
DLK2	0	0.0440094	0.0440094	0	0	0	0	0	0	0	0.00880187	0.018556
DLST	0.0209084	0.0609084	0.0609084	0	0.03871	0.0496464	0.0110044	0	0.0510572	0	0.0293143	0.0257222
DMBT1	0	0	0	0	0	0	0	0	0.0147923	0	0.00147923	0.00467774
DMKN	0	0.0448229	0.0448229	0	0	0	0	0	0	0	0.00896458	0.018899
DNASE1	4.06067	2.73825	2.73825	2.53636	3.51807	5.05318	3.56825	3.49289	7.29738	3.45558	3.84589	1.41604
DNASE2	0	0.115403	0.115403	0.0821977	0	0.0226683	0.150384	0	0.133291	0.153773	0.0773119	0.0651173
DNER	0.0519195	0	0	0.0165923	0	0.0234073	0	0	0.0274689	0.0256843	0.0145072	0.0177278
DNPH1	0	0	0	0.129531	0	0	0.0942418	0	0	0.0446849	0.0268457	0.0476673
DOPEY2	0	0	0	0	0	0	0	0.0107945	0	0.00246656	0.00132611	0.00341598
DPEP1	0.576907	0.841317	0.841317	0.913233	1.1006	0.789933	1.35716	0.503503	0.615059	1.45163	0.899066	0.318938
DPP3	0	0	0	0.0110857	0	0	0	0	0	0	0.00110857	0.00350561
DPP4	0.559367	0.390654	0.390654	0.712503	0.656304	0.484579	0.542994	0.863365	0.502168	0.631016	0.57336	0.147007
DPP7	0.103929	0.0850337	0.0850337	0.17363	0.328382	0.184848	0.109922	0.13055	0.126083	0.289249	0.161666	0.0848151
DPT	0.312699	2.03888	2.03888	0.127964	0.664362	0.307929	0.311842	0.0651312	0.333882	0.182681	0.638426	0.755344
DPYS	0	0	0	0.0157226	0	0	0	0	0	0	0.00157226	0.00497191
DSC2	0.202313	0.288413	0.288413	0.268508	0.295485	0.162833	0.318226	0.264244	0.128234	0.276133	0.24928	0.0628906
DSC3	0.0423654	0	0	0.0330327	0	0	0	0	0.0121144	0.0184414	0.0105954	0.0158121
DSG1	0.0139219	0.0325376	0.0325376	0.0199568	0	0.0188357	0.028557	0	0	0.00104504	0.0147392	0.0137777
DSG2	0	0	0	0.00996481	0.0119509	0	0.0185453	0.00477557	0.00891106	0	0.00541476	0.00662542
DSP	0	0	0	0	0	0	0.0085339	0	0	0	0.00085339	0.00269866
DSTN	0	0	0	0.146998	0.0221677	0.078263	0	0.127061	0.00827184	0.0705814	0.0453343	0.0566349
DYNC1H1	0	0	0	0.00122523	0	0	0	0	0	0	0.000122523	0.000387452
DYNC2H1	0	0	0	0	0	0	0	0	0	0.00214861	0.000214861	0.000679451
ECHS1	0	0	0	0	0	0	0	0	0	0.0183632	0.00183632	0.00580696
EEF1A1P5	0.616948	0.284078	0.284078	0.255114	0.370703	0.230871	0.298195	0.625605	0.346605	0.197923	0.351012	0.151051
EEF2	0	0	0	0.0380956	0.0325897	0.0490924	0	0.0613674	0	0.0428592	0.0224004	0.0247398
EFCAB14	0	9.49203	9.49203	0	4.05942	0	12.2703	0	0	0	3.53138	4.97249
EFEMP1	0.710301	6.06343	6.06343	2.54028	1.85843	1.30871	1.60083	0.97466	1.82488	1.12509	2.407	1.99517
EFEMP2	0.160677	0.335135	0.335135	0.23842	0.139546	0.267627	0.111408	0.149588	0.185893	0.120734	0.204416	0.0846237
EFNA1	0.113873	0.0818204	0.0818204	0.0180356	0.229791	0	0	0	0.19537	0.235404	0.0956114	0.0952508
EFNA4	0	0.0305576	0.0305576	0	0	0.140797	0	0	0	0	0.0201912	0.0442399
EFNA5	0	0	0	0	0	0	0	0	0	0.0159512	0.00159512	0.00504422
EFNB1	0.146579	0.290661	0.290661	0.0782476	0.300458	0	0.255299	0.139894	0.167396	0.204732	0.187393	0.100208
EGF	4.54325	3.04627	3.04627	8.48194	2.69552	3.89028	5.2378	1.75599	6.08349	6.41701	4.51978	2.05385
EGFR	0	0	0	0.00161942	0	0	0	0	0	0	0.000161942	0.000512105
EHD1	0.0349004	0	0	0	0.00962837	0	0.0838149	0	0	0	0.0128344	0.027261
EHD4	0.0294341	0	0	0.0486964	0.00578618	0.0631232	0	0.0851978	0.0242311	0	0.0256469	0.030775
EIF4A2	0	0	0	0.00179355	0	0	0	0	0	0	0.000179355	0.000567171
EIF5AL1	0	0	0	0.103695	0	0	0	0.168227	0	0	0.0271922	0.0593097
EIF6	0.240765	0.200364	0.200364	0.412417	0.316167	0.195906	0.336374	0.260605	0.318026	0.446956	0.292795	0.0890536
ELANE	0	0	0	0	0	0.00561386	0.0130395	0	0	0	0.00186533	0.00430438
ELFN1	0	0	0	0	0.0180657	0.0942213	0	0	0	0.010838	0.0123125	0.0294496
EMC10	0	0.0119546	0.0119546	0.024573	0	0.0693636	0	0	0.0629065	0	0.0180752	0.026648
EML2	0	0	0	0.00430573	0	0	0	0	0	0	0.000430573	0.00136159
ENDOD1	0.42896	0.502699	0.502699	0.388056	0.880257	0.643325	0.800885	0.484608	0.753557	0.483128	0.586817	0.170848
ENG	0.0123456	0.0271999	0.0271999	0	0.0215649	0.017154	0.0541711	0.00375861	0.0149848	0.0324839	0.0210863	0.0155401
ENO1	0.842768	0.988371	0.988371	0.964439	1.32866	0.738176	1.28003	0.565843	0.799392	0.945605	0.944165	0.231363
ENO2	0.0567108	0.0629933	0.0629933	0.106769	0.102075	0.115881	0.220349	0.0707792	0.113229	0.0837522	0.0995532	0.0479467
ENO3	0.237505	0.0553292	0.0553292	0.300192	0.224361	0.152741	0.35341	0.324245	0.1055	0.131119	0.193973	0.109754
ENPEP	0.320594	0.0147243	0.0147243	0.0879759	0.207516	0.0468883	0.300214	0.118679	0.106955	0.22555	0.144382	0.112684
ENPP6	0.00311568	0.0162773	0.0162773	0	0.00355003	0	0.0301205	0	0	0.0462562	0.0115597	0.0158564
ENPP7	0	0	0	0	0	0	0.00611651	0	0.014625	0.00340743	0.00241489	0.00476789
EPHA1	0	0.0280704	0.0280704	0.0303635	0.00796831	0	0.0191256	0	0	0.00811151	0.012171	0.0129597
EPHA10	0	0	0	0.0126386	0	0	0	0.0112023	0.0163629	0	0.00402038	0.00659407
EPHA4	0	0	0	0.0176868	0	0	0	0.0118576	0	0	0.00295444	0.00637825
EPHA7	0.0341017	0	0	0	0	0	0.0153909	0.0458849	0	0.0143589	0.0109736	0.0166906
EPHB2	0.0167554	0.00579477	0.00579477	0	0.00897018	0.0189603	0.0129259	0.00494659	0.00890187	0.0042787	0.00873284	0.00590979
EPHB3	0	0.0327252	0.0327252	0.0233284	0.0241471	0.0528542	0	0.028687	0.0435024	0.0296773	0.0267647	0.0166513
EPHB4	0.433925	1.27288	1.27288	0.834654	0.746183	1.27237	1.57769	1.13686	1.11706	0.633336	1.02978	0.353875
EPHB6	0.0190236	0	0	0.0418138	0.0338733	0.0869383	0.0261994	0.0340597	0.145413	0.0372726	0.0424594	0.0436764
EPHX2	0	0	0	0.0210309	0.036959	0.00425222	0.0302263	0.0807557	0	0.021061	0.0194285	0.0256696
EPPK1	0	0	0	0	0	0	0.000123512	0	0	0	1.23512e-05	3.9058e-05
EPS8	0.0936938	0	0	0	0	0	0.0283295	0.0222574	0.022907	0	0.0167188	0.0294506
EPS8L1	0	0	0	0	0	0	0	0	0.0477082	0.0342634	0.00819716	0.0175693
EPS8L2	0.00979193	0	0	0.0376233	0	0	0	0	0.0257234	0.00244469	0.00755833	0.0133657
EPX	0	0.0671092	0.0671092	0.00554878	0	0	0	0	0	0	0.0139767	0.0280567
ERP44	0	0	0	0	0	0	0	0	0.152978	0.0283482	0.0181327	0.0482103
ESAM	0.133876	0.773086	0.773086	0.382663	0.238118	0.378179	0.367739	0.282377	0.417759	0.154237	0.390112	0.223807
ESD	0	0	0	0.125854	0.089443	0.0102966	0.0713908	0	0	0	0.0296984	0.0474013
EZR	0.712096	0.260805	0.260805	0.443792	0.19443	0.491909	0.488401	0.355547	0.518096	0.296192	0.402207	0.157495
F11	0	0.0695599	0.0695599	0	0.0346922	0.00336052	0.0286607	0	0.0287414	0.0749467	0.0309521	0.0308692
F11R	0.0621114	0.24697	0.24697	0.224333	0.181431	0.134392	0.243538	0.00952195	0.294749	0.195741	0.183976	0.0902294
F12	0	0.0614908	0.0614908	0.0753596	0.0235898	0.0382168	0.0338453	0	0.0827625	0.0084996	0.0385255	0.030702
F2	3.76098	5.01936	5.01936	6.02512	1.66151	4.28094	2.90578	4.54637	6.27979	3.56054	4.30598	1.40373
FABP1	0	0	0	0.307357	0	0.298633	0	0	0	0	0.060599	0.12777
FABP3	0	0	0	0.55786	0.217163	0.377251	0.319322	0	0	0.347392	0.181899	0.208822
FABP5	0	0	0	0	0	0	0	0	0	1.88436	0.188436	0.595888
FAH	0	0	0	0.0279871	0.00824912	0.00477194	0.0411742	0	0	0.00800434	0.00901867	0.014221
FAM129A	0	0	0	0	0	0	0	0.00910797	0	0	0.000910797	0.00288019
FAM151A	0.0997676	0.0128189	0.0128189	0.0180791	0.0664615	0.096925	0.226325	0.027115	0.0896025	0.21932	0.0869234	0.0795488
FAM171A1	0	0	0	0.00943088	0	0	0	0	0.00294731	0	0.00123782	0.00302409
FAM174B	0	0	0	0	0	0.0541648	0	0.073849	0	0	0.0128014	0.0273836
FAM213B	0	0	0	0	0	0	0	0	0	0.0427056	0.00427056	0.0135047
FAM3B	0.0889833	0	0	0.102979	0.0381086	0.165068	0.0324915	0	0.125613	0.0808202	0.0634064	0.0581043
FAM3C	0.164053	0.0989397	0.0989397	0.467701	0.178426	0.258409	0.283787	0.107471	0.198857	0.299667	0.215625	0.115631
FAM81A	0	0	0	0.039993	0	0	0	0	0	0	0.0039993	0.0126469
FARP2	0.00479819	0	0	0	0	0	0	0	0	0	0.000479819	0.00151732
FASN	0	0	0	0.0131473	0.0394871	0	0	0.108045	0	0.0233834	0.0184063	0.0342617
FAT4	0.00943882	0.010768	0.010768	0.00729331	0.0129822	0.00545192	0.00745875	0.00260191	0.0088515	0.0233268	0.00989412	0.00556176
FBLN1	0.233937	0.130007	0.130007	0.806218	0.160616	0.0712014	0.0309479	0.142092	0.0273867	0.182134	0.191455	0.225563
FBLN2	0.0396175	0.156718	0.156718	0.00736315	0.0581221	0.0419994	0.0394373	0.0358694	0.018975	0.0118802	0.0566699	0.0548888
FBLN5	0.25906	0.430223	0.430223	0.269681	0.0964943	0.324491	0.137982	0.125815	0.120702	0.108844	0.230352	0.131359
FBLN7	0.0608401	0	0	0.0452063	0.157685	0.148903	0.138518	0	0.176393	0.0504286	0.0777975	0.070791
FBN1	0.0247635	0.155825	0.155825	0.0135471	0.0121524	0.0218363	0.0318276	0.013877	0.0158488	0.0457581	0.0491261	0.0571558
FBP1	0.42743	0.105121	0.105121	0.397186	0.277319	0.468672	0.391855	0.140586	0.0590773	0.250831	0.26232	0.153013
FBP2	0	0.0894418	0.0894418	0.154022	0.0843342	0	0.120318	0	0	0.089407	0.0626965	0.0577315
FBXL20	0	0	0	0	0	0	0	0.0391061	0	0	0.00391061	0.0123664
FCER2	0.384308	0.151406	0.151406	0.184283	0.0450262	0.673161	0	0	0.161849	0.0898451	0.184128	0.204914
FCGBP	0	0.00863156	0.00863156	0	0.0319435	0.0554118	0.0172066	0.103362	0.0270501	0.045057	0.0297294	0.0318732
FCGR3A	1.91168	0.91146	0.91146	0.915257	0.944472	2.5663	0.634202	0.832231	0.854453	0.782896	1.12644	0.612897
FCGR3B	0.660706	0.606609	0.606609	0.38671	0.728665	0	0.409222	0	0.60344	0.362753	0.436471	0.260576
FCN2	0	0	0	0.136069	0	0.131684	0.0170903	0	0	0.190064	0.0474907	0.0743251
FES	0	0	0	0	0	0.0104771	0	0.0142847	0	0	0.00247618	0.00529682
FGA	0.316032	0.366585	0.366585	0.832871	2.19348	1.47067	1.14857	0.357698	0.56481	0.544984	0.816228	0.61801
FGB	0	0.15534	0.15534	0.336103	0.067731	0.368494	0.0374566	0	0	0.0875736	0.120804	0.135293
FGFBP2	0	0	0	0	0	0	0	0	0	0.0092033	0.00092033	0.00291034
FGFR1	0	0	0	0	0	0.0886775	0.227042	0	0	0	0.0315719	0.0741199
FGFR2	0	0	0	0	0	0	0	0.0186884	0.0549677	0	0.00736562	0.0177269
FGFR4	0	0	0	0	0	0	0	0	0.015126	0	0.0015126	0.00478326
FGG	0	0.16645	0.16645	0.547435	0.0436054	0.276051	0.263574	0	0.0184486	0.107472	0.158949	0.170593
FGL2	0	0.0663069	0.0663069	0.100248	0.0939885	0.0638573	0.227632	0.160475	0.219298	0.104082	0.11022	0.0720837
FKBP1A	0	0	0	0.039148	0	0	0	0	0	0	0.0039148	0.0123797
FLG2	0	0	0	0	0	0	0.000388981	0	0	0	3.88981e-05	0.000123007
FLNA	0.0333107	0.0262809	0.0262809	0	0.0153612	0.0228317	0.0201112	0.00792666	0.0290382	0.0190396	0.0200181	0.0100775
FLNB	0	0	0	0	0.00660016	0	0	0.011064	0	0.0116576	0.00293218	0.00489782
FLNC	0	0.0126978	0.0126978	0.00128377	0.0236346	0.019339	0	0	0.0239131	0.0217579	0.0115324	0.0103922
FLRT2	0	0	0	0	0.0165051	0	0	0	0.148561	0	0.0165066	0.0466882
FMOD	0	0	0	0	0	0	0	0.115039	0	0.0263277	0.0141367	0.0364062
FN1	0.206907	0.529367	0.529367	0.332151	0.54227	0.29406	0.458473	0.150485	0.433921	0.436008	0.391301	0.139121
FOLH1	0	0	0	0	0	0	0	0.0651639	0	0	0.00651639	0.0206066
FOLR1	0.613963	2.0583	2.0583	0.145873	1.44718	0.220313	1.0909	0.237465	0.651857	1.74172	1.02659	0.758685
FREM2	0.00905796	0.0185127	0.0185127	0.0390285	0.010056	0.0181581	0.021808	0.00479055	0.0178515	0.0217327	0.0179509	0.0093615
FRK	0	0	0	0.115059	0	0	0	0	0	0	0.0115059	0.0363848
FRRS1	0	0	0	0	0	0	0	0.0248148	0	0	0.00248148	0.00784714
FSTL1	0.0648455	0.106566	0.106566	0	0.137805	0	0	0.30562	0	0	0.0721404	0.0984713
FSTL3	0	0.0367888	0.0367888	0	0	0	0	0	0	0	0.00735776	0.0155115
FTCD	0	0.0962481	0.0962481	0.108058	0.0827289	0.0379416	0.204315	0	0	0.0442338	0.0669774	0.0644026
FTH1	0	0	0	0.208784	0.176276	0	0	0	0	0.155782	0.0540842	0.0879905
FTL	0.319809	0.0393281	0.0393281	1.23776	0.184043	0.822798	0.268204	0.2886	0	0.300513	0.350038	0.389949
FUCA1	0	0.0277326	0.0277326	0.0570694	0.0412288	0.0586187	0.0609583	0	0	0.052394	0.0325734	0.0253461
FXYD2	0	0	0	0.144934	0	0	0	0	0	0	0.0144934	0.0458321
FZD2	0.220825	0	0	0	0	0	0	0	0	0	0.0220825	0.0698309
FZD4	0.0881236	0.0840353	0.0840353	0	0.101986	0.135459	0.116936	0.0325448	0.0788325	0.0503967	0.0772348	0.0401042
FZD7	0	0.114288	0.114288	0	0	0	0	0	0	0	0.0228575	0.0481879
GAA	1.19044	1.79979	1.79979	1.46827	1.3786	2.02872	0.75713	1.54649	3.39371	3.53862	1.89016	0.903376
GALC	0	0	0	0	0	0.0257843	0	0	0.00910556	0	0.00348899	0.00834009
GALM	0	0	0	0.0695398	0	0	0.0877858	0	0	0.0276925	0.0185018	0.0331425
GALNS	0.0651022	1.91495	1.91495	0	2.44985	0.558301	0.243257	0	0.0673578	3.77612	1.09899	1.32903
GALNT18	0	0	0	0.0339661	0	0.122929	0	0	0.0545178	0	0.0211413	0.0405078
GANAB	0	0	0	0.00696441	0.00427086	0.0354076	0.0170278	0	0	0.0142681	0.00779388	0.0115783
GAPDH	0.851405	0.69901	0.69901	1.81825	1.47133	0.869456	1.82056	1.20901	0.670229	0.855815	1.09641	0.455288
GAS1	0	0	0	0.0153883	0	0	0	0	0	0	0.00153883	0.00486622
GAS6	0.18107	0.201024	0.201024	0.112626	0.0576044	0.0561397	0.0947722	0.040896	0.0650957	0.0967193	0.110697	0.0618869
GATM	0	0	0	0	0	0	0	0	0	0.0592806	0.00592806	0.0187462
GBA	0.00507722	0	0	0.00874169	0	0	0.00365699	0	0.00247197	0	0.00199479	0.0030164
GBF1	0	0	0	0	0.0337611	0	0	0	0	0	0.00337611	0.0106762
GC	1.10772	1.87049	1.87049	1.03086	1.24941	1.70436	1.07401	1.43502	1.22698	0.942215	1.35116	0.350057
GCHFR	0.39471	0.542039	0.542039	0.246325	0.617513	0.903469	0	0.297374	0	0.38655	0.393002	0.277891
GCLC	0	0	0	0	0	0	0	0.00302504	0	0	0.000302504	0.000956601
GDF15	0	0.088052	0.088052	0.0124046	0.084287	0.0119901	0.0505437	0.0140947	0.023053	0.0817969	0.0454274	0.0368891
GDI1	0	0.0176879	0.0176879	0	0.142627	0	0	0.198593	0	0	0.0376596	0.0716667
GDI2	0.0789694	0.0448165	0.0448165	0.118901	0.138557	0.0686489	0.0660817	0.21377	0.0810432	0.124179	0.0979783	0.0520221
GDNF	0	0.00994519	0.00994519	0	0	0	0	0	0	0	0.00198904	0.00419326
GDPD3	0	0	0	0	0	0	0	0	0	0.0293555	0.00293555	0.00928303
GGACT	0.272467	0.169156	0.169156	0.66109	0.0374933	0.371084	0.119457	0.358993	0.237106	0.0347776	0.243078	0.187771
GGCT	0	0	0	0.0236356	0	0	0	0	0	0	0.00236356	0.00747423
GGH	1.20457	0.554806	0.554806	0.2667	1.18998	4.06453	1.23556	1.0259	1.25235	1.97651	1.33257	1.07346
GGT1	0	0.395643	0.395643	0	0.257443	1.0317	0.399251	0	0	0	0.247968	0.331373
GGT3P	0.611935	0	0	0.786246	0	0	0	0.34576	0.361981	0.477387	0.258331	0.298846
GGT6	0.116869	0.039194	0.039194	0.144788	0.0451789	0.201378	0.0869518	0.146086	0.0920799	0.068482	0.0980201	0.0540361
GHITM	0.0286993	0	0	0	0.0390781	0	0.0458379	0.0323934	0	0	0.0146009	0.0193487
GINM1	0.138495	0.132981	0.132981	0.0191678	0.177427	0.0754942	0	0.104493	0.0481247	0.136199	0.0965363	0.0583936
GIPC2	0	0	0	0.00249204	0	0	0	0	0	0	0.000249204	0.000788053
GLA	0.112512	0.112494	0.112494	0.190123	0.145182	0.397066	0.159961	0.192312	0.341077	0.0818437	0.184506	0.104367
GLB1	0.576293	0.276182	0.276182	0.288853	0.583322	0.910528	0.579112	0.581493	0.705998	0.63399	0.541195	0.206125
GLB1L	0	0	0	0	0	0	0	0	0	0.0198833	0.00198833	0.00628765
GLG1	0.0434897	0.027049	0.027049	0.112204	0.0469171	0.0760492	0.0570522	0.0625726	0.0341635	0.0725975	0.0559144	0.0264002
GLIPR2	0	0	0	0	0	0	0	0	0	0.0188855	0.00188855	0.00597213
GLO1	0.536257	0	0	0.106021	0.423207	0	0	1.21409	0	0.169486	0.244906	0.391701
GLOD4	0	0	0	0.0339531	0	0	0.105299	0.0774665	0	0.0148156	0.0231534	0.0381523
GLRX	0	0	0	0	0.447716	0	0.359763	0	0	0	0.0807479	0.171489
GM2A	1.32449	1.73781	1.73781	2.05722	8.3844	3.03129	8.21026	1.91954	1.85156	1.47186	3.17262	2.73954
GNA11	0.0204618	0.0276721	0.0276721	0	0	0	0	0	0	0	0.0075806	0.0123627
GNA12	0.0507338	0	0	0.22674	0	0	0	0.0971839	0.1374	0.0335352	0.0545592	0.0772195
GNA13	0.0410247	0.0339542	0.0339542	0	0	0.111894	0.0876635	0	0	0	0.030849	0.0403833
GNAI1	0.0768438	0	0	0.299305	0.121674	0	0.197069	0.102453	0.149581	0	0.0946926	0.101288
GNAI2	0.0635064	0.0790034	0.0790034	0.312217	0.10383	0.177125	0.216051	0.132123	0.157702	0.0604172	0.138098	0.0803425
GNAI3	0.0541341	0	0	0.293676	0.109442	0	0.189363	0	0	0.0668759	0.0713491	0.10032
[truncated: 903 more rows]
